# Supplementary material for: Lipopolysaccharides Drive Proinflammatory Extracellular Vesicle Secretion in Coronary Artery Endothelial Cells via Noncanonical Inflammasome Activation
Source: Cell Mol Life Sci. 2026 Apr 21;83(1):239. doi: 10.1007/s00018-025-06006-y (PMC13237317; doi:10.1007/s00018-025-06006-y)
Supplement: Supplementary file 3 — Supplementary Material 3 Table S2 [file 18_2025_6006_MOESM3_ESM.xlsx]

## Sheet: Manuscript information
Journal	Cellular and Molecular Life Sciences
Article title	Lipopolysaccharides Drive Proinflammatory Extracellular Vesicle Secretion in Coronary Artery Endothelial Cells via Noncanonical Inflammasome Activation
Author names	Katariina Nurmi (ORCID 0000-0001-5406-5334)1*, Martina B. Lorey (ORCID 0000-0001-5605-6714)2,3*, Jukka Parantainen1, Wojciech Cypryk4, Eirini Kalogerakou1, Vesa-Petteri Kouri1, Juha Kaivola1, Marcelina Bilicka1, Arzu Beklen1,5, Yan Chen6, Maria Stensland7, Sampsa Matikainen1, Tuula A. Nyman7#, Kari K. Eklund1,8,9#
Author affiliations	1 Faculty of Medicine, Clinicum, Translational Immunology Program, University of Helsinki, Helsinki, Finland
	2 Atherosclerosis Research Laboratory, Wihuri Research Institute, Helsinki, Finland.
	3 Faculty of Biological and Environmental Sciences, Molecular and Integrative Biosciences Research Programme, University of Helsinki, Helsinki, Finland
	4Centre of Molecular and Macromolecular Studies, Polish Academy of Sciences, Lodz, Poland
	5Faculty of Dentistry, Eskisehir Osmangazi University, Eskisehir, Turkey.
	6Urological department, Institute of Clinical Medicine, the First Affiliated Hospital of Zhengzhou University, Zhengzhou City, Hennan Province, China.
	7Department of Immunology, University of Oslo and Oslo University Hospital, Oslo, Norway
	8Department of Rheumatology, University of Helsinki and Helsinki University Hospital, Helsinki, Finland
	9ORTON Orthopaedic Hospital, Helsinki, Finland
Correspondance to	Katariina.nurmi@helsinki.fi
Supplementary Table 2	Extracellular vesicle fraction data
	Sheet ‘EV proteomics data’ shows all reproducibly identified and quantified proteins from EV samples. Statistically significant differences between LPS and mock transfected samples are marked with + in columns U and V, and columns AK and AO show the magnitude of the difference (log10 value) between the groups. Sheets ‘LPS only 3 h’ and ‘LPS only 6 h’ show proteins identified exclusively after LPS…

## Sheet: EV proteomics data
Intensity HC exp1 2	Intensity HC2 2A	Intensity HC2 2B	Intensity HC2 2C	Intensity HC7 2	Intensity HC exp1 5	Intensity HC2 5A	Intensity HC2 5B	Intensity HC2 5C	Intensity HC7 5	Intensity HC exp1 3	Intensity HC2 3A	Intensity HC2 3B	Intensity HC2 3C	Intensity HC7 3	Intensity HC exp1 6	Intensity HC2 6A	Intensity HC2 6B	Intensity HC2 6C	Intensity HC7 6	Student's T-test Significant LPS 3h_CTRL 3h	Student's T-test Significant LPS 6h_CTRL 6h	Student's T-test significant	Peptides	Razor + unique peptides	Unique peptides	Sequence coverage [%]	Unique + razor sequence coverage [%]	Unique sequence coverage [%]	Mol. weight [kDa]	Q-value	Score	Intensity	MS/MS count	Student's T-test p-value LPS 3h_CTRL 3h	Student's T-test q-value LPS 3h_CTRL 3h	Student's T-test Difference LPS 3h_CTRL 3h	Student's T-test Test statistic LPS 3h_CTRL 3h	Student's T-test p-value LPS 6h_CTRL 6h	Student's T-test q-value LPS 6h_CTRL 6h	Student's T-test Difference LPS 6h_CTRL 6h	Student's T-test Test statistic LPS 6h_CTRL 6h	Protein IDs	Majority protein IDs	Protein names	Gene names	id
CTRL 3h	CTRL 3h	CTRL 3h	CTRL 3h	CTRL 3h	CTRL 6h	CTRL 6h	CTRL 6h	CTRL 6h	CTRL 6h	LPS 3h	LPS 3h	LPS 3h	LPS 3h	LPS 3h	LPS 6h	LPS 6h	LPS 6h	LPS 6h	LPS 6h
5.58187	6.12727	4.52355	0	6.17176	6.57324	6.13204	5.59024	5.79227	6.24452	7.03627	7.78748	7.39856	7.61429	7.30557	7.44133	8.19276	8.25137	8.17731	7.40303	+	+	LPS 3h_CTRL 3h;LPS 6h_CTRL 6h	9	9	7	36.4	36.4	30	34.081	0	20.94	707270000	20	0.070484	0.00543516	2.94754	2.44949	0.00632937	0.00225833	1.8267	5.24252	A0A024QZP7;P06493;E5RIU6;A0A087WZZ9;K7ELV5;E7ESI2;G3V5T9;P24941;G3V317	A0A024QZP7;P06493;E5RIU6;A0A087WZZ9	Cyclin-dependent kinase 1	CDC2;CDK1	0
0	7.325	5.1086	5.00655	6.36842	6.46377	6.54098	6.54941	5.7481	6.21772	7.03906	7.88661	7.905	7.75048	7.37324	7.21093	8.37608	8.48814	8.65418	7.64895	+	+	LPS 3h_CTRL 3h;LPS 6h_CTRL 6h	14	14	13	34.7	34.7	32.6	43.024	0	178.03	1341300000	56	0.0688152	0.00540116	2.82916	2.47178	0.00735004	0.00244402	1.77166	5.0268	A0A024QZX5;A0A087X1N8;P35237	A0A024QZX5;A0A087X1N8;P35237	Serpin B6	SERPINB6	1
6.32627	7.26281	5.89067	6.77947	7.19956	7.45814	7.39839	7.00432	6.38462	6.79971	7.60723	8.23669	8.24743	8.30125	7.90927	8.0735	8.27374	8.3437	8.21458	8.191	+	+	LPS 3h_CTRL 3h;LPS 6h_CTRL 6h	32	32	32	26.6	26.6	26.6	141.44	0	108.23	1632700000	123	0.00838481	0	1.36862	4.84251	0.00466175	0.0028377	1.21027	5.70672	A0A024R4E5;Q00341;H0Y394;H7C0A4;H7C2D1;H7BZC3;C9J5E5;C9JIZ1;C9JZI8;C9JHS7;C9JHZ8;C9JES8;C9JT62;C9JK79;C9JHS9;C9J739;C9JMQ6;C9JQ82;C9JBS3;C9JEJ8;C9JHN6;H7C3D0	A0A024R4E5;Q00341;H0Y394	Vigilin	HDLBP	2
7.03643	8.00043	7.12963	7.73055	7.99657	8.15628	7.91047	7.45039	7.4819	7.4317	8.11444	8.73127	8.70856	8.77878	8.54652	8.52861	8.75099	9.05019	8.87646	8.24415	+	+	LPS 3h_CTRL 3h;LPS 6h_CTRL 6h	19	19	19	54.1	54.1	54.1	22.591	0	62.652	5672200000	135	0.0047712	0	0.997191	5.67037	0.0103485	0.00315228	1.00393	4.55877	A0A024R4M0;P46781;B5MCT8;C9JM19;F2Z3C0;A8MXK4	A0A024R4M0;P46781;B5MCT8;C9JM19	40S ribosomal protein S9	RPS9	4
0	6.70702	4.59443	0	0	5.60709	0	6.59535	0	0	0	6.88944	6.54546	6.3977	6.50507	0	7.00557	7.32222	7.30133	6.2052	+		LPS 3h_CTRL 3h	2	2	2	5.9	5.9	5.9	35.444	0.0024414	3.231	79184000	5	0.106209	0.0155091	3.00724	2.07845	0.277591	0.139576	3.12638	1.25564	A0A1B0GWI2;A0A0A0MRU5;A0A024R644;O75503;A0A1B0GU14;A0A1B0GVL0;A0A1B0GTI0;A0A087WZY0;A0A1B0GWJ7;A0A1C7CYZ2;A0A1B0GTR6;A0A1B0GTV7;A0A1B0GUE8;A0A1B0GV94	A0A1B0GWI2;A0A0A0MRU5;A0A024R644;O75503;A0A1B0GU14;A0A1B0GVL0;A0A1B0GTI0;A0A087WZY0;A0A1B0GWJ7;A0A1C7CYZ2;A0A1B0GTR6;A0A1B0GTV7;A0A1B0GUE8;A0A1B0GV94	Ceroid-lipofuscinosis neuronal protein 5	CLN5	5
6.2915	6.99859	6.55155	6.07639	6.75644	5.70744	5.81129	6.0839	5.98439	6.01431	5.82543	6.50587	6.53813	6.59254	0	5.73691	6.79331	0	0	6.5219				5	5	5	14.6	14.6	14.6	46.708	0	7.7033	48078000	9	0.342661	0.154006	-1.4425	-1.07559	0.260027	0.126045	-2.10984	-1.31109	A0A024R6I7;P01009;A0A0G2JRN3;G3V5R8;G3V2B9;G3V387;A0A0B4J278;G3V544	A0A024R6I7;P01009;A0A0G2JRN3	Alpha-1-antitrypsin;Short peptide from AAT	SERPINA1	6
7.21211	8.30486	7.65367	8.00381	8.11614	8.32307	8.18557	8.24785	7.7895	7.53725	8.36135	9.15094	9.22714	9.1656	8.71101	8.48838	9.06922	9.18498	9.07558	9.02098	+	+	LPS 3h_CTRL 3h;LPS 6h_CTRL 6h	16	16	16	63.7	63.7	63.7	25.898	0	290.24	11693000000	213	0.00295977	0	1.06509	6.45833	0.013523	0.00346479	0.951182	4.2158	A0A024RA52;P25787;C9JCK5;H3BT36;H7C402	A0A024RA52;P25787;C9JCK5	Proteasome subunit alpha type;Proteasome subunit alpha type-2	PSMA2	7
0	6.45017	0	0	0	6.38853	5.91528	5.58062	0	0	6.33989	7.40766	7.33076	7.33704	7.05824	6.94251	7.18574	7.54423	7.31317	7.00608	+	+	LPS 3h_CTRL 3h;LPS 6h_CTRL 6h	7	7	7	7.1	7.1	7.1	118.7	0	10.934	178620000	11	0.00905637	0	5.80468	4.73712	0.0684703	0.0139123	3.62146	2.47646	A0A024RCR6;A0A0G2JK23;P46379;A0A0G2JL47;F6S6P2;X6REW1;A0A0G2JJM1;H0Y4L1;F6TC96;F6UR09;F6U1F2;F6XTU0;H0Y710;A0A0G2JJR8;A0A1B0GX79;F6WML8;F6VEM6;F6X9W3;F6U341	A0A024RCR6;A0A0G2JK23;P46379;A0A0G2JL47;F6S6P2;X6REW1;A0A0G2JJM1	Large proline-rich protein BAG6	BAT3;BAG6	8
0	0	0	0	6.07584	0	5.99437	0	5.56336	5.45082	6.29482	0	0	0	6.25983	0	0	0	0	6.50769				1	1	1	2.2	2.2	2.2	51.232	0.0023574	2.9166	9835600	1	0.358563	0.17001	1.29576	1.03638	0.238116	0.111003	-2.10017	-1.38561	A0A075B6Q2;S4R347;Q5T0N5	A0A075B6Q2;S4R347;Q5T0N5	Formin-binding protein 1-like	FNBP1L	9
6.2236	7.2625	7.02849	7.13796	7.24209	7.28589	7.42988	7.65898	6.88228	6.76325	7.47976	8.06333	8.27527	8.20145	7.5196	7.91484	7.76965	8.01758	7.77423	7.68999	+	+	LPS 3h_CTRL 3h;LPS 6h_CTRL 6h	20	20	20	29.3	29.3	29.3	82.521	0	84.163	1047200000	105	0.00704648	0	0.928956	5.08694	0.00740092	0.00243478	0.629201	5.01702	A0A075B738;P16284;A0A075B727;A0A075B728;A0A075B737	A0A075B738;P16284	Platelet endothelial cell adhesion molecule	PECAM1	10
0	6.74642	0	5.40599	5.45208	0	6.39187	6.21333	0	0	5.43651	7.54646	7.40137	7.3321	6.18424	6.5645	6.37346	7.1069	6.62411	7.12395	+	+	LPS 3h_CTRL 3h;LPS 6h_CTRL 6h	5	5	5	6.6	6.6	6.6	90.908	0	8.1037	130220000	6	0.0723219	0.00904444	3.25923	2.42563	0.0532853	0.0106623	4.23754	2.71456	A0A075B7B5;B7ZM87;A2RUF3;O75044;Q5VZB4;A0A075B7E6;G5EA48;P0DMP2;P0DJJ0;Q7Z6B7;A0A075B7C8;A0A075B743;A0A075B7E9	A0A075B7B5;B7ZM87;A2RUF3;O75044;Q5VZB4	SLIT-ROBO Rho GTPase-activating protein 2	SRGAP2	11
5.69984	5.9595	0	0	5.28646	5.11066	0	6.00454	4.53111	5.03258	5.89882	0	6.05763	6.29502	6.08131	5.53512	6.89382	0	6.59291	5.86354				2	2	2	5.9	5.9	5.9	40.368	0.002412	3.104	20820000	3	0.547931	0.400545	1.4774	0.655502	0.70437	0.641728	0.841301	0.407703	E9PKG6;V9HW75;A0A087WSV8;P80303;E9PJP3;H0YD18;E9PM22;E9PLR0;E9PLE9;Q2L696	E9PKG6;V9HW75;A0A087WSV8;P80303;E9PJP3;H0YD18;E9PM22;E9PLR0;E9PLE9;Q2L696	Nucleobindin-2;Nesfatin-1	NUCB2;HEL-S-109;Nucb2	12
6.43805	9.08016	7.07379	7.56928	8.74089	8.68874	8.53303	8.9273	7.49289	7.37094	8.26715	9.74423	9.72845	9.58932	9.32381	8.42692	9.72098	9.9813	9.90668	9.52569	+	+	LPS 3h_CTRL 3h;LPS 6h_CTRL 6h	49	49	47	79	79	76.3	60.078	0	323.31	47140000000	574	0.0182736	0.00271539	1.55016	3.85186	0.050518	0.00960467	1.30973	2.76638	A0A087WSW9;A0A087WSY9;Q16881;F8W809;A0A182DWI3;E2QRB9;E9PIR7;E9PKD3;A0A0B4J225;E9PIZ5;E9PLT3;E9PKI4;E9PRI8;E9PQI3;E9PJU2	A0A087WSW9;A0A087WSY9;Q16881;F8W809;A0A182DWI3;E2QRB9;E9PIR7	Thioredoxin reductase 1, cytoplasmic	TXNRD1	13
0	0	0	0	0	0	0	0	0	4.55391	5.52161	6.15467	6.22013	6.94861	6.33371	6.12704	6.72546	7.12607	6.71485	6.61305	+	+	LPS 3h_CTRL 3h;LPS 6h_CTRL 6h	2	2	2	13.5	13.5	13.5	17.629	0.0024201	3.1451	43807000	2	1.05252e-05	0	6.23575	27.417	0.00356631	0.00347436	5.75051	6.14043	K7ERP4;A0A0A0MTT1;K7EKX7;R4GNE4;K7ENB4;A0A087X2I2;A0A087WT12;K7EJ20;P36969	K7ERP4;A0A0A0MTT1;K7EKX7;R4GNE4;K7ENB4;A0A087X2I2;A0A087WT12;K7EJ20;P36969	Glutathione peroxidase;Phospholipid hydroperoxide glutathione peroxidase, mitochondrial	GPX4	14
0	5.74468	0	0	0	0	0	0	0	0	5.25959	6.01824	5.93007	0	0	5.65216	7.36834	6.92135	6.9193	6.99377	+	+	LPS 3h_CTRL 3h;LPS 6h_CTRL 6h	3	3	3	12.6	12.6	12.6	26.333	0	8.6384	52939000	4	0.165467	0.0330193	2.29265	1.69425	2.04399e-05	0.00905263	6.77098	23.2049	E9PQS1;A0A087WT99;A0A1W2PRB8;Q9H0W9;E9PR95;E9PSC3;E9PLC5;E9PLB3;E9PIP1;E9PPB5;E9PJU8	E9PQS1;A0A087WT99;A0A1W2PRB8;Q9H0W9;E9PR95;E9PSC3;E9PLC5;E9PLB3;E9PIP1;E9PPB5	Ester hydrolase C11orf54	C11orf54	15
5.40465	5.126	5.42334	0	6.259	6.27639	5.65454	4.84572	5.162	5.73863	6.71264	7.27407	7.008	7.47385	6.78868	7.04194	7.42093	7.77499	7.47515	6.6887	+	+	LPS 3h_CTRL 3h;LPS 6h_CTRL 6h	6	6	6	18.1	18.1	18.1	57.495	0	16.773	207320000	12	0.103964	0.0150171	2.60885	2.09735	0.0128009	0.00339797	1.74488	4.2846	A0A087WTA5;E7ERK9;Q9UI10;A0A087WW69;H7C2L8;F8W8L6	A0A087WTA5;E7ERK9;Q9UI10;A0A087WW69	Translation initiation factor eIF-2B subunit delta	EIF2B4	16
5.79177	7.12937	0	5.64345	7.03431	6.85422	6.65851	6.70555	6.36357	6.54541	7.41461	7.62968	7.57251	7.55543	7.45355	7.88579	8.21564	7.9476	7.87637	8.08304	+	+	LPS 3h_CTRL 3h;LPS 6h_CTRL 6h	15	15	14	25.5	25.5	23.2	73.027	0	41.63	744370000	45	0.143718	0.025811	2.40538	1.81495	0.000184866	0.0143077	1.37624	13.2976	A0A087WTP3;Q92945;M0R0I5;M0QYH3;M0QXW7;M0R3J3;M0R251;M0QYG1;M0R263;M0R0C6	A0A087WTP3;Q92945;M0R0I5	Far upstream element-binding protein 2	KHSRP	18
6.74601	6.77746	6.4879	6.46758	6.66483	0	0	6.78122	6.50209	7.11008	7.57088	7.6769	7.90666	7.59968	7.17193	7.52706	0	0	0	7.29986	+		LPS 3h_CTRL 3h	2	2	2	45.9	45.9	45.9	3.9655	0	18.533	317950000	6	0.00332394	0	0.956455	6.25886	0.694271	0.629333	-1.11329	-0.422665	Q1JUQ3;A0A087WTS4;A0A087WV48;A0A087WZM5;P62942	Q1JUQ3;A0A087WTS4;A0A087WV48;A0A087WZM5;P62942	Peptidyl-prolyl cis-trans isomerase;Peptidyl-prolyl cis-trans isomerase FKBP1A	FKBP12-Exin;FKBP1A	19
0	5.98064	0	0	0	5.42121	0	0	0	0	5.76435	6.42147	6.34272	6.38196	6.09861	6.04036	6.44011	6.64504	6.6006	6.37046	+	+	LPS 3h_CTRL 3h;LPS 6h_CTRL 6h	1	1	1	2.7	2.7	2.7	50.736	0.0024004	3.0692	24908000	3	0.0120054	0.000198074	5.00569	4.36603	0.0106499	0.00311801	5.33507	4.52104	A0A087WU65;Q9NRW7	A0A087WU65;Q9NRW7	Vacuolar protein sorting-associated protein 45	VPS45	20
0	0	0	0	0	0	0	0	0	5.344	5.70279	0	0	0	0	6.32315	6.17143	6.52356	0	0				1	1	1	14.5	14.5	14.5	9.369	0.007108	2.3402	7652300	2	0.373901	0.195366	1.14056	1	0.311743	0.168474	2.73483	1.15677	A0A087WUD3;Q9NRP0	A0A087WUD3;Q9NRP0	Oligosaccharyltransferase complex subunit OSTC	OSTC	21
0	0	0	0	0	6.12568	5.21762	6.23381	4.98169	5.91938	7.08084	7.25696	7.26937	7.30638	6.72775	7.50026	7.72771	7.67768	7.59289	7.44239	+	+	LPS 3h_CTRL 3h;LPS 6h_CTRL 6h	8	8	8	25.9	25.9	25.9	40.04	0	28.995	277970000	21	3.09164e-07	0	7.12826	66.3477	0.00231162	0.00403636	1.89255	6.90148	A0A087WUK2;O14979	A0A087WUK2;O14979	Heterogeneous nuclear ribonucleoprotein D-like	HNRNPDL	22
5.09601	6.34869	0	5.38591	5.85772	6.21203	6.49046	6.20801	5.51847	6.2546	6.74293	7.36399	7.58197	7.38555	6.84284	7.38614	7.54463	7.81639	7.55584	6.62203	+	+	LPS 3h_CTRL 3h;LPS 6h_CTRL 6h	7	7	7	46.5	46.5	46.5	21.938	0	12.272	274940000	13	0.101523	0.0145524	2.64579	2.11841	0.0112177	0.00333939	1.24829	4.45334	A0A087WUQ6;P07203	A0A087WUQ6;P07203	Glutathione peroxidase;Glutathione peroxidase 1	GPX1	23
6.27492	7.49722	6.08066	6.94281	7.37072	7.51573	7.35776	7.0967	6.79727	6.81925	7.48678	8.40071	8.24667	8.09444	7.92675	8.12208	8.44742	8.74475	8.44725	8.17832	+	+	LPS 3h_CTRL 3h;LPS 6h_CTRL 6h	8	8	8	42.7	42.7	42.7	15.197	0	49.203	2214200000	66	0.011103	0.000207493	1.1978	4.46668	0.00291767	0.00364045	1.27062	6.48333	E7ETK0;A0A087WUS0;P62847	E7ETK0;A0A087WUS0;P62847	40S ribosomal protein S24	RPS24	24
5.5311	7.08732	5.74836	6.10775	6.51038	7.12571	6.77552	6.86507	5.89609	6.45037	7.55949	8.19382	8.34612	8.45548	7.73356	7.69841	8.25149	8.4882	8.36092	8.05177	+	+	LPS 3h_CTRL 3h;LPS 6h_CTRL 6h	32	32	32	28.3	28.3	28.3	138.68	0	175.53	1680200000	70	0.00338026	0	1.86071	6.23041	0.00674051	0.00218109	1.5476	5.15085	A0A087WUT6;O60841	A0A087WUT6;O60841	Eukaryotic translation initiation factor 5B	EIF5B	25
8.12277	9.27365	8.35505	8.8708	8.96366	9.03157	9.04293	8.79055	8.31059	8.13947	8.7985	9.78214	9.6913	9.76768	9.40516	9.17176	9.23091	9.72398	9.48488	8.67564	+	+	LPS 3h_CTRL 3h;LPS 6h_CTRL 6h	112	112	112	68	68	68	192.06	0	323.31	39045000000	1133	0.00879138	0	0.771769	4.77754	0.0430395	0.008947	0.594413	2.92473	A0A087WVQ6;Q00610;J3KS13;P53675;A0A087WX41;K7EJJ5;J3KRF5;J3KSQ2;J3QL20;A0A087WV74;A0A087WXH4;F5H5N6	A0A087WVQ6;Q00610	Clathrin heavy chain;Clathrin heavy chain 1	CLTC	27
0	6.01628	0	0	5.42689	6.43326	5.3273	6.05177	5.82438	5.93511	7.19418	7.79013	7.38102	7.52839	7.57854	7.5741	7.8426	7.77442	7.91841	7.53543	+	+	LPS 3h_CTRL 3h;LPS 6h_CTRL 6h	10	10	10	27.2	27.2	27.2	44.26	0	36.991	463670000	28	0.0171777	0.00205	5.20582	3.92483	0.00144458	0.00604082	1.81463	7.81838	A0A087WW40;Q9Y371;F8WFB9;B7ZC39;B7ZC38;Q9NR46	A0A087WW40;Q9Y371	Endophilin-B1	SH3GLB1	28
0	0	0	0	0	0	5.46789	0	0	0	5.67644	6.14743	6.51607	6.41875	6.15851	6.19058	6.89888	6.3733	6.5005	7.16256	+	+	LPS 3h_CTRL 3h;LPS 6h_CTRL 6h	3	3	3	34.6	34.6	34.6	9.4367	0	9.2572	39059000	5	1.84633e-06	0	6.18344	42.4188	0.00597275	0.00237199	5.53159	5.32814	A0A087WWJ2;B0AZT5;C9J5D1;E7EQ69;Q9GZZ1;C9J5J3;A0A0D9SF32	A0A087WWJ2;B0AZT5;C9J5D1;E7EQ69;Q9GZZ1;C9J5J3;A0A0D9SF32	N-alpha-acetyltransferase 50	NAA50	29
5.96609	7.47341	5.3955	6.25607	6.98581	7.08077	7.09555	7.34745	5.69436	5.69443	6.63422	8.21498	8.38577	8.25921	7.85932	7.12385	8.08856	8.35807	8.23915	7.52929	+	+	LPS 3h_CTRL 3h;LPS 6h_CTRL 6h	9	9	7	38.8	38.8	33.9	38.217	0	43.704	1326800000	48	0.0327449	0.00292122	1.45532	3.20499	0.0386798	0.00834672	1.28527	3.03265	A0A087WWM4;F8WAN9;H0YNJ6;Q9P2T1;H0YMB3;H0YLV5;H0YLB8;H0YK13;H0YNS9;H0YK71;H0YNH0;H0YN22;H0YMW6;H0YKE1;A0A0B4J281;H0YMG3;H0YKK3;H0YN74;H0YMR9;H0YMV5	A0A087WWM4;F8WAN9;H0YNJ6;Q9P2T1;H0YMB3;H0YLV5;H0YLB8	GMP reductase;GMP reductase 2	GMPR2	30
7.42789	7.80292	7.26578	7.16516	7.86829	7.89217	7.56183	7.92238	7.31612	7.66242	8.37537	8.6509	8.76657	8.75278	8.53622	8.538	9.147	9.09342	9.02825	9.23183	+	+	LPS 3h_CTRL 3h;LPS 6h_CTRL 6h	33	33	0	78	78	0	26.42	0	252.81	8401300000	243	0.00374225	0	1.11036	6.0605	0.00237713	0.0039292	1.33672	6.85008	A0A087WWU8;D6R904	A0A087WWU8;D6R904		TPM3	32
0	6.0677	0	4.94651	6.45828	6.32106	6.00178	6.21827	5.54513	6.07653	6.82781	7.70495	7.56028	7.47857	7.38494	7.52605	7.64673	7.81387	7.79978	7.03258	+	+	LPS 3h_CTRL 3h;LPS 6h_CTRL 6h	6	6	6	35.8	35.8	35.8	26.743	0	46.223	375440000	30	0.0471319	0.00355957	3.89681	2.83445	0.00228151	0.00413023	1.53125	6.9257	A0A087WX29;Q13148;B1AKP7;G3V162;A0A087X260;A0A087WYY0;K7EJM5;K7EN94;A0A087WXQ5;A0A087WV68;A0A087WW61;A0A087WX67;A0A087WXV3;A0A1W2PNU8;A0A087WTZ4;K7EL26;K7EJ99;A0A0A0MSV7;A0A087WYE7;A0A087WZC9	A0A087WX29;Q13148;B1AKP7;G3V162;A0A087X260;A0A087WYY0;K7EJM5;K7EN94;A0A087WXQ5;A0A087WV68	TAR DNA-binding protein 43	TARDBP	33
6.53594	7.91999	6.9245	7.55222	7.77078	7.46786	7.54402	7.19446	6.89527	7.04029	7.76552	8.72938	8.66142	8.65894	8.13925	8.16382	8.72056	8.9104	8.73135	8.71965	+	+	LPS 3h_CTRL 3h;LPS 6h_CTRL 6h	16	16	16	72.8	72.8	72.8	19.586	0	123.62	4483400000	123	0.00981842	0	1.05021	4.62848	0.00264719	0.00390361	1.42078	6.6553	A0A087WXM6;J3QQT2;J3KRX5;A0A0A6YYL6;P18621;J3QLC8;J3KRB3;A0A087WWH0;J3QS96;A0A0A0MRF8;A0A087WY81;J3KSJ0	A0A087WXM6;J3QQT2;J3KRX5;A0A0A6YYL6;P18621;J3QLC8;J3KRB3;A0A087WWH0;J3QS96;A0A0A0MRF8;A0A087WY81	60S ribosomal protein L17	RPL17;RPL17-C18orf32	35
0	6.17525	5.7557	6.30096	6.855	6.34074	6.35503	6.52107	4.74054	4.68713	5.53886	6.55739	6.9991	6.75968	6.66679	5.55925	7.4808	7.14423	7.14647	7.28137		+	LPS 6h_CTRL 6h	4	4	4	8.5	8.5	8.5	63.693	0	10.664	121120000	19	0.225374	0.069211	1.48698	1.43213	0.126072	0.0341729	1.19352	1.92823	A0A087WXM8;P50895;K7ENU8	A0A087WXM8;P50895;K7ENU8	Basal cell adhesion molecule	BCAM	36
0	6.87971	0	5.19329	5.50752	5.73899	5.83514	0	0	4.82504	6.063	7.75243	7.79222	7.29588	6.9379	6.62248	7.50229	7.9959	7.77148	6.99367	+	+	LPS 3h_CTRL 3h;LPS 6h_CTRL 6h	8	8	8	28.7	28.7	28.7	37.119	0	32.451	361450000	15	0.0570384	0.00452761	3.65218	2.64905	0.0583684	0.0115208	4.09733	2.62702	A0A087WXS7;O43681;K7ERW9	A0A087WXS7;O43681	ATPase ASNA1	ASNA1	37
0	5.84148	0	0	6.86392	0	0	0	0	5.38525	6.00996	6.34945	6.71848	6.93	7.14126	6.55474	6.32873	0	0	6.4615	+	+	LPS 3h_CTRL 3h;LPS 6h_CTRL 6h	2	2	2	1.1	1.1	1.1	212.2	0.0041532	2.6883	47704000	3	0.0543628	0.00396262	4.08875	2.69522	0.136851	0.0385062	2.79194	1.85715	A0A087WY00;G3V394;F8WE88;F8W6H6;Q9Y4I1	A0A087WY00;G3V394;F8WE88;F8W6H6;Q9Y4I1	Unconventional myosin-Va	MYO5A	38
0	5.66874	4.83324	5.30797	5.63723	0	0	0	5.11694	0	5.86623	6.96166	6.87829	6.80861	6.40599	6.18316	6.78413	6.69478	6.97216	6.74612	+	+	LPS 3h_CTRL 3h;LPS 6h_CTRL 6h	2	2	2	8.6	8.6	8.6	31.102	0.00054526	5.1552	55243000	9	0.0663978	0.00542373	2.29472	2.50518	0.00409009	0.00316035	5.65268	5.91525	A0A087WY55;Q9NP79;Q5TGM0	A0A087WY55;Q9NP79;Q5TGM0	Vacuolar protein sorting-associated protein VTA1 homolog	VTA1	39
5.91568	7.92484	7.29121	7.59418	7.77361	7.61072	7.98227	7.66672	7.61182	6.87039	7.48493	8.69055	8.71155	8.76436	8.18401	8.06292	8.39496	8.80596	8.59215	7.75126	+	+	LPS 3h_CTRL 3h;LPS 6h_CTRL 6h	21	21	21	57.6	57.6	57.6	49.526	0	114.05	3655300000	139	0.00746951	0	1.06717	5.00395	0.00598448	0.00236166	0.773067	5.32522	A0A087WY71;E9PFW3;Q96CW1;C9JJ47;C9JTK4;C9JGT8;C9JJD3;C9JPV8;H7C4C3	A0A087WY71;E9PFW3;Q96CW1;C9JJ47	AP-2 complex subunit mu	AP2M1	41
0	5.93852	0	0	0	5.02428	5.59541	0	0	5.24386	5.61297	5.89999	6.21043	6.20545	6.31173	6.94576	5.9869	6.61729	6.27149	0	+		LPS 3h_CTRL 3h	3	3	3	11.1	11.1	11.1	30.197	0.00049925	3.6182	23833000	5	0.0168384	0.00197929	4.86041	3.94855	0.411692	0.287253	1.99158	0.915577	A0A087WY82;Q9Y624	A0A087WY82;Q9Y624	Junctional adhesion molecule A	F11R	42
0	0	0	0	0	0	0	0	0	4.95155	5.82137	6.68052	6.07196	6.65544	6.24383	6.86559	6.95269	7.13947	6.91927	7.01737	+	+	LPS 3h_CTRL 3h;LPS 6h_CTRL 6h	3	3	3	24.4	24.4	24.4	21.754	0.00057176	6.1394	61805000	4	2.93179e-06	0	6.29462	37.7788	0.00365453	0.00341956	5.98857	6.09976	A0A087WYF8;A0A0A0MQY0;Q53GG5;D6RAF1	A0A087WYF8;A0A0A0MQY0;Q53GG5;D6RAF1	PDZ and LIM domain protein 3	PDLIM3	43
0	6.08632	5.09047	5.91442	5.68822	6.35948	6.2478	6.12995	0	0	6.3094	7.09951	7.05423	7.17589	6.23139	6.67814	6.23241	6.5215	6.65789	0	+		LPS 3h_CTRL 3h	5	5	5	4.5	4.5	4.5	155.29	0	8.383	65043000	5	0.101784	0.0146142	2.2182	2.11613	0.321012	0.177524	1.47054	1.13169	A0A087WYN9;Q7Z478;Q6P158	A0A087WYN9;Q7Z478	ATP-dependent RNA helicase DHX29	DHX29	44
4.93596	0	0	0	5.74695	5.7677	0	5.2552	5.19706	5.2108	6.09534	6.57976	6.72175	6.66706	6.25892	6.56804	6.36769	6.17661	6.15703	6.55495	+	+	LPS 3h_CTRL 3h;LPS 6h_CTRL 6h	1	1	1	12.5	12.5	12.5	13.654	0	13.896	31063000	7	0.0388775	0.0032487	4.32799	3.02746	0.12557	0.0341237	2.07871	1.9317	A0A087WYR0;P09132	A0A087WYR0;P09132	Signal recognition particle 19 kDa protein	SRP19	45
5.75125	0	4.8815	5.55754	5.41113	5.68657	6.1602	6.31896	5.31452	5.7918	6.98194	7.65499	7.899	7.83977	7.3778	7.03242	7.99086	7.77906	7.78784	7.55047	+	+	LPS 3h_CTRL 3h;LPS 6h_CTRL 6h	7	7	7	42.1	42.1	42.1	19.155	0	49.428	498830000	20	0.0474945	0.00355082	3.23042	2.82689	0.000838691	0.0100909	1.77372	9.01432	A0A087WYT3;Q15185;B4DDC6	A0A087WYT3;Q15185;B4DDC6	Prostaglandin E synthase 3	PTGES3	46
0	5.87573	6.18247	5.70257	6.34394	6.14314	6.38369	6.14286	5.61214	5.34916	0	6.06296	6.43241	6.49694	5.97168	5.09604	0	5.51327	5.6941	0		+	LPS 6h_CTRL 6h	3	3	3	0.9	0.9	0.9	314.67	0.00051177	3.9266	19702000	8	0.416127	0.259342	0.171856	0.906104	0.115425	0.0301731	-2.66552	-2.00523	A0A087WYV8;P35556;E9PHW4;D6RJI3	A0A087WYV8;P35556	Fibrillin-2	FBN2	47
5.50236	6.89826	5.66177	6.21325	6.23267	6.73903	7.01385	7.01945	6.14721	6.0122	6.18073	7.11361	7.21756	7.36403	6.89932	6.18571	7.18187	6.66934	0	7.0122	+		LPS 3h_CTRL 3h	5	5	5	6.2	6.2	6.2	106.98	0	10.374	134480000	7	0.0205335	0.0026309	0.853389	3.7167	0.407113	0.281906	-1.17652	-0.925446	A0A087WYX9;P05997	A0A087WYX9;P05997	Collagen alpha-2(V) chain	COL5A2	48
0	0	0	0	0	5.95534	6.03113	5.11022	0	5.47098	0	6.72175	6.62479	6.74255	6.69291	6.37122	7.11398	7.20055	6.96143	6.91918	+	+	LPS 3h_CTRL 3h;LPS 6h_CTRL 6h	5	5	5	12	12	12	63.382	0	11.633	71017000	5	0.016136	0.000317224	5.3564	3.99956	0.110034	0.0284948	2.39974	2.04725	A0A087WZF1;Q93052;C9JUT4;C9JXK9;C9J2R5;C9JIY7;C9JT42;C9J3U9;C9J1K7;C9J5C8;C9J4E3	A0A087WZF1;Q93052;C9JUT4	Lipoma-preferred partner	LPP	49
0	7.18236	6.35637	6.59865	7.24035	7.32154	7.16065	7.23762	6.52333	6.35923	0	7.45861	7.37938	7.41845	7.59749	7.24623	6.95958	7.00638	0	6.70922	+		LPS 3h_CTRL 3h	1	1	1	0.9	0.9	0.9	91.296	0.005403	2.4603	257700000	15	0.0567185	0.00435945	0.49524	2.65444	0.362425	0.219728	-1.33619	-1.0271	M0QZS0;A0A087WZG4;Q6ZSZ5	M0QZS0;A0A087WZG4;Q6ZSZ5	Rho guanine nucleotide exchange factor 18	ARHGEF18	50
0	5.0136	0	0	0	0	0	0	0	0	0	6.13634	6.9162	6.82274	5.40656	0	0	6.13745	5.65546	6.66701	+	+	LPS 3h_CTRL 3h;LPS 6h_CTRL 6h	2	2	2	6.5	6.5	6.5	41.114	0.00052466	4.3939	23091000	3	0.0501364	0.0036463	4.05365	2.77378	0.0715314	0.0176893	3.69198	2.4358	A0A087WZK0;P49366;M0R253;M0QX43;B4E3M2;M0R0V2;Q5J8M5	A0A087WZK0;P49366;M0R253;M0QX43;B4E3M2;M0R0V2;Q5J8M5	Deoxyhypusine synthase	DHPS	51
5.67379	6.66943	5.64809	6.60719	6.80602	7.2029	7.08533	6.39335	6.17866	6.05492	7.27409	7.96696	8.19254	8.20941	7.47078	7.73562	7.84813	8.1328	7.83871	7.54437	+	+	LPS 3h_CTRL 3h;LPS 6h_CTRL 6h	13	13	13	36.7	36.7	36.7	39.589	0	77.806	872720000	54	0.00707285	0	1.54185	5.08159	0.00740501	0.00243019	1.2369	5.01623	A0A087WZK9;B3KS98;O15372;E5RJT0;E5RGU4;E5RHC7;E5RH59;E5RFW7;E5RFH0	A0A087WZK9;B3KS98;O15372;E5RJT0	Eukaryotic translation initiation factor 3 subunit H	EIF3H	52
0	0	0	5.02706	5.3522	5.45252	0	5.72774	5.23442	5.86576	6.52902	7.25677	7.1114	7.21245	6.84267	6.85191	7.30991	7.14666	7.16337	6.94565	+	+	LPS 3h_CTRL 3h;LPS 6h_CTRL 6h	2	2	2	6.8	6.8	6.8	28.864	0.0024027	3.0828	124620000	5	0.0178441	0.0026324	4.91461	3.87981	0.0896641	0.02272	2.62741	2.22947	A0A087X020;Q9Y3A5;F8WE72	A0A087X020;Q9Y3A5;F8WE72	Ribosome maturation protein SBDS	SBDS	53
6.62149	8.33203	7.64531	7.88219	8.14863	7.80415	8.12963	8.17699	7.56042	7.093	7.56607	8.79941	8.67052	8.73959	8.34823	8.33453	8.45142	8.44342	8.50224	8.23366	+	+	LPS 3h_CTRL 3h;LPS 6h_CTRL 6h	40	40	40	44.6	44.6	44.6	104.78	0	323.31	4050400000	276	0.0113107	0.000204836	0.698829	4.44266	0.0205979	0.00531215	0.640215	3.71312	A0A087X054;Q9Y4L1;E9PJ21;A0A087WWI4;K7EQK2;J3KTF1;J3QL06;Q9BST8;J3QQH7;J3QLE9;A0A087WW13;A0A087X214;A0A1W2PS94;Q9BXT5	A0A087X054;Q9Y4L1;E9PJ21;A0A087WWI4;K7EQK2	Hypoxia up-regulated protein 1	HYOU1	54
0	5.84214	0	0	0	5.95432	0	5.27506	0	0	5.91173	6.58505	6.1359	6.5044	6.48854	6.32006	7.01216	7.03965	6.85617	7.17699	+	+	LPS 3h_CTRL 3h;LPS 6h_CTRL 6h	5	5	5	4	4	4	187.85	0.0005698	6.0814	59630000	8	0.00966443	0	5.1567	4.64959	0.0347647	0.00829167	4.63513	3.14248	A0A087X0K9;G5E9E7;G3V1L9;Q07157;H0YKB1	A0A087X0K9;G5E9E7;G3V1L9;Q07157	Tight junction protein ZO-1	TJP1	55
0	5.26477	0	0	0	0	5.52127	0	4.87604	5.78401	6.64527	6.87365	6.78317	6.8969	6.35403	6.83419	7.16929	6.73035	6.87049	7.04305	+	+	LPS 3h_CTRL 3h;LPS 6h_CTRL 6h	3	3	3	17.4	17.4	17.4	19.825	0.0014749	3.3607	74741000	9	0.00509954	0	5.65765	5.56716	0.0434199	0.00908165	3.69321	2.91593	A0A087X0R6;Q9UMY4	A0A087X0R6;Q9UMY4	Sorting nexin-12	SNX12	56
0	6.67285	5.77628	5.98981	6.10961	6.94021	6.46845	6.30747	5.63417	4.91062	0	6.93792	6.91543	6.89955	7.04348	0	7.12678	6.73508	7.25105	7.11274	+		LPS 3h_CTRL 3h	4	4	4	5.7	5.7	5.7	108.34	0.00055525	5.5314	107270000	4	0.0412267	0.00326684	0.649567	2.96798	0.818847	0.760892	-0.407056	-0.244536	A0A087X0S5;P12109	A0A087X0S5;P12109	Collagen alpha-1(VI) chain	COL6A1	57
6.52046	6.53147	5.45576	6.1891	7.17731	7.43481	6.92174	6.4644	6.0812	7.10452	7.78016	8.20626	8.13107	8.23239	7.74582	8.3154	8.36033	8.44102	8.28373	8.30183	+	+	LPS 3h_CTRL 3h;LPS 6h_CTRL 6h	23	23	11	39.5	39.5	18.8	77.569	0	122.15	1763400000	96	0.00984619	0	1.64432	4.62471	0.00323646	0.00336332	1.53913	6.30423	A0A087X0X3;P52272;M0R2I7;M0R019;M0R2T0;M0QY96;M0R0N3;M0QYQ7;M0R0Y6;M0QYL3	A0A087X0X3;P52272	Heterogeneous nuclear ribonucleoprotein M	HNRNPM	59
0	5.51921	5.20151	5.86823	6.1023	6.58204	6.27614	6.33159	0	6.35071	6.50285	6.16429	0	0	0	7.42721	6.32593	0	0	0				6	6	6	5.1	5.1	5.1	139.38	0	10.476	46094000	9	0.461354	0.311782	-2.00482	-0.813944	0.222382	0.0987022	-2.35747	-1.44344	J3KN36;A0A0G2JN29;A0A087X117;Q15155;P69849;Q5JPE7;A0A0G2JP90;A0A087WW46;A0A087WTD5	J3KN36;A0A0G2JN29;A0A087X117;Q15155;P69849;Q5JPE7;A0A0G2JP90;A0A087WW46	Nodal modulator 1;Nodal modulator 3;Nodal modulator 2	NOMO3;NOMO1;NOMO2	60
5.77139	6.69056	6.23922	6.62775	6.60494	6.67755	6.95648	6.50204	6.41943	5.96389	6.25222	7.2132	7.08508	7.22277	6.61344	6.75584	6.87148	6.85662	6.62534	7.07828	+		LPS 3h_CTRL 3h	7	3	3	18.3	8.7	8.7	49.355	0.00054795	5.2503	123650000	9	0.0226858	0.0026268	0.490568	3.60358	0.184279	0.0705023	0.333634	1.60262	A0A087X142;A6NMH6;A6NFQ9;F8W8I8;Q92599	A0A087X142;A6NMH6;A6NFQ9;F8W8I8;Q92599	Septin-8	2022-09-08	61
0	0	0	5.96977	6.26731	6.22902	6.28616	5.88066	0	5.92151	6.57921	6.23401	0	6.69405	6.48471	6.83034	6.58637	6.83999	6.20148	6.86894	+		LPS 3h_CTRL 3h	3	3	3	6.3	6.3	6.3	54.945	0.00056625	5.929	48038000	5	0.140181	0.0249117	2.75098	1.83641	0.178789	0.0656735	1.80195	1.62832	A0A087X1A5;Q5JW30;O95793;Q5JW28;G5EA18;E5RJN7;E7EVI1;A0A0A0MTC4;A0A0A0MTD1;F8VPI7;E7EPX0;A0A0A0MTC6;E7EVJ4;E9PH62;A0A0A0MTC5;Q9NUL3	A0A087X1A5;Q5JW30;O95793	Double-stranded RNA-binding protein Staufen homolog 1	STAU1	62
0	5.26759	0	0	0	0	0	0	0	0	0	6.16008	5.88077	5.91328	5.58652	5.77483	6.25302	6.39226	6.1917	0	+	+	LPS 3h_CTRL 3h;LPS 6h_CTRL 6h	2	2	2	6.8	6.8	6.8	56.399	0	9.8238	10004000	1	0.0502516	0.0037175	3.65461	2.77154	0.016318	0.00384655	4.92236	3.98609	A0A087X1B2;B9A018;Q53GS9;A0A087WW31	A0A087X1B2;B9A018;Q53GS9;A0A087WW31	U4/U6.U5 tri-snRNP-associated protein 2	USP39	63
0	6.38288	0	5.76724	0	0	5.90604	0	0	0	0	6.87533	6.74536	6.86506	6.40567	5.55727	6.56724	6.70574	6.50818	0	+	+	LPS 3h_CTRL 3h;LPS 6h_CTRL 6h	2	2	2	4.8	4.8	4.8	62.841	0.0041096	2.5784	39102000	1	0.119334	0.018964	2.94826	1.9761	0.0571692	0.0115177	3.88648	2.64686	A0A0U1RQT1;A0A087X1H5;Q15057;H7C3Q8	A0A0U1RQT1;A0A087X1H5;Q15057;H7C3Q8	Arf-GAP with coiled-coil, ANK repeat and PH domain-containing protein 2	ACAP2	64
0	0	0	0	0	0	4.79932	0	0	0	0	6.05755	5.94694	5.93644	5.44166	5.21229	0	0	0	0	+		LPS 3h_CTRL 3h	1	1	1	9	9	9	19.051	0	7.5975	3393100	1	0.016353	0.000421557	4.67652	3.98352	0.960909	0.928777	0.0825949	0.0521504	C9JW07;A0A087X1I8;Q7Z3E5	C9JW07;A0A087X1I8;Q7Z3E5	LisH domain-containing protein ARMC9	ARMC9	65
6.32513	0	4.89173	5.44028	0	0	5.95579	6.05591	5.19279	6.00359	6.54145	6.81774	7.09058	6.11173	6.14792	6.98936	7.73377	7.17058	7.53521	7.04194	+	+	LPS 3h_CTRL 3h;LPS 6h_CTRL 6h	5	5	5	42.2	42.2	42.2	17.981	0	15.924	154790000	7	0.080535	0.00974236	3.21046	2.32679	0.0751837	0.0195914	2.65256	2.3898	A0A087X1K9;O75608;B4DP64;E5RGR0;E5RJ48;E5RI35	A0A087X1K9;O75608;B4DP64;E5RGR0	Acyl-protein thioesterase 1	LYPLA1	66
5.02333	7.02837	5.55349	6.0661	6.62929	6.90284	5.92436	6.26947	5.85818	5.98918	7.48549	8.1438	8.24492	8.2971	7.95395	7.67326	8.26385	8.12545	8.35987	7.97438	+	+	LPS 3h_CTRL 3h;LPS 6h_CTRL 6h	13	13	13	55.5	55.5	55.5	29.126	0	94.124	1350200000	63	0.00334323	0	1.96494	6.24905	0.00337474	0.00326174	1.89056	6.23317	A0A087X1Z3;Q9UL46;H0YM70;H0YKU2;H0YLG1;H0YLD2	A0A087X1Z3;Q9UL46;H0YM70	Proteasome activator complex subunit 2	PSME2	67
5.82778	6.73189	6.30668	6.55322	6.79694	6.97914	6.96132	6.81026	6.41499	6.52029	6.65467	7.02894	7.47958	7.71006	6.91584	7.15652	6.92626	7.1951	7.1586	6.65285	+	+	LPS 3h_CTRL 3h;LPS 6h_CTRL 6h	13	13	13	7.2	7.2	7.2	202.29	0	19.851	211240000	25	0.0304195	0.00277156	0.714512	3.28284	0.103724	0.026514	0.280667	2.0994	A0A087X208;O00468;H0Y5U1	A0A087X208;O00468	Agrin;Agrin N-terminal 110 kDa subunit;Agrin C-terminal 110 kDa subunit;Agrin C-terminal 90 kDa fragment;Agrin C-terminal 22 kDa fragment	AGRN	68
0	6.06367	0	5.34502	0	5.8035	5.61865	0	4.91938	4.98671	5.91091	7.07708	6.6596	6.94594	6.52992	6.68678	6.54489	6.87574	6.20377	5.95388	+	+	LPS 3h_CTRL 3h;LPS 6h_CTRL 6h	6	6	6	6.2	6.2	6.2	136.5	0	8.0228	50530000	10	0.0254344	0.00275325	4.34295	3.47643	0.135958	0.0383578	2.18736	1.86281	A0A087X256;Q2M389;F8W1W1;F8VNZ5;F8VYH7	A0A087X256;Q2M389;F8W1W1	WASH complex subunit 7	KIAA1033	69
5.82709	6.41997	0	6.20292	0	6.62726	6.65846	6.70514	6.17626	6.56327	7.37836	7.7231	7.9084	7.90542	7.39573	7.75314	7.90674	7.87524	7.76593	7.67644	+	+	LPS 3h_CTRL 3h;LPS 6h_CTRL 6h	8	8	8	48	48	48	19.757	0	70.983	605120000	26	0.0577081	0.00461327	3.97221	2.63788	0.000144733	0.0151837	1.24942	14.1519	A0A087X271;B4DDF4;B4DUT8;Q99439;K7ES69;H3BVI6;A0A087X1X5;H3BQH0;A0A087WV51;U3KPS3	A0A087X271;B4DDF4;B4DUT8;Q99439;K7ES69;H3BVI6;A0A087X1X5	Calponin;Calponin-2	CNN2	70
0	6.20858	0	0	0	0	5.94302	5.57666	0	0	0	7.00056	6.52315	6.94363	6.44314	6.17811	6.21224	7.30529	7.11441	6.70445	+	+	LPS 3h_CTRL 3h;LPS 6h_CTRL 6h	4	4	4	3.7	3.7	3.7	116.17	0.00052966	4.5298	69187000	4	0.0543551	0.00396571	4.14038	2.69536	0.035907	0.00831895	4.39896	3.10899	E9PDU5;A0A087X295;Q9NNW5;E9PBK6;Q6PKC6	E9PDU5;A0A087X295;Q9NNW5;E9PBK6;Q6PKC6	WD repeat-containing protein 6	WDR6	71
0	0	0	0	0	0	0	6.51299	0	5.51556	6.149	0	0	6.74528	7.28863	7.63687	7.34056	0	7.08099	7.29772	+		LPS 3h_CTRL 3h	4	4	4	24.9	24.9	24.9	23.896	0	7.1416	127140000	9	0.0715961	0.00836541	4.03658	2.43497	0.27152	0.134914	3.46552	1.27441	A0A087X2B5;P35613;I3L192;A0A087WUV8;R4GMX5;R4GN83	A0A087X2B5;P35613;I3L192;A0A087WUV8;R4GMX5	Basigin	BSG	73
6.37378	7.40688	6.45332	6.86275	6.91727	7.1809	7.35658	7.05434	6.6116	6.49516	7.06153	8.12888	7.96375	7.93082	7.40669	7.23284	7.55233	7.68812	7.56111	7.1959	+	+	LPS 3h_CTRL 3h;LPS 6h_CTRL 6h	16	16	14	15.5	15.5	14	145.17	0	28.648	605200000	35	0.0075834	0	0.895536	4.98259	0.0382509	0.00836197	0.506345	3.04403	A0A087X2D8;O60271;H0YBE9;D6RHI8	A0A087X2D8;O60271	C-Jun-amino-terminal kinase-interacting protein 4	SPAG9	74
0	6.23757	4.84946	0	5.19764	6.44415	6.43247	5.41845	0	5.30436	6.12571	7.34745	7.02498	7.11434	6.55745	6.70199	6.87231	7.13424	6.77958	6.71736	+	+	LPS 3h_CTRL 3h;LPS 6h_CTRL 6h	8	8	8	3.7	3.7	3.7	289.63	0	9.3965	96059000	10	0.0473935	0.00355373	3.57705	2.82899	0.151119	0.0452252	2.12121	1.77182	A0A087X2H1;Q9ULT8;G3V4V5;H0YJP0;A0A087WVU6;H0YJD4	A0A087X2H1;Q9ULT8;G3V4V5;H0YJP0	E3 ubiquitin-protein ligase HECTD1	HECTD1	75
6.7173	8.02812	6.92951	7.53784	7.81158	7.7275	7.99916	7.59599	7.26673	7.23987	7.87302	8.66034	8.6206	8.67319	8.27166	8.2521	8.5029	8.71135	8.55731	8.05679	+	+	LPS 3h_CTRL 3h;LPS 6h_CTRL 6h	25	25	25	69.2	69.2	69.2	45.796	0	189.98	3542200000	190	0.00954077	0	1.01489	4.66684	0.00560134	0.00248055	0.850242	5.42421	A0A087X2I1;P62333;H0YJC0;H0YJS8;H0YJX2;H0YJE9;H0YJT1;H0YJD2;H0YJY8	A0A087X2I1;P62333;H0YJC0	26S protease regulatory subunit 10B	PSMC6	76
0	5.44096	5.01978	5.68306	6.21261	6.1259	6.61722	0	5.81455	5.25518	6.30775	7.06494	6.72827	6.83899	6.31319	5.83389	6.77737	7.29268	0	6.20088	+		LPS 3h_CTRL 3h	7	7	7	3.8	3.8	3.8	237.91	0	10.456	64637000	6	0.111602	0.0169166	2.17935	2.0348	0.836752	0.775776	0.458392	0.21985	A0A088AWN3;A0A0A0MSY4;Q9BZ29;A0A0A0MT38;Q6ZSL5;H0Y3S1;A0A0D9SFH5;Q5JUD8;Q5JUD3;X6RGR3;H7BZ79	A0A088AWN3;A0A0A0MSY4;Q9BZ29;A0A0A0MT38;Q6ZSL5	Dedicator of cytokinesis protein 9	DOCK9	77
0	0	0	0	0	0	0	0	0	0	0	5.92662	5.86741	6.0456	5.69623	5.48222	6.20871	6.74558	6.52355	0	+	+	LPS 3h_CTRL 3h;LPS 6h_CTRL 6h	2	2	2	1.6	1.6	1.6	217.75	0.00053107	4.562	14015000	5	0.0161916	0.000430845	4.70717	3.99543	0.0169207	0.00449395	4.99201	3.94275	A0A096LNH6;Q14185	A0A096LNH6;Q14185	Dedicator of cytokinesis protein 1	DOCK1	78
0	0	0	0	0	0	5.01953	0	0	0	5.14007	0	6.35359	6.27596	5.78539	6.28488	6.54159	0	0	5.88684	+	+	LPS 3h_CTRL 3h;LPS 6h_CTRL 6h	2	2	2	5.5	5.5	5.5	54.448	0.0096238	2.2273	11175000	1	0.0170441	0.00196347	4.711	3.9341	0.121264	0.0326586	2.73876	1.96209	A0A096LP25;Q6ZSR9	A0A096LP25;Q6ZSR9	Uncharacterized protein FLJ45252	AAK1	79
0	0	0	0	5.88109	6.19098	6.0251	5.13405	5.37747	5.34688	6.33157	6.97914	0	6.80834	6.35212	6.26727	6.69167	6.54816	6.6907	6.79732	+	+	LPS 3h_CTRL 3h;LPS 6h_CTRL 6h	3	3	3	27.1	27.1	27.1	15.376	0.0096788	2.2609	45804000	3	0.0607205	0.00512697	4.11802	2.58943	0.0213314	0.00533931	0.984128	3.67318	A0A096LPC8;Q96SU4	A0A096LPC8;Q96SU4	Oxysterol-binding protein-related protein 9	OSBPL9	80
0	0	0	5.23774	5.83286	6.02506	5.52035	6.33284	4.69224	4.89144	0	6.48316	6.58119	6.50087	6.43754	6.43133	6.87082	0	6.58465	6.97392	+		LPS 3h_CTRL 3h	2	2	2	7.7	7.7	7.7	29.892	0.0005	3.6621	40672000	2	0.110489	0.0167084	2.98643	2.04362	0.942998	0.89992	-0.120242	-0.0760939	A0A0A0MQS1;Q53H96;F8WEI0;B5MD87	A0A0A0MQS1;Q53H96;F8WEI0;B5MD87	Pyrroline-5-carboxylate reductase;Pyrroline-5-carboxylate reductase 3	PYCRL	81
7.48586	8.57541	8.26571	8.30203	8.41656	8.6342	8.585	8.70024	8.21945	7.77775	7.46057	8.80327	9.05831	8.98003	8.73259	8.07137	8.63378	8.78982	8.47728	8.64979	+		LPS 3h_CTRL 3h	72	72	72	42.5	42.5	42.5	201.82	0	323.31	7809700000	548	0.0566644	0.0043628	0.39784	2.65535	0.572196	0.469559	0.141079	0.61437	A0A0A0MTC7;A0A0A0MQS9;Q16363;H0Y351;H0YAQ5;E5RFQ2;H0YAP9;E5RK79;E5RFD7;E5RHF3;Q6LET9	A0A0A0MTC7;A0A0A0MQS9;Q16363	Laminin subunit alpha-4	LAMA4	82
0	6.66954	0	0	6.08622	5.72421	5.27175	6.33043	0	0	6.25876	7.0391	7.43115	7.00078	7.06491	6.13434	7.55267	7.70037	7.60308	7.20093	+	+	LPS 3h_CTRL 3h;LPS 6h_CTRL 6h	5	5	5	17.2	17.2	17.2	48.793	0	13.848	213320000	12	0.0457223	0.00335548	4.40779	2.86448	0.0671122	0.0135342	3.773	2.49517	A0A0A0MQU4;Q96I15;H7C3V9;H7C277;H7C1N7;C9JNL5;F8WCL3;F8WBU3;H7C2M1;H7C1S7;H7C4A1	A0A0A0MQU4;Q96I15;H7C3V9;H7C277;H7C1N7	Selenocysteine lyase	SCLY	83
6.3567	7.55567	7.19471	7.38139	7.22748	7.7743	7.9542	7.87437	6.99563	6.77052	6.87775	8.08586	8.18724	8.22217	7.6231	6.22629	7.50571	7.58695	7.7841	7.48283	+		LPS 3h_CTRL 3h	17	17	17	40.1	40.1	40.1	42.219	0	79.385	990630000	75	0.00418871	0	0.656036	5.87681	0.733716	0.676421	-0.156629	-0.36482	A0A0A0MQX7;Q08629;D6RAM7;D6RB21;E7ENT7;A0A0A0MTJ2;Q9BQ16	A0A0A0MQX7;Q08629	Testican-1	SPOCK1	85
0	0	4.86503	0	6.06789	0	0	0	0	5.49635	6.54822	7.20115	7.38694	7.27133	6.88198	7.21727	7.45222	7.49681	7.38021	7.5042	+	+	LPS 3h_CTRL 3h;LPS 6h_CTRL 6h	5	5	5	14.1	14.1	14.1	37.898	0.00058173	6.4946	203800000	5	0.0221237	0.00266249	4.87134	3.63185	0.0042308	0.00306215	6.31087	5.86074	C9JP00;A0A0A0MQX8;Q9NR56;O95205;H7C4T5;Q5VZF2;B1AKI6;Q86VM6;Q9NUK0;C9J4T8;C9JCX1;H7C4Y1	C9JP00;A0A0A0MQX8;Q9NR56;O95205;H7C4T5;Q5VZF2	Muscleblind-like protein 1;Muscleblind-like protein 2	MBNL1;MBLL;MBNL2	86
6.6068	0	0	0	5.85373	4.91632	5.12833	5.7149	4.68684	6.72135	7.22521	0	0	6.26423	0	8.08493	7.13811	7.45465	7.03826	0				7	7	7	25.5	25.5	25.5	30.348	0	17.313	204190000	13	0.919782	0.865536	0.20578	0.107214	0.793743	0.739157	0.509643	0.279465	A0A0A0MR02;P45880;Q5JSD2;Q5JSD1;A2A3S1	A0A0A0MR02;P45880;Q5JSD2;Q5JSD1	Voltage-dependent anion-selective channel protein 2	VDAC2	87
0	6.78922	0	6.2638	6.06707	5.52777	6.39697	6.74626	5.17545	5.43099	5.83361	7.30201	7.88704	7.25435	6.94666	6.92363	6.79955	7.0758	6.91745	5.6625	+	+	LPS 3h_CTRL 3h;LPS 6h_CTRL 6h	6	6	6	11.2	11.2	11.2	71.611	0	6.8992	177940000	8	0.101943	0.0146052	3.22072	2.11475	0.058069	0.0114532	0.820299	2.63193	M0R3F1;A0A0A0MRA5;B7Z4B8;Q9BUJ2;M0QYZ0;M0QYM5;M0QYI8	M0R3F1;A0A0A0MRA5;B7Z4B8;Q9BUJ2;M0QYZ0	Heterogeneous nuclear ribonucleoprotein U-like protein 1	HNRNPUL1	88
6.10315	7.26841	6.59065	6.54311	7.33584	7.0434	7.09205	7.04813	6.56246	6.34465	7.47035	8.01862	7.92004	8.0177	7.66278	7.64024	7.91043	7.92601	7.90015	7.7484	+	+	LPS 3h_CTRL 3h;LPS 6h_CTRL 6h	21	21	17	26.6	26.6	22.7	102.29	0	57.286	801440000	42	0.00889055	0	1.04966	4.76224	0.00297221	0.00357353	1.00691	6.45103	A0A0A0MRA8;Q9Y2J2;A8K968;A0A0A0MSA4;A0A1B0GTF8;A0A0J9YY18;J3QS55;J3KT37;A0A0J9YW31;A0A0J9YW26;J3QS83;A0A0J9YWN0;A0A0J9YWE1;A0A0J9YWS4;J3QRQ6;J3KS70;J3QLU5;J3QKY2;J3KRD1;J3QKK4;J3QR33;Q4VXN0;Q4VB86;A0A0C4DH22;Q9H4G0	A0A0A0MRA8;Q9Y2J2;A8K968;A0A0A0MSA4;A0A1B0GTF8	Band 4.1-like protein 3;Band 4.1-like protein 3, N-terminally processed	EPB41L3	89
0	6.77163	5.30294	6.26477	6.12038	6.37422	6.76054	6.38498	5.37912	5.31108	7.02362	7.87534	7.98432	7.79209	6.93989	7.04848	7.43631	7.71654	7.42614	7.21877	+	+	LPS 3h_CTRL 3h;LPS 6h_CTRL 6h	8	8	7	17.2	17.2	17.2	47.804	0	36.51	406780000	24	0.0827664	0.0101871	2.63111	2.30189	0.0104596	0.0031375	1.32726	4.5447	A0A0A0MRI2;Q9UNH7;G3V5X9;G3V2U1;H0YJF8;G3V4Z5	A0A0A0MRI2;Q9UNH7;G3V5X9	Sorting nexin-6;Sorting nexin-6, N-terminally processed	SNX6	92
7.18344	0	0	0	5.86164	0	0	0	5.68016	5.60668	6.89222	0	0	6.79287	6.91378	6.39599	0	0	0	0				2	2	2	4.2	4.2	4.2	61.711	0.00050352	3.7705	41563000	4	0.322676	0.136243	1.51076	1.12726	0.684109	0.616108	-0.978171	-0.437837	H0Y6R0;H0Y6V3;H0Y7V8;A0A0A0MRJ1;H0Y5V1;A0A0A0MRJ0;Q5VT25	H0Y6R0;H0Y6V3;H0Y7V8;A0A0A0MRJ1;H0Y5V1;A0A0A0MRJ0;Q5VT25	Non-specific serine/threonine protein kinase;Serine/threonine-protein kinase MRCK alpha	CDC42BPA	93
6.66241	6.07078	0	0	5.5002	5.54456	5.456	0	0	5.55842	6.71801	6.89549	6.93745	6.68629	6.22435	6.7432	7.8627	7.42433	7.65767	7.40941	+	+	LPS 3h_CTRL 3h;LPS 6h_CTRL 6h	7	7	7	38.6	38.6	38.6	30.315	0	25.767	211490000	13	0.119771	0.0189305	3.04564	1.9729	0.0439986	0.00912686	4.10766	2.9027	A0A0A0MRJ6;H7BY58;P22061;F6S8N6;F8WDT3;F8WAV5;F8WAX2;C9J0F2;H7C4X2	A0A0A0MRJ6;H7BY58;P22061;F6S8N6	Protein-L-isoaspartate O-methyltransferase;Protein-L-isoaspartate(D-aspartate) O-methyltransferase	PCMT1	94
5.75843	6.0735	0	5.43398	6.05934	6.01199	5.67733	0	5.26309	5.21935	6.17814	0	6.8222	6.37088	6.66431	6.51857	6.967	7.49117	7.33538	7.31986		+	LPS 6h_CTRL 6h	4	4	4	12.7	12.7	12.7	43.294	0	11.217	106230000	10	0.803762	0.743925	0.542058	0.265478	0.0947819	0.0243182	2.69204	2.17965	B6VEX4;A0A0A0MRT6;Q8IZP0;B7Z836;E9PEZ7;E7EW77;E7EP65;A0A0C4DG21;F8WAL6;Q9NYB9	B6VEX4;A0A0A0MRT6;Q8IZP0	Abl interactor 1	ABI1	96
6.40697	7.44085	5.9258	6.60599	7.09223	7.55918	7.37647	7.34278	6.66667	7.20618	7.70101	8.59225	8.34376	8.22409	8.01841	8.37778	8.4595	8.56142	8.33824	8.55298	+	+	LPS 3h_CTRL 3h;LPS 6h_CTRL 6h	44	44	44	33.7	33.7	33.7	152.45	0	143.29	2550200000	145	0.00466258	0	1.48154	5.70644	0.000967044	0.00870588	1.22773	8.68596	A0A0A0MRV0;Q9P2E9;A0A087WVV2;F8W7S5;A0A087WU26;V9GY78;A2A2S5;H0YDJ4;H9KV85;E9PN67;C9J066;Q8N4C6	A0A0A0MRV0;Q9P2E9;A0A087WVV2;F8W7S5	Ribosome-binding protein 1	RRBP1	97
7.43985	8.37088	7.47262	7.69518	7.35	6.71203	7.77276	8.12385	7.36229	6.91179	7.2258	8.44119	8.46817	8.35484	7.39252	7.24684	8.18047	7.88882	8.2493	6.28206				10	10	5	35.8	35.8	22.1	43.911	0	91.034	1856700000	86	0.236097	0.0753533	0.310798	1.39282	0.520554	0.410652	0.192953	0.703469	A0A0A0MS08;P01857;A0A0A0MS07	A0A0A0MS08;P01857;A0A0A0MS07	Ig gamma-1 chain C region	IGHG1	98
0	0	0	0	0	5.5052	0	0	0	0	5.34223	5.79189	5.94374	5.84599	6.13871	6.25042	6.66115	7.10202	6.9495	0	+	+	LPS 3h_CTRL 3h;LPS 6h_CTRL 6h	11	2	2	28.9	6.4	6.4	41.308	0.0005596	5.7259	32029000	7	1.57096e-06	0	5.81251	44.1698	0.0556589	0.0113148	4.29158	2.67254	A0A0A0MS54;P22694;A0A087WVC4;B1APF7;B1APG1;B1APG0;B1APG2;B1APF8;B1APF9;B1APG3;P22612	A0A0A0MS54;P22694;A0A087WVC4;B1APF7;B1APG1;B1APG0;B1APG2;B1APF8;B1APF9;B1APG3	cAMP-dependent protein kinase catalytic subunit beta	PRKACB	99
6.15269	7.45571	6.06547	6.3721	7.27254	7.22907	6.56818	6.97783	6.51878	6.24642	7.23616	7.66022	7.75121	7.63128	7.6703	7.4813	7.4746	7.8443	7.98719	8.0571	+	+	LPS 3h_CTRL 3h;LPS 6h_CTRL 6h	6	6	6	18.1	18.1	18.1	42.882	0	21.125	637510000	33	0.0281049	0.0028499	0.926133	3.36765	0.0168425	0.00419927	1.06084	3.94826	A0A0A0MSA9;A0A0C4DG49;P15151	A0A0A0MSA9;A0A0C4DG49;P15151	Poliovirus receptor	PVR	100
5.68101	0	5.38728	5.31494	5.20981	5.04206	5.28445	0	4.97103	5.03635	5.46776	6.31589	6.71219	6.471	6.22508	5.9386	6.58377	7.08167	6.77038	0	+		LPS 3h_CTRL 3h	4	4	4	6.5	6.5	6.5	78.808	0	8.1429	36418000	3	0.165159	0.0328811	1.91977	1.69583	0.563904	0.459783	1.2081	0.628289	A0A0A0MSB8;Q9UPT5;A0A0A0MRE1;B4DJ07;C9JKC2;B5MCY9;K7ERQ5	A0A0A0MSB8;Q9UPT5;A0A0A0MRE1;B4DJ07	Exocyst complex component 7	EXOC7	101
0	6.40376	0	0	5.55005	0	0	6.04614	0	0	0	0	0	0	5.83346	5.90422	7.17728	6.66388	7.17412	6.65414		+	LPS 6h_CTRL 6h	2	2	2	10.2	10.2	10.2	26.479	0.0004995	3.6401	44579000	7	0.398424	0.236674	-1.22407	-0.944436	0.0114587	0.00353083	5.5055	4.42586	A0A1W2PQV5;A0A1W2PNM1;A0A0A0MSE2;A0A0D9SFP2;E9PF18;Q16836;A0A1W2PQC2;A0A1W2PQ78;A0A1W2PRT2	A0A1W2PQV5;A0A1W2PNM1;A0A0A0MSE2;A0A0D9SFP2;E9PF18;Q16836;A0A1W2PQC2;A0A1W2PQ78;A0A1W2PRT2	Hydroxyacyl-coenzyme A dehydrogenase, mitochondrial	HADH	102
5.68519	6.15921	0	0	6.10656	6.32222	6.30443	6.87084	4.83452	6.06871	7.06408	7.62103	7.91346	7.97693	7.43172	7.56604	8.5852	8.26585	8.19181	8.37114	+	+	LPS 3h_CTRL 3h;LPS 6h_CTRL 6h	19	19	19	47.6	47.6	47.6	44.205	0	82.194	1269700000	53	0.066956	0.00541176	4.01125	2.49735	0.00508135	0.0026439	2.11587	5.57266	J3KNW4;A0A0A0MSG2;Q14192;C9J3S8;F8WDA8;U3KQT4	J3KNW4;A0A0A0MSG2;Q14192	Four and a half LIM domains protein 2	FHL2	103
0	5.58212	0	0	6.13903	6.03201	5.47148	5.48222	0	5.14473	5.37974	5.7749	6.31742	6.11096	5.95193	6.22791	6.88991	6.37149	6.34897	6.61019	+	+	LPS 3h_CTRL 3h;LPS 6h_CTRL 6h	3	3	3	6.1	6.1	6.1	77.813	0.00050761	3.8388	26786000	1	0.0715609	0.0083238	3.56276	2.43542	0.132731	0.036935	2.06361	1.88358	A0A0A0MSJ0;Q86XP3	A0A0A0MSJ0;Q86XP3	ATP-dependent RNA helicase DDX42	DDX42	104
5.07343	0	0	0	0	4.60363	0	0	0	5.72711	6.3684	0	6.84712	6.12339	6.35524	6.29953	7.86068	7.43766	7.84873	7.51829	+	+	LPS 3h_CTRL 3h;LPS 6h_CTRL 6h	5	5	2	25.1	25.1	13	36.867	0	45.583	219170000	17	0.0456337	0.00336106	4.12415	2.8664	0.022038	0.00538631	5.32683	3.63623	A0A0A0MSS8;P42330;S4R3Z2;A6NHU4;H0Y804;S4R3D5;P17516	A0A0A0MSS8;P42330;S4R3Z2	Aldo-keto reductase family 1 member C3	AKR1C3	106
0	6.20393	0	0	5.37208	0	5.24839	5.58396	0	5.15409	6.40374	6.97618	7.04159	7.00574	6.46558	7.05123	8.06547	7.75247	8.05507	7.86447	+	+	LPS 3h_CTRL 3h;LPS 6h_CTRL 6h	7	7	6	36.9	36.9	33.6	31.581	0	17.623	409390000	15	0.0367419	0.003025	4.46336	3.0853	0.0210756	0.0053573	4.56045	3.68692	A0A0A0MSW4;P48739;B3KYB6;B3KYB7	A0A0A0MSW4;P48739;B3KYB6;B3KYB7	Phosphatidylinositol transfer protein beta isoform	PITPNB	107
7.35149	0	6.93828	6.9875	0	0	0	0	0	6.33502	0	0	0	0	0	0	0	0	0	0	+		LPS 3h_CTRL 3h	2	2	2	0.6	0.6	0.6	576.15	0.0053836	2.4406	43019000	1	0.0706409	0.00674894	-4.25545	-2.44743	0.373901	0.236627	-1.267	-1	A0A0A0MT16;Q86UQ4;F5H7B7	A0A0A0MT16;Q86UQ4;F5H7B7	ATP-binding cassette sub-family A member 13	ABCA13	108
0	0	0	0	0	5.81763	0	5.62748	0	0	0	6.28434	0	6.38202	6.01616	6.54401	0	5.68894	0	0	+		LPS 3h_CTRL 3h	2	2	2	8.9	8.9	8.9	24.717	0.0041171	2.5953	10442000	2	0.0706274	0.0065625	3.7365	2.4476	0.331461	0.187926	0.157569	1.1042	A0A0A0MT56;E9PID8;E7EWR4;P33240	A0A0A0MT56;E9PID8;E7EWR4;P33240	Cleavage stimulation factor subunit 2	CSTF2	109
0	6.52771	0	6.21869	6.97227	6.88398	6.60455	6.20284	5.56623	6.26423	7.4358	7.97495	7.9928	8.08055	7.77534	7.8004	7.92559	8.27901	7.96873	9.6806	+	+	LPS 3h_CTRL 3h;LPS 6h_CTRL 6h	18	18	18	42.4	42.4	42.4	54.611	0	59.548	5653400000	45	0.0670179	0.00540779	3.90815	2.49648	0.00969237	0.0027504	2.0265	4.64573	A0A0A0MTH3;Q13418;A0A087WWY6;E9PQ52;A0A087WW45	A0A0A0MTH3;Q13418	Integrin-linked protein kinase	ILK	110
0	0	0	0	0	0	0	0	0	5.8022	5.95361	0	0	0	0	7.24935	6.36693	5.88472	0	5.86839		+	LPS 6h_CTRL 6h	6	6	6	16.4	16.4	16.4	49.062	0	15.295	23122000	5	0.373901	0.195374	1.19072	1	0.0706664	0.01555	3.91344	2.44709	A0A0R4J2G3;A0A0A0MTJ9;Q6PIU2;H7C046	A0A0R4J2G3;A0A0A0MTJ9;Q6PIU2;H7C046	Neutral cholesterol ester hydrolase 1	NCEH1	111
6.08257	7.29201	6.12493	6.60963	6.54887	6.96447	6.88997	7.13184	5.93324	4.74774	6.93223	8.24045	8.28366	8.20082	7.69514	7.17038	7.74436	8.10745	8.03739	7.29951	+	+	LPS 3h_CTRL 3h;LPS 6h_CTRL 6h	18	18	18	25.9	25.9	25.9	88.505	0	64.196	971510000	61	0.00516332	0	1.33886	5.54806	0.0359182	0.00831115	1.33836	3.10867	A0A0A0MTN0;Q13617;Q5T2B5;Q5T2B7	A0A0A0MTN0;Q13617;Q5T2B5	Cullin-2	CUL2	112
0	0	0	0	0	0	0	0	0	0	0	5.89962	0	0	0	0	7.36122	7.0762	6.95837	7.04976		+	LPS 6h_CTRL 6h	3	3	3	30.5	30.5	30.5	23.031	0	49.062	55984000	1	0.373901	0.195458	1.17992	1	0.0161904	0.00357292	5.68911	3.99552	F6UJY9;J9JIE9;A0A0A0MTR5;E7EWH8;F6UJY1;Q5T013;H0YB18;H0YB70	F6UJY9;J9JIE9;A0A0A0MTR5;E7EWH8;F6UJY1;Q5T013;H0YB18;H0YB70	Hydroxypyruvate isomerase;Putative hydroxypyruvate isomerase	HYI	113
7.29314	7.01279	5.81625	6.47544	6.76571	6.86586	6.96424	6.14659	6.38913	7.16185	8.0304	7.92186	7.71387	7.91476	7.69209	8.36788	7.51499	8.39377	8.47369	7.07642	+	+	LPS 3h_CTRL 3h;LPS 6h_CTRL 6h	61	61	61	14.2	14.2	14.2	591.4	0	138.97	1271400000	84	0.00524869	0	1.18193	5.52293	0.0484225	0.0095533	1.25982	2.80786	A0A0A0MTR7;Q63HN8;A0A0A0MTC1;I3L3H9	A0A0A0MTR7;Q63HN8;A0A0A0MTC1	E3 ubiquitin-protein ligase RNF213	RNF213	114
6.28881	0	6.51942	6.62861	7.62521	7.38837	6.86154	7.29623	6.08792	6.62838	7.03961	7.13928	7.92847	8.03794	7.74472	8.02317	8.39363	8.35451	8.20434	8.04809	+	+	LPS 3h_CTRL 3h;LPS 6h_CTRL 6h	8	8	8	0.3	0.3	0.3	3994.6	0.00056529	5.908	1233900000	11	0.162405	0.0317283	2.1656	1.71019	0.00543179	0.00252681	1.35226	5.4707	A0A0A0MTS7;Q8WZ42;A0A0A0MRA3	A0A0A0MTS7;Q8WZ42;A0A0A0MRA3	Titin	TTN	115
5.978	7.71093	6.86673	7.24336	7.14839	7.6861	7.42865	7.60729	7.18067	6.38673	7.37566	8.66161	8.64695	8.57223	8.24057	7.34974	8.32321	8.56469	8.60702	8.13465	+	+	LPS 3h_CTRL 3h;LPS 6h_CTRL 6h	22	22	22	50.8	50.8	50.8	54.465	0	137.19	2839100000	108	0.000776316	0	1.30993	9.19728	0.0574558	0.0114808	0.937973	2.64207	A0A1B0GWJ0;A0A1B0GTJ7;A0A0A6YY92;P30566;A0A096LNY6;A0A1B0GWF8;A0A1B0GTG9;A0A096LNY5;B4DEP1;A0A096LPA2;A0A096LP72;A0A096LNY4;A0A096LP76;A0A1W2PRX2;V9GY96;A0A096LP92;A0A096LNT0	A0A1B0GWJ0;A0A1B0GTJ7;A0A0A6YY92;P30566;A0A096LNY6;A0A1B0GWF8;A0A1B0GTG9	Adenylosuccinate lyase	ADSL	116
0	4.84208	0	0	5.86195	5.82792	0	5.93896	5.46821	5.70112	6.63254	7.31662	7.38276	7.36857	6.82012	7.17447	7.28466	7.41157	7.0803	6.33674	+	+	LPS 3h_CTRL 3h;LPS 6h_CTRL 6h	5	5	5	12	12	12	54.223	0	11.658	156470000	16	0.0214672	0.00257834	4.96332	3.66597	0.111871	0.0288036	2.4703	2.03268	A0A0A6YYJ8;Q9Y383;A8MYV2;Q9NQ29;B8ZZ10;B8ZZ12;B8ZZ09	A0A0A6YYJ8;Q9Y383;A8MYV2;Q9NQ29	Putative RNA-binding protein Luc7-like 2;Putative RNA-binding protein Luc7-like 1	LUC7L2;LUC7L	118
5.2624	0	0	0	0	6.02255	5.62561	5.49575	4.95718	5.1065	6.68977	7.01195	7.01174	6.88019	6.92727	6.84932	7.41064	7.58837	7.41624	6.97147	+	+	LPS 3h_CTRL 3h;LPS 6h_CTRL 6h	6	6	5	9.1	9.1	7.3	114.16	0	18.496	150700000	8	0.00613228	0	5.8517	5.28909	0.00264456	0.00391935	1.80569	6.65708	A0A0A6YYL4;P57737;E7EP81;I3L167;I3L351	A0A0A6YYL4;P57737	Coronin;Coronin-7	CORO7-PAM16;CORO7	119
0	7.11056	0	5.02653	0	0	6.44546	6.79024	0	0	0	7.66857	7.76637	7.62442	0	0	0	0	6.06431	0				50	2	2	92.1	1.8	1.8	49.91	0.0036969	2.6992	170250000	7	0.212749	0.0620138	2.18445	1.4809	0.580611	0.478835	-1.43428	-0.600381	A0A0B4J1R6	A0A0B4J1R6		TKT	120
0	0	0	0	0	6.3379	0	5.91497	0	6.43751	6.5475	7.53167	7.58465	7.5037	6.82332	7.58936	7.89535	8.12303	7.96336	7.50365	+	+	LPS 3h_CTRL 3h;LPS 6h_CTRL 6h	4	3	3	34.3	34.3	34.3	15.763	0	11.813	494250000	17	4.679e-06	0	7.19817	33.6016	0.0618055	0.0123367	4.07688	2.57265	A0A0B4J1Z1;C9JAB2;Q16629	A0A0B4J1Z1;C9JAB2;Q16629	Serine/arginine-rich splicing factor 7	SRSF7	121
5.95469	0	5.47815	0	0	5.38659	0	0	5.34467	5.00749	0	0	0	7.04922	0	0	0	0	0	0		+	LPS 6h_CTRL 6h	1	1	1	11.5	11.5	11.5	11.488	0	7.0746	12968000	1	0.729025	0.662915	-0.876723	-0.371619	0.0707271	0.0156632	-3.14775	-2.44629	F8VV32;A0A0B4J259;P61626	F8VV32;A0A0B4J259;P61626	Lysozyme;Lysozyme C	LYZ	122
0	6.82036	0	0	5.26371	5.64895	0	6.13536	4.91193	0	6.20213	7.21748	6.79371	6.69041	7.08289	6.38512	8.07361	8.07802	8.10646	7.86119	+	+	LPS 3h_CTRL 3h;LPS 6h_CTRL 6h	13	13	13	38.5	38.5	38.5	51.504	0	56.686	491010000	22	0.0321352	0.00285927	4.38051	3.22475	0.045741	0.009129	4.36163	2.86408	A0A0B4J2A0;Q9UHJ6	A0A0B4J2A0;Q9UHJ6	Sedoheptulokinase	TRPV1;SHPK	124
0	7.2065	0	5.51875	6.58527	6.9151	6.98201	7.45232	5.48845	0	0	7.90205	7.40934	7.22724	7.26891	7.05964	7.43908	7.29084	7.16277	6.78524				10	10	10	38.1	38.1	38.1	41.601	0	19.175	286790000	20	0.19627	0.0528038	2.0994	1.54916	0.239617	0.11285	1.77994	1.3803	A0A0B4J2A4;P42765;K7EME0;K7ER88;K7EJB1;K7EJ68	A0A0B4J2A4;P42765;K7EME0	3-ketoacyl-CoA thiolase, mitochondrial	ACAA2	125
5.04567	7.28697	4.89792	6.48694	6.23802	6.29226	6.70574	6.07842	5.77861	6.10466	7.20041	8.05816	8.13481	8.02555	7.34183	7.47773	8.7711	8.4072	8.71833	8.03298	+	+	LPS 3h_CTRL 3h;LPS 6h_CTRL 6h	8	8	8	46.8	46.8	46.8	21.525	0	115.73	1935500000	51	0.015564	0.000318804	1.76105	4.04311	0.0018409	0.00490608	2.08953	7.33292	Q5W0H4;A0A0B4J2C3;P13693;J3KPG2;E9PJF7;H0YCX0;Q56UQ5;Q9HAU6	Q5W0H4;A0A0B4J2C3;P13693;J3KPG2;E9PJF7	Translationally-controlled tumor protein	TPT1	126
0	0	0	0	0	0	0	0	0	0	0	6.35727	0	0	0	5.87479	7.11311	7.13133	7.34301	6.22632		+	LPS 6h_CTRL 6h	4	4	4	16.9	16.9	16.9	34.292	0	7.6775	53246000	6	0.373901	0.195552	1.27145	1	2.00145e-05	0.0092973	6.73771	23.3279	A0A0C4DFN3;Q99685;H7C599;H7C4E0;E7EWX8;C9JAM4;H7C5K5	A0A0C4DFN3;Q99685;H7C599;H7C4E0;E7EWX8	Monoglyceride lipase	MGLL	127
0	6.21532	0	0	5.78113	5.80973	6.22492	6.14996	5.52657	5.16566	6.01301	6.61926	6.59009	6.7274	5.97789	5.91522	0	0	6.32139	0	+	+	LPS 3h_CTRL 3h;LPS 6h_CTRL 6h	1	1	1	9.8	9.8	9.8	13.282	0.0028064	2.8521	24755000	6	0.0575743	0.00461679	3.98624	2.6401	0.0994531	0.0254492	-3.32805	-2.13672	C9IYP1;H7C166;B4E2H8;E7EQD7;A0A0C4DFT3;Q12959	C9IYP1;H7C166;B4E2H8;E7EQD7;A0A0C4DFT3;Q12959	Disks large homolog 1	DLG1	128
0	6.96242	0	0	6.01406	6.0703	5.60611	7.0157	0	0	5.34475	7.23282	6.94297	6.9084	6.94053	6.45638	7.21075	7.32993	7.50728	7.09283	+	+	LPS 3h_CTRL 3h;LPS 6h_CTRL 6h	5	5	2	33.3	33.3	23.4	24.75	0	70.631	150080000	12	0.0485124	0.00369682	4.0786	2.80603	0.104817	0.0267809	3.38101	2.09011	A0A0C4DFU2;P04179;A0A0C4DFU1;F5H4R2;F5GYZ5;A0A0C4DG56	A0A0C4DFU2;P04179;A0A0C4DFU1;F5H4R2;F5GYZ5	Superoxide dismutase;Superoxide dismutase [Mn], mitochondrial	SOD2	129
5.59591	7.26687	6.5128	6.73181	7.10085	7.41244	7.43281	7.73268	6.72056	6.48728	7.3118	8.7555	8.74372	8.7217	8.31452	7.41885	8.52085	8.3717	8.62788	8.45335	+	+	LPS 3h_CTRL 3h;LPS 6h_CTRL 6h	11	11	5	48.9	48.9	32.7	31.124	0	218.52	3334800000	82	0.000649578	0	1.7278	9.63242	0.0402333	0.00833544	1.12137	2.99264	A0A0C4DFV9;Q01105	A0A0C4DFV9;Q01105	Protein SET	SET	130
0	7.22456	4.92	5.58484	6.37256	6.26562	6.53384	7.15308	4.86141	4.8208	6.13783	8.01473	7.97134	7.81169	7.5245	5.97479	7.77486	8.14132	8.06315	7.57246	+	+	LPS 3h_CTRL 3h;LPS 6h_CTRL 6h	8	8	8	25	25	25	53.806	0	64.47	687900000	43	0.0488031	0.00367287	2.67163	2.80017	0.0667208	0.0135756	1.57837	2.50064	A0A0C4DFZ2;P15289	A0A0C4DFZ2;P15289	Arylsulfatase A;Arylsulfatase A component B;Arylsulfatase A component C	ARSA	131
7.09927	8.08379	7.14931	7.56814	7.59071	8.05219	7.88976	7.91765	7.49443	7.38959	8.25881	9.16702	9.07251	9.13802	8.65819	8.83318	9.13107	9.31704	9.15128	8.94365	+	+	LPS 3h_CTRL 3h;LPS 6h_CTRL 6h	20	20	20	73.4	73.4	73.4	29.404	0	323.31	11618000000	181	0.00125943	0	1.36067	8.10563	0.000985386	0.00853846	1.32652	8.64347	C9J9K3;A0A0C4DG17;P08865;F8WD59	C9J9K3;A0A0C4DG17;P08865;F8WD59	40S ribosomal protein SA	RPSA	132
7.68967	7.76717	7.99694	7.71023	0	6.02792	8.07008	8.25842	5.31037	7.42953	7.47757	8.38468	8.1321	8.43767	7.00432	8.11123	7.49663	7.56148	7.86182	7.49621				5	5	5	0.8	0.8	0.8	964.83	0.00052029	4.2766	1578200000	5	0.287018	0.111055	1.65447	1.22725	0.37154	0.231158	0.68621	1.00552	E7ENN3;A0A0C4DG40;Q8NF91;H0Y326;H0Y325;Q5JV20;F8WAI0;F5GXQ8	E7ENN3;A0A0C4DG40;Q8NF91	Nesprin-1	SYNE1	133
0	0	0	0	0	0	0	0	0	0	0	6.22097	0	0	5.08055	6.68145	5.93914	6.17455	5.98857	0	+	+	LPS 3h_CTRL 3h;LPS 6h_CTRL 6h	3	3	3	2.9	2.9	2.9	117.46	0.00051073	3.9014	9924000	4	0.180694	0.0457952	2.26031	1.61931	0.0164325	0.00378365	4.95674	3.97771	A0A0C4DG89;Q7L014;H0Y9U3;D6RJA6	A0A0C4DG89;Q7L014	Probable ATP-dependent RNA helicase DDX46	DDX46	134
5.49056	0	0	0	5.68471	0	5.13982	5.39199	0	0	5.83014	6.36412	5.99718	6.093	5.72675	6.6126	6.35328	5.97608	0	5.9456	+	+	LPS 3h_CTRL 3h;LPS 6h_CTRL 6h	2	2	2	1.1	1.1	1.1	217.1	0.00051046	3.8946	15115000	3	0.0615446	0.00529139	3.76718	2.57665	0.111125	0.0286254	2.87115	2.03857	F5GWX5;A0A0C4DGG9;Q14839;Q8TDI0;K7EMY3;Q12873	F5GWX5;A0A0C4DGG9;Q14839;Q8TDI0;K7EMY3;Q12873	Chromodomain-helicase-DNA-binding protein 4;Chromodomain-helicase-DNA-binding protein 5;Chromodomain-helicase-DNA-binding protein 3	CHD4;CHD5;CHD3	136
6.1084	7.9172	6.16607	6.36988	7.61957	7.41482	6.95897	7.99765	6.12701	6.45459	7.19962	8.0585	7.77206	7.69376	7.82495	8.0187	7.96871	7.88182	8.23922	7.3878	+	+	LPS 3h_CTRL 3h;LPS 6h_CTRL 6h	14	14	14	47.5	47.5	47.5	44.703	0	135.22	1045300000	51	0.0425154	0.00331477	0.873552	2.93701	0.0654097	0.0133487	0.908644	2.51924	A0A0C4DGI3;B4DJV2;O75390;H0YIC4;F8VPF9;F8VPA1;F8W1S4;H0YH82;F8VRP1;F8VX68;F8W642;F8VZK9;F8VX07;F8VRI6;F8VTT8;F8W4S1;F8VR34;F8VWQ5	A0A0C4DGI3;B4DJV2;O75390	Citrate synthase;Citrate synthase, mitochondrial	CS	137
0	0	0	0	0	5.23905	5.05614	5.22136	0	0	5.42721	6.38496	0	6.11193	6.16352	5.79479	5.78089	6.69146	6.86168	0	+		LPS 3h_CTRL 3h	1	1	1	6.2	6.2	6.2	20.077	0.0095819	2.1884	19313000	1	0.0166072	0.0016655	4.81753	3.96505	0.200889	0.0826139	1.92245	1.52945	G3V3I9;H0YJ00;A0A0C4DGK1;G3XAH6;Q9NRJ5;P51003	G3V3I9;H0YJ00;A0A0C4DGK1;G3XAH6;Q9NRJ5;P51003	Poly(A) polymerase beta;Poly(A) polymerase alpha	PAPOLA;PAPOLB	138
5.23228	7.32305	6.45245	6.88801	6.37998	7.42272	7.21582	7.25452	5.99567	6.15467	7.26644	8.50015	8.47301	8.41639	7.78741	7.55434	7.90182	8.1786	8.18887	7.79257	+	+	LPS 3h_CTRL 3h;LPS 6h_CTRL 6h	13	13	13	51.2	51.2	51.2	33.786	0	57.913	1534600000	67	0.000661838	0	1.63353	9.58589	0.0370259	0.00837338	1.11456	3.07738	A0A0C4DGQ5;P04632;A0A075B7C0;K7ELJ7;U3KQE2;K7EIV0;K7EKD8;U3KPR7;K7EM73;Q96L46;K7EMQ1	A0A0C4DGQ5;P04632;A0A075B7C0;K7ELJ7;U3KQE2;K7EIV0;K7EKD8;U3KPR7;K7EM73	Calpain small subunit 1	CAPNS1	139
6.19548	5.99992	0	0	4.9796	0	5.18495	5.68516	4.61099	6.51867	6.87474	6.30976	6.26628	6.31008	0	7.66682	7.00143	7.22899	6.56176	6.08099		+	LPS 6h_CTRL 6h	8	8	8	29.6	29.6	29.6	48.799	0	48.08	98326000	14	0.462932	0.313151	1.71717	0.810862	0.138996	0.0396148	2.50804	1.84373	A0A0C4DGS1;P39656;U3KQ84	A0A0C4DGS1;P39656;U3KQ84	Dolichyl-diphosphooligosaccharide--protein glycosyltransferase 48 kDa subunit	DDOST	140
0	6.95504	5.95932	6.98066	6.93786	7.10261	7.12808	6.97999	6.59544	6.30524	6.79706	7.94562	7.87377	7.89385	7.28607	7.00156	7.26347	6.69658	7.13796	7.16137	+		LPS 3h_CTRL 3h	14	14	14	19.8	19.8	19.8	87.387	0	27.662	398270000	37	0.136227	0.0237185	2.1927	1.8611	0.332612	0.188928	0.229917	1.10122	A0A0C4DGX4;Q13616	A0A0C4DGX4;Q13616	Cullin-1	CUL1	141
0	4.92256	0	0	0	0	0	6.5782	0	0	5.10459	5.85164	5.56808	0	5.21437	5.77788	0	6.86443	6.1784	0	+		LPS 3h_CTRL 3h	3	3	3	3.9	3.9	3.9	105.19	0.0019608	3.2623	14668000	2	0.0480915	0.00353633	3.36322	2.8146	0.165039	0.0539653	2.4485	1.69645	A0A0D9SEJ5;F5GY05;Q96EK7	A0A0D9SEJ5;F5GY05;Q96EK7	Constitutive coactivator of peroxisome proliferator-activated receptor gamma	FAM120B	143
0	5.8943	0	0	5.70766	6.00333	5.74834	5.28664	0	5.07708	6.02816	6.82463	6.90637	6.91089	6.63451	7.00238	7.13539	7.21187	7.08253	6.04579	+	+	LPS 3h_CTRL 3h;LPS 6h_CTRL 6h	3	3	3	2.4	2.4	2.4	132.16	0.0049594	2.4644	84640000	3	0.0363764	0.00303857	4.34052	3.09559	0.101157	0.0259276	2.47252	2.12163	E7ENQ1;G3XAA2;H7C360;G5E948;E7EN19;A0A0D9SEY1;O95819;C9J840;E7EX83;A0A0D9SG62;H7C0P6;Q8N4C8;Q9UKE5;C9J338;I3L2I2	E7ENQ1;G3XAA2;H7C360;G5E948;E7EN19;A0A0D9SEY1;O95819;C9J840;E7EX83;A0A0D9SG62;H7C0P6;Q8N4C8;Q9UKE5	Mitogen-activated protein kinase kinase kinase kinase 4;Misshapen-like kinase 1;TRAF2 and NCK-interacting protein kinase	MAP4K4;MINK1;TNIK	144
6.90807	7.14132	5.60423	6.49561	7.59616	7.35042	7.21447	7.48968	6.29341	6.99383	7.9067	8.42231	8.47719	8.50873	8.10728	8.42535	8.40353	8.55725	8.13088	8.0406	+	+	LPS 3h_CTRL 3h;LPS 6h_CTRL 6h	27	27	26	42	42	40.3	70.839	0	84.007	2367500000	112	0.0205949	0.00262527	1.53536	3.71328	0.00117601	0.0074	1.24316	8.25269	A0A0D9SFB3;A0A0D9SG12;A0A0D9SF53;O00571;O15523;A0A0J9YVQ7;B4DLA0;A0A0J9YYH6;C9J081;A0A087WX09;A0A087WVZ1;C9J8G5;D6RCM4;Q9NQI0;H0Y960	A0A0D9SFB3;A0A0D9SG12;A0A0D9SF53;O00571;O15523	ATP-dependent RNA helicase DDX3X;ATP-dependent RNA helicase DDX3Y	DDX3X;DDX3Y	145
0	5.93693	0	0	0	0	6.1213	0	4.93782	5.76375	6.42142	6.89158	6.94429	6.96349	0	6.97914	7.38494	7.05096	6.99433	6.74023	+	+	LPS 3h_CTRL 3h;LPS 6h_CTRL 6h	2	2	2	15.6	15.6	15.6	16.824	0	7.6501	91681000	6	0.0518866	0.00367036	4.25677	2.74036	0.0565041	0.011349	3.66535	2.65807	A0A0D9SFI6;A0A0D9SFB0;Q5JXH9;A0A0D9SFZ9;Q5JXH8;Q5JXH7;Q5JXI3;Q5JXI2;Q5JXI8;Q13642;A0A0D9SG53;A0A0D9SGB2;Q5JXI0	A0A0D9SFI6;A0A0D9SFB0;Q5JXH9;A0A0D9SFZ9;Q5JXH8;Q5JXH7;Q5JXI3;Q5JXI2;Q5JXI8;Q13642;A0A0D9SG53;A0A0D9SGB2;Q5JXI0	Four and a half LIM domains protein 1	FHL1	146
0	6.18727	5.46477	0	5.94207	5.92983	5.86699	5.99729	0	5.56545	5.93916	6.71705	6.53293	0	6.38915	7.0571	6.9564	6.80961	6.71425	0				3	3	3	9.4	9.4	9.4	32.071	0.0023946	3.0399	49677000	2	0.219804	0.0668864	1.59684	1.4533	0.689662	0.624018	0.835559	0.429532	H7BY36;A0A0D9SFL3;B0QYK0;C9JGE3;Q01844	H7BY36;A0A0D9SFL3;B0QYK0;C9JGE3;Q01844	RNA-binding protein EWS	EWSR1	147
0	0	0	0	0	0	0	0	0	0	0	6.60145	0	6.52203	7.51151	6.07081	7.40209	6.88067	6.75931	0	+	+	LPS 3h_CTRL 3h;LPS 6h_CTRL 6h	2	2	2	7.7	7.7	7.7	38.37	0.00099108	3.4949	79554000	2	0.0714737	0.00832682	4.127	2.43655	0.0167915	0.00421463	5.42258	3.95188	A0A0D9SFR5;H3BQ06;H3BNU1;Q9ULP9	A0A0D9SFR5;H3BQ06;H3BNU1;Q9ULP9	TBC1 domain family member 24	TBC1D24	148
0	6.70503	0	0	0	6.09747	0	5.91206	0	0	6.42726	6.54725	6.71938	6.61871	6.89656	6.16566	7.22696	7.2303	7.21838	7.15183	+	+	LPS 3h_CTRL 3h;LPS 6h_CTRL 6h	6	6	6	15	15	15	65.215	0	13.242	96659000	6	0.0178658	0.00262946	5.30082	3.87838	0.0458155	0.00919413	4.59672	2.86246	A0A1B0GWF2;A0A1B0GVQ5;A0A0D9SG72;A0A1B0GTP9;P61764;A0A1B0GW76;A0A1B0GTD8;A0A0D9SEH5;A0A1B0GVV9;A0A096LP52;A0A0D9SFQ7;A0A0D9SFW6	A0A1B0GWF2;A0A1B0GVQ5;A0A0D9SG72;A0A1B0GTP9;P61764;A0A1B0GW76	Syntaxin-binding protein 1	STXBP1	149
5.18534	6.29019	5.00268	5.94639	6.22513	6.32338	6.13688	6.06513	0	0	6.41223	6.90411	6.9347	7.18868	6.41987	6.42739	6.43366	6.44832	6.23847	6.34252	+	+	LPS 3h_CTRL 3h;LPS 6h_CTRL 6h	5	5	5	9.8	9.8	9.8	88.082	0	20.008	58812000	16	0.0247836	0.00276152	1.04197	3.50501	0.144718	0.0422993	2.67299	1.80898	A0A0D9SG77;A0A1B0GVL3;Q05086;A0A0D9SGI3;A0A0D9SES7;A0A0D9SF91	A0A0D9SG77;A0A1B0GVL3;Q05086	Ubiquitin-protein ligase E3A	UBE3A	150
6.41425	6.80416	5.83483	6.40961	6.72204	7.16104	7.13529	6.82637	6.60309	6.67432	7.5393	8.11982	8.08987	8.08952	7.55577	7.72329	7.81821	8.16744	7.98571	7.50734	+	+	LPS 3h_CTRL 3h;LPS 6h_CTRL 6h	22	22	22	17.5	17.5	17.5	141.36	0	46.417	903930000	55	0.0041894	0	1.44187	5.87655	0.00478958	0.00279381	0.960377	5.66436	A0A0G2JH68;O60610;A0A140T8Z0;H9KV28;B4E2I7;E5RJ79	A0A0G2JH68;O60610;A0A140T8Z0;H9KV28	Protein diaphanous homolog 1	DIAPH1	151
6.80096	7.8421	6.21101	6.41707	7.36199	7.28995	7.33925	7.65905	6.88568	6.90543	7.94395	8.5743	8.60577	8.50152	8.17803	8.30447	9.08785	9.04995	9.03719	8.82102	+	+	LPS 3h_CTRL 3h;LPS 6h_CTRL 6h	37	32	19	53.7	49.2	28	70.108	0	192.02	5839700000	200	0.0134334	0.000188482	1.43409	4.22409	0.00120062	0.007104	1.64422	8.20799	A0A0G2JIW1;P0DMV9;P0DMV8;V9GZ37	A0A0G2JIW1;P0DMV9;P0DMV8;V9GZ37	Heat shock 70 kDa protein 1B;Heat shock 70 kDa protein 1A	HSPA1B;HSPA1A	152
4.96124	6.72903	5.27154	0	5.34226	5.72249	6.07958	6.04501	0	0	5.79376	7.27916	7.28171	7.23208	6.84877	6.68664	7.74718	7.88577	7.80495	7.38998	+	+	LPS 3h_CTRL 3h;LPS 6h_CTRL 6h	6	6	6	20.3	20.3	20.3	50.263	0	62.564	297560000	21	0.119442	0.0189528	2.42628	1.9753	0.0591336	0.0116124	3.93349	2.6146	A0A0G2JNZ5;A0A0G2JLB3;P04062;A0A0G2JNZ0	A0A0G2JNZ5;A0A0G2JLB3;P04062;A0A0G2JNZ0	Glucosylceramidase	GBA	153
0	6.23333	0	0	0	5.86532	0	0	0	0	5.71255	7.03137	7.15521	6.64243	6.6516	6.00376	7.08934	7.5143	7.4634	6.46093	+	+	LPS 3h_CTRL 3h;LPS 6h_CTRL 6h	5	5	5	11.2	11.2	11.2	73.516	0	13.713	114810000	7	0.0100225	0	5.39197	4.60111	0.0153187	0.00331984	5.73328	4.06238	B7Z683;A0A0G2JQ41;A0A1C7CYZ0;Q12979;I3L1U8;I3L379;I3NI05	B7Z683;A0A0G2JQ41;A0A1C7CYZ0;Q12979	Active breakpoint cluster region-related protein	ABR	155
6.753	6.75362	0	5.2959	6.25534	5.5288	5.6782	6.22329	0	5.43913	6.77798	7.65578	7.43364	7.3485	6.82675	7.22446	7.58979	7.58647	7.42959	7.2079	+	+	LPS 3h_CTRL 3h;LPS 6h_CTRL 6h	9	9	9	27.1	27.1	27.1	54.626	0	13.166	260790000	14	0.179128	0.0443246	2.19696	1.6267	0.0697783	0.01403	2.83376	2.45884	A0A0J9YYL3;A0A0J9YXJ8;A0A0J9YVP6;A0A0J9YXX5;Q9UHX1;A0A0J9YVR6;E9PQ56;A0A0J9YWM1;H0YEM1;H0YCP8;E9PMU7;E9PN18;E9PL19	A0A0J9YYL3;A0A0J9YXJ8;A0A0J9YVP6;A0A0J9YXX5;Q9UHX1;A0A0J9YVR6;E9PQ56;A0A0J9YWM1;H0YEM1;H0YCP8	Poly(U)-binding-splicing factor PUF60	PUF60	156
0	0	0	0	0	6.18498	0	0	0	5.81889	6.40944	0	6.43675	6.60848	6.74982	6.42914	6.86712	6.59984	6.52622	7.07452	+	+	LPS 3h_CTRL 3h;LPS 6h_CTRL 6h	5	1	1	16.1	4	4	45.724	0.0024073	3.091	46432000	3	0.0161895	0.000431902	5.2409	3.99558	0.0420964	0.00881283	4.2986	2.94696	A0A0J9YXC7;F8WC86;P0CW20;P0CW19	A0A0J9YXC7			157
0	6.24576	0	5.81617	7.09051	6.62922	6.84196	6.47976	5.11912	6.29761	6.91206	7.91919	6.52806	7.15803	6.75065	7.75976	7.54496	6.64582	6.9212	7.37236	+	+	LPS 3h_CTRL 3h;LPS 6h_CTRL 6h	11	11	11	18.7	18.7	18.7	94.622	0	63.675	274570000	26	0.0932848	0.0130038	3.22311	2.1939	0.0222301	0.00536264	0.975286	3.62643	A0A0R4J2E8;A8MXP9;P43243;D6REM6;D6R991;B3KM87;H0Y8T4;Q68E03;D6RBI2;D6RBK5;D6RE02;D6RIA2;D6RB45;A0A1B0GX04;D6R9F3;D6RAM9;D6RAY2;D6RBS2;D6RCM3;D6REK4;D6R8Z5	A0A0R4J2E8;A8MXP9;P43243;D6REM6;D6R991;B3KM87	Matrin-3	MATR3	160
6.79234	7.01561	6.59577	6.72919	6.83678	7.11972	7.11833	7.21553	7.12313	6.33965	7.64709	7.92915	7.77376	7.91848	7.44557	8.35629	8.42406	8.33846	7.88956	7.53578	+	+	LPS 3h_CTRL 3h;LPS 6h_CTRL 6h	4	4	4	27.2	27.2	27.2	18.481	0	66.973	1213000000	34	0.000946808	0	0.948871	8.73402	0.000285062	0.0135273	1.12556	11.906	A0A0U1RR32;A0A0U1RRH7;Q99878;Q96KK5;Q9BTM1;Q16777;Q6FI13;P20671;P0C0S8;H0YFX9;Q93077;Q7L7L0;P04908;C9J0D1;Q71UI9;P0C0S5;Q96QV6;P16104;C9J386;Q8IUE6	A0A0U1RR32;A0A0U1RRH7;Q99878;Q96KK5;Q9BTM1;Q16777;Q6FI13;P20671;P0C0S8;H0YFX9;Q93077;Q7L7L0;P04908;C9J0D1;Q71UI9;P0C0S5;Q96QV6;P16104	Histone H2A type 1-J;Histone H2A type 1-H;Histone H2A.J;Histone H2A type 2-C;Histone H2A type 2-A;Histone H2A type 1-D;Histone H2A type 1;Histone H2A;Histone H2A type 1-C;Histone H2A type 3;Histone H2A type 1-B/E;Histone H2A.V;Histone H2A.Z;Histone H2A type 1-A;Histone H2AX	HIST1H2AJ;HIST1H2AH;H2AFJ;HIST2H2AC;HIST2H2AA3;HIST1H2AD;HIST1H2AG;HIST1H2AC;HIST3H2A;HIST1H2AB;H2AFV;H2AFZ;HIST1H2AA;H2AFX	163
0	6.53127	0	0	0	6.49686	6.44033	6.37455	5.38319	5.12473	0	7.45229	7.15866	7.31205	7.05308	6.28699	7.90048	5.30025	8.01418	6.64772	+		LPS 3h_CTRL 3h	3	3	3	6.7	6.7	6.7	70.038	0.0024237	3.1777	276010000	6	0.0530954	0.00382376	4.48896	2.71802	0.262243	0.127666	0.865993	1.3039	A0A0X1KG71;Q8WX92	A0A0X1KG71;Q8WX92	Negative elongation factor B	NELFB	164
6.66612	6.8243	5.94095	6.39704	6.94791	7.19167	6.96819	6.94658	6.72734	7.05119	7.85218	7.72353	7.88088	7.89076	7.60559	8.12437	8.41576	8.26169	8.1769	8.32832	+	+	LPS 3h_CTRL 3h;LPS 6h_CTRL 6h	15	15	1	50.8	50.8	6	34.288	0	55.359	1331500000	56	0.00536021	0	1.23532	5.49086	0.000169624	0.0145882	1.28441	13.5921	A0A140T955;A0A140T933;A0A1W2PRT9;A0A140T9I0;A0A140T9X5;A0A140T913;P01892;A0A1W2PPQ2;Q09160	A0A140T955;A0A140T933;A0A1W2PRT9;A0A140T9I0;A0A140T9X5;A0A140T913;P01892;A0A1W2PPQ2	HLA class I histocompatibility antigen, A-2 alpha chain	HLA-A	165
5.70587	6.80098	5.23915	5.59585	6.63175	6.49332	0	6.84445	0	0	0	6.31194	6.18921	6.2539	6.72304	6.01393	6.80189	0	5.72357	0				5	3	3	10.3	7.1	7.1	53.567	0.00056497	5.9017	40361000	10	0.504247	0.355972	-0.8991	-0.732914	0.693713	0.628921	1.04033	0.423496	A0A182DWF2;D3YTF8;A0A182DWF3;Q9NNW7;A0A096LPK7;A0A096LPD9;E7EWK1;A0A0U1RQX0;A0A096LPH4;A0A096LPB7;A0A096LP96	A0A182DWF2;D3YTF8;A0A182DWF3;Q9NNW7;A0A096LPK7;A0A096LPD9;E7EWK1	Thioredoxin reductase 2, mitochondrial	TXNRD2	166
5.67302	6.56902	5.13701	5.1964	6.46939	6.50985	6.21442	6.70284	5.5396	5.92987	6.54035	7.53676	7.59368	7.30546	7.32517	7.10291	7.78037	7.91217	7.87841	7.35122	+	+	LPS 3h_CTRL 3h;LPS 6h_CTRL 6h	9	9	9	15.7	15.7	15.7	58.139	0	16.103	389710000	17	0.013549	0.0001875	1.45132	4.21341	0.00722695	0.00247217	1.4257	5.05082	A0A1B0GTG2;A0A1B0GW77;P49419;A0A1B0GTY9;A0A1B0GV49;A0A1B0GTJ4;A0A1B0GUA1;A0A1B0GW82;A0A0J9YWF7;F8WDY6;A0A1B0GUY0;H0YHM6	A0A1B0GTG2;A0A1B0GW77;P49419;A0A1B0GTY9;A0A1B0GV49;A0A1B0GTJ4;A0A1B0GUA1;A0A1B0GW82	Alpha-aminoadipic semialdehyde dehydrogenase	ALDH7A1	167
5.29491	5.80737	0	0	0	4.75133	0	5.00156	0	0	5.52221	6.02596	0	6.19047	0	5.75433	6.66954	6.89741	6.7364	0		+	LPS 6h_CTRL 6h	2	2	2	11	11	11	22.837	0.0041115	2.5787	22527000	0	0.336676	0.148215	1.32727	1.09077	0.085779	0.0220389	3.26095	2.26946	A0A1B0GV06;A0A1B0GTP7;A0A1B0GUE3;A0A1B0GUG1;A0A1B0GUW4;E7EMM4;A0A1B0GW68;A0A1B0GUA4;A0A1B0GTM3;A0A1B0GTZ5;A0A1B0GUH5;Q13510	A0A1B0GV06;A0A1B0GTP7;A0A1B0GUE3;A0A1B0GUG1;A0A1B0GUW4;E7EMM4;A0A1B0GW68;A0A1B0GUA4;A0A1B0GTM3;A0A1B0GTZ5;A0A1B0GUH5;Q13510	Acid ceramidase;Acid ceramidase subunit alpha;Acid ceramidase subunit beta	ASAH1	168
0	5.65243	0	0	6.35007	6.07954	5.15667	5.50102	5.23644	0	6.35824	7.52609	7.30001	7.5529	6.96284	7.18176	7.54732	7.66774	7.5733	7.38344	+	+	LPS 3h_CTRL 3h;LPS 6h_CTRL 6h	6	6	5	12.2	12.2	10	64.232	0	22.262	263840000	15	0.0311506	0.00288075	4.73952	3.25762	0.0492615	0.00961551	3.07598	2.79101	F5GZ78;A0A1B0GTU4;P49023	F5GZ78;A0A1B0GTU4;P49023	Paxillin	PXN	169
6.12044	7.86042	6.50567	6.67423	7.32056	7.39138	7.42379	7.29772	6.76215	6.37787	7.68557	8.42545	8.32331	8.31746	7.81729	8.11488	8.24574	8.43951	8.41407	8.09367	+	+	LPS 3h_CTRL 3h;LPS 6h_CTRL 6h	30	30	30	28.5	28.5	28.5	140.73	0	76.563	1945600000	90	0.0126992	0.000192513	1.21755	4.29466	0.00413298	0.00312392	1.21099	5.89839	A0A1B0GTW1;Q9UDY2;U3KQJ2;B1AN86	A0A1B0GTW1;Q9UDY2	Tight junction protein ZO-2	TJP2	170
0	0	0	0	0	5.53933	0	0	0	4.77601	5.98366	6.81329	6.87519	6.7335	6.41529	6.65632	7.09321	7.22866	7.1433	6.53258	+	+	LPS 3h_CTRL 3h;LPS 6h_CTRL 6h	3	3	3	5.6	5.6	5.6	49.169	0.0041456	2.6767	74566000	6	2.40389e-06	0	6.56419	39.7055	0.0256811	0.00606911	4.86774	3.46582	G3V144;A0A1B0GUF2;A1X283;H0Y507;Q5TCZ1	G3V144;A0A1B0GUF2;A1X283	SH3 and PX domain-containing protein 2B	SH3PXD2B	171
6.24002	7.75412	5.84443	6.32574	6.38466	6.66832	6.8626	7.20183	6.29046	6.42581	6.86776	8.1182	8.04509	8.16301	7.52473	7.47445	8.68213	8.68442	8.71571	8.38417	+	+	LPS 3h_CTRL 3h;LPS 6h_CTRL 6h	13	13	13	35.8	35.8	35.8	43.688	0	86.528	2281000000	94	0.024035	0.00278947	1.23396	3.539	0.00324364	0.00335172	1.69837	6.30045	A0A1B0GW44;A0A1B0GV23;A0A1B0GVD5;A0A1B0GWE8;P07339;A0A1B0GVP3;A0A1B0GU92;A0A1B0GU03;H7C469;F8WD96;C9JH19;H7C1V0;F8W787;A0A1B0GVF1;A0A1B0GV01	A0A1B0GW44;A0A1B0GV23;A0A1B0GVD5;A0A1B0GWE8;P07339;A0A1B0GVP3;A0A1B0GU92;A0A1B0GU03;H7C469;F8WD96;C9JH19	Cathepsin D;Cathepsin D light chain;Cathepsin D heavy chain	CTSD	172
0	7.63033	0	6.25554	0	7.27637	7.03989	7.76964	6.30007	5.78709	6.39071	8.12898	8.07096	7.99295	7.65335	6.70353	0	0	0	0	+	+	LPS 3h_CTRL 3h;LPS 6h_CTRL 6h	1	1	1	2.5	2.5	2.5	30.585	0.01	2.1728	539030000	13	0.0360716	0.00305225	4.87022	3.10427	0.0125626	0.00341279	-5.49391	-4.30833	A0A1B0GV97;Q8N5R6	A0A1B0GV97;Q8N5R6	Coiled-coil domain-containing protein 33	CCDC33	173
0	6.00924	0	0	5.43244	5.56983	5.63743	0	0	0	6.14298	7.03383	5.42197	6.77575	6.71767	6.59586	6.83028	7.12798	7.16501	0	+	+	LPS 3h_CTRL 3h;LPS 6h_CTRL 6h	3	3	3	5.1	5.1	5.1	78.793	0.00054765	5.2451	64506000	6	0.0286542	0.00282512	4.1301	3.34679	0.105226	0.0268196	3.30237	2.08667	A0A1B0GVM2;A6NFQ2;H0YC74	A0A1B0GVM2;A6NFQ2;H0YC74	TRPM8 channel-associated factor 2	TCAF2	174
0	0	0	0	0	5.51947	0	0	0	5.6641	6.3476	6.20466	6.26548	6.40572	6.37998	6.65756	6.75617	6.791	6.66522	6.90731	+	+	LPS 3h_CTRL 3h;LPS 6h_CTRL 6h	1	1	1	17.9	17.9	17.9	8.0132	0.0024426	3.234	40541000	1	7.35596e-09	0	6.32069	168.987	0.0292366	0.00683716	4.51874	3.32519	C9JYP1;C9J6Y8;X6RET8;C9JP05;C9J3Q3;C9J6N5;C9JQ40;C9JW51;A0A1C7CYX8;Q9H098	C9JYP1;C9J6Y8;X6RET8;C9JP05;C9J3Q3;C9J6N5;C9JQ40;C9JW51;A0A1C7CYX8;Q9H098	Protein FAM107B	FAM107B	176
7.39541	8.55553	7.61607	7.94709	8.08604	8.29607	8.47384	8.18044	7.87452	7.59258	8.28461	9.23234	9.26269	9.13969	8.73808	8.51701	9.12879	9.33616	9.14148	8.81743	+	+	LPS 3h_CTRL 3h;LPS 6h_CTRL 6h	37	37	33	73.6	73.6	66.3	73.502	0	323.31	12939000000	389	0.0055571	0	1.01145	5.43617	0.0112475	0.00333434	0.904686	4.44991	A0A1C7CYX9;Q16555;E5RFU4	A0A1C7CYX9;Q16555	Dihydropyrimidinase-related protein 2	DPYSL2	177
0	0	0	0	0	0	0	0	0	0	0	5.76483	5.75115	5.57681	0	0	0	0	0	0	+		LPS 3h_CTRL 3h	1	1	1	12.6	12.6	12.6	11.579	0.0053981	2.4539	1523100	3	0.0705364	0.00610571	3.41856	2.4488	NaN	1	0	NaN	E5RJ57;D6RAU3;D6R9C1;A0A1W2PRF2;D7R525;D6RCB1;J3KNK1;D6RJF9;H0Y9H3;A8MWW6;A0A1P0B7D2;P45984;P53779	E5RJ57;D6RAU3;D6R9C1;A0A1W2PRF2;D7R525;D6RCB1;J3KNK1;D6RJF9;H0Y9H3;A8MWW6;A0A1P0B7D2;P45984;P53779	Mitogen-activated protein kinase 9;Mitogen-activated protein kinase 10	MAPK9;MAPK10	178
6.58742	8.73612	7.9397	8.1625	8.3825	8.23462	8.42557	8.4003	8.00342	6.98158	7.94933	9.43257	9.41216	9.36588	8.93784	8.44665	9.10561	9.51928	9.31456	8.92975	+	+	LPS 3h_CTRL 3h;LPS 6h_CTRL 6h	39	39	0	50.1	50.1	0	75.872	0	323.31	18165000000	354	0.00443418	0	1.05791	5.78576	0.0228439	0.0053159	1.05407	3.59578	A0A1W2PNV4;E9PF58;F8WFD3	A0A1W2PNV4			179
5.63914	7.08721	6.16005	6.70085	6.73313	6.89057	7.12564	7.02657	6.30651	6.16441	6.66922	7.56484	7.72023	7.69316	7.32613	7.02255	7.10305	7.52148	6.82904	7.36611	+	+	LPS 3h_CTRL 3h;LPS 6h_CTRL 6h	9	9	9	14	14	14	74.925	0	16.317	310610000	20	0.00819737	0	0.930641	4.87377	0.0925732	0.0234809	0.465703	2.20077	A0A1W2PNW4;P17948	A0A1W2PNW4;P17948	Vascular endothelial growth factor receptor 1	FLT1	180
0	6.32623	0	0	5.98954	6.37205	5.96019	6.15051	0	4.78352	6.35723	7.87943	7.76223	7.73466	7.42783	7.41422	7.72057	7.98604	7.80352	7.07063	+	+	LPS 3h_CTRL 3h;LPS 6h_CTRL 6h	16	16	16	17.4	17.4	17.4	118.39	0	48.918	475490000	31	0.0260753	0.00282937	4.96912	3.44912	0.0748803	0.019504	2.94574	2.39353	A0A1W2PNX8;Q9H3U1	A0A1W2PNX8;Q9H3U1	Protein unc-45 homolog A	UNC45A	181
0	0	0	0	4.98342	0	0	0	0	5.02772	5.98505	0	0	0	6.04689	6.21706	6.72061	6.5041	6.69853	6.81125		+	LPS 6h_CTRL 6h	1	1	1	17.8	17.8	17.8	7.4073	0.0049864	2.5003	23849000	3	0.291887	0.11462	1.4097	1.21293	0.00425813	0.0030195	5.58477	5.85041	A0A1W2PP80;C9JGI3;P19971	A0A1W2PP80;C9JGI3;P19971	Thymidine phosphorylase	TYMP	182
0	6.64997	6.86979	6.32605	6.83838	6.88345	6.71374	7.19485	6.21189	6.13216	6.42303	6.92429	6.89344	6.6995	6.94663	7.07262	6.32726	6.86367	7.1469	0				6	6	6	13.4	13.4	13.4	61.221	0	19.396	120350000	15	0.312359	0.128107	1.44054	1.15509	0.417935	0.295667	-1.14513	-0.902265	A0A1W2PPH1;A0A1W2PQH3;P23368;A0A1W2PQT3;A0A1W2PQY8;A0A1W2PQ37;A0A1W2PQF8;A0A1W2PR68;A0A1W2PRH1;A0A1W2PRS2;A0A1W2PRY9;A0A1W2PQH4;Q6TCH8;E9PMB9;Q16798	A0A1W2PPH1;A0A1W2PQH3;P23368;A0A1W2PQT3;A0A1W2PQY8;A0A1W2PQ37;A0A1W2PQF8;A0A1W2PR68	NAD-dependent malic enzyme, mitochondrial	ME2	183
5.66117	0	0	0	6.2686	5.5114	5.57453	0	5.11267	5.53551	0	6.89023	6.87791	6.3591	6.66769	6.91027	6.81194	5.61905	8.00983	0				3	3	3	2.5	2.5	2.5	121.37	0.0024295	3.1941	143070000	1	0.297149	0.117879	2.97303	1.19771	0.574694	0.472305	1.1234	0.610203	C9J4M6;A0A1W2PPT5;C9J2Y9;P30876	C9J4M6;A0A1W2PPT5;C9J2Y9;P30876	DNA-directed RNA polymerase;DNA-directed RNA polymerase II subunit RPB2	POLR2B	184
0	0	5.44968	5.32695	5.64009	5.93385	5.89054	6.1351	5.31025	5.60028	6.77516	6.81747	6.61193	6.57573	6.33808	6.79706	6.52106	6.79208	0	0	+		LPS 3h_CTRL 3h	4	4	4	10.4	10.4	10.4	49.204	0	9.1813	42878000	6	0.0774693	0.0095876	3.34033	2.36229	0.311346	0.168165	-1.75196	-1.15787	A0A1W2PPX5;A0A1W2PQR6;A0A1W2PQB7;A0A1W2PS43;A0A1W2PRS1;Q14108;A0A1W2PRF6;A0A1W2PPU6;D6RDG0;A0A1W2PS70;A0A1W2PNX7;A0A1W2PSE4	A0A1W2PPX5;A0A1W2PQR6;A0A1W2PQB7;A0A1W2PS43;A0A1W2PRS1;Q14108;A0A1W2PRF6;A0A1W2PPU6	Lysosome membrane protein 2	SCARB2	185
0	0	0	0	0	0	0	0	0	0	6.13887	6.31806	6.44584	6.36659	6.10985	6.26257	6.88767	6.66048	6.85073	6.84046	+	+	LPS 3h_CTRL 3h;LPS 6h_CTRL 6h	2	2	2	7.6	7.6	7.6	33.935	0.0024155	3.1163	38006000	0	7.01924e-08	0	6.27584	96.1362	5.43743e-07	0	6.70038	57.6065	A0A1W2PPZ5;P23193;E5RJ93;E5RIS7;B7Z4S1;A0A0A0MT58;A0A1W2PRL9;Q15560	A0A1W2PPZ5;P23193;E5RJ93;E5RIS7;B7Z4S1;A0A0A0MT58;A0A1W2PRL9;Q15560	Transcription elongation factor A protein 1;Transcription elongation factor A protein 2	TCEA1;TCEA2	186
0	0	0	0	0	0	5.07817	5.49234	5.42233	6.06922	6.20935	0	0	0	0	6.73323	0	0	0	0				2	2	2	4.5	4.5	4.5	52.917	0.0027933	2.8016	8897400	3	0.373901	0.195413	1.24187	1	0.279826	0.141779	-3.06577	-1.24883	E9PJA7;A0A1W2PQ43;E9PK09;E9PQN2;E9PKI6;E9PK91;Q9NYF8;H0YF00	E9PJA7;A0A1W2PQ43;E9PK09;E9PQN2;E9PKI6;E9PK91;Q9NYF8;H0YF00	Bcl-2-associated transcription factor 1	BCLAF1	187
0	6.28187	0	5.65783	6.15749	6.36648	5.56989	6.31205	4.71295	5.86741	6.51347	7.08814	6.69517	7.0952	7.2382	7.623	7.52203	7.84808	7.59406	7.09788	+	+	LPS 3h_CTRL 3h;LPS 6h_CTRL 6h	16	8	8	22.9	12.2	12.2	80.253	0	16.628	257090000	12	0.0705386	0.00615846	3.3066	2.44877	0.00444619	0.00292973	1.77125	5.78147	A0A1X7SBZ2;A0A1W2PQ51;Q92841;A0A0U1RQJ0	A0A1X7SBZ2;A0A1W2PQ51;Q92841	Probable ATP-dependent RNA helicase DDX17	DDX17	188
0	6.00436	0	5.12179	0	5.8123	5.68119	0	0	0	5.49375	6.4396	6.16041	6.17909	6.03579	6.01674	6.1066	6.75342	6.3757	0	+	+	LPS 3h_CTRL 3h;LPS 6h_CTRL 6h	2	2	2	3.2	3.2	3.2	94.399	0.0027959	2.81	19738000	3	0.0391632	0.00332639	3.8365	3.02	0.152338	0.0457557	2.75179	1.76493	A8MYT4;A0A1W2PS05;Q8NEB9;M0R308	A8MYT4;A0A1W2PS05;Q8NEB9;M0R308	Phosphatidylinositol 3-kinase;Phosphatidylinositol 3-kinase catalytic subunit type 3	PIK3C3	189
0	0	0	0	5.69358	0	5.49126	0	0	5.32484	0	6.15116	6.18344	6.45824	6.07044	6.37135	5.85151	0	0	0	+		LPS 3h_CTRL 3h	1	1	1	1.9	1.9	1.9	69.323	0.0014808	3.4384	11067000	3	0.0618224	0.00528347	3.83394	2.57239	0.886675	0.827676	0.281351	0.151824	F8WC54;A0AVL1;Q13443	F8WC54;A0AVL1;Q13443	Disintegrin and metalloproteinase domain-containing protein 9	ADAM9	190
0	7.34514	5.72961	6.44539	6.4393	6.88203	7.13991	6.79047	6.05096	5.65371	7.10897	8.37941	8.37005	8.341	7.85832	7.66889	7.89251	8.39212	8.06874	7.50269	+	+	LPS 3h_CTRL 3h;LPS 6h_CTRL 6h	24	24	24	24.4	24.4	24.4	117.97	0	52.409	1356100000	62	0.063235	0.00530558	2.81966	2.55105	0.00624624	0.00228211	1.40157	5.26194	A0AVT1;H0Y8S8	A0AVT1	Ubiquitin-like modifier-activating enzyme 6	UBA6	191
0	6.40207	5.70322	6.26045	5.73837	6.23088	6.68941	6.51538	5.86049	5.16432	6.13236	7.6116	7.55575	7.52201	6.35056	6.67959	7.4748	6.87768	7.06438	6.76452	+	+	LPS 3h_CTRL 3h;LPS 6h_CTRL 6h	9	9	9	13.3	13.3	13.3	71.639	0	14.303	189420000	13	0.0910659	0.0123632	2.21363	2.21551	0.0195052	0.00520833	0.880097	3.77587	A0MZ66	A0MZ66	Shootin-1	KIAA1598	192
5.09674	7.20491	5.38202	6.03495	6.86718	6.45396	6.54084	7.03719	5.85792	6.18041	6.83693	7.42739	7.08689	7.21806	7.07697	7.4248	7.69493	7.23749	7.52647	7.05442	+	+	LPS 3h_CTRL 3h;LPS 6h_CTRL 6h	8	8	8	13.3	13.3	13.3	87.819	0	18.715	256950000	19	0.0407275	0.00327802	1.01209	2.98028	0.0147594	0.00336525	0.973557	4.10774	A2A274;Q99798	A2A274;Q99798	Aconitate hydratase, mitochondrial	ACO2	193
6.4378	7.23477	6.25416	6.6272	6.40341	6.64342	7.176	7.169	6.59364	6.69015	7.60366	8.07372	7.63995	8.02338	7.30468	7.60614	7.20374	7.67233	7.51717	6.17722	+		LPS 3h_CTRL 3h	7	7	7	39.8	39.8	39.8	20.96	0	23.427	537230000	35	0.000628784	0	1.13761	9.71389	0.245809	0.117136	0.380877	1.35871	A2ACR1;P28065;A0A0G2JJA7;A2ACR0;A0A0G2JJQ0;A0A0G2JJ13;A0A0G2JHI2	A2ACR1;P28065;A0A0G2JJA7	Proteasome subunit beta type;Proteasome subunit beta type-9	PSMB9	194
0	7.36804	7.5131	7.69208	7.39597	0	6.6607	6.79332	0	0	0	6.58542	7.5368	7.35761	7.54094	7.20755	6.59033	6.72139	0	6.82737				2	2	2	0.7	0.7	0.7	382.3	0.002809	2.8554	268630000	2	0.322581	0.136255	-0.189686	-1.12751	0.183857	0.0704223	2.77852	1.60457	A4UGR9	A4UGR9	Xin actin-binding repeat-containing protein 2	XIRP2	195
5.73186	5.97717	0	0	5.72521	5.38048	0	5.56964	0	0	5.68453	6.78799	7.10401	0	6.28598	6.0404	8.13427	7.58483	7.9536	7.88646		+	LPS 6h_CTRL 6h	10	10	10	46.7	46.7	46.7	34.006	0	36.935	366520000	21	0.284274	0.109241	1.68565	1.23542	0.0316363	0.00760039	5.32989	3.24126	A6NDG6;H3BV17	A6NDG6	Phosphoglycolate phosphatase	PGP	197
0	6.36584	5.92535	6.52749	6.63538	6.32783	6.68841	5.2463	5.96194	5.43511	6.00988	7.11448	6.55735	7.21867	6.56061	6.80974	6.58617	6.50364	6.63888	6.25566		+	LPS 6h_CTRL 6h	8	8	8	4.4	4.4	4.4	213.47	0	14.64	76706000	9	0.22333	0.068114	1.60138	1.43984	0.0479485	0.00959388	0.626899	2.81753	A6NEM2;P51610;H7C1C4;Q9Y5Z7	A6NEM2;P51610	Host cell factor 1;HCF N-terminal chain 1;HCF N-terminal chain 2;HCF N-terminal chain 3;HCF N-terminal chain 4;HCF N-terminal chain 5;HCF N-terminal chain 6;HCF C-terminal chain 1;HCF C-terminal chain 2;HCF C-terminal chain 3;HCF C-terminal chain 4;HCF C-terminal chain 5;HCF C-terminal chain 6	HCFC1	198
6.38798	7.52216	5.9782	6.32954	6.44996	6.69369	6.7033	6.94618	6.35776	5.90039	7.22552	8.10792	8.07824	7.96282	7.56634	7.38723	8.3076	8.51456	8.39415	7.83741	+	+	LPS 3h_CTRL 3h;LPS 6h_CTRL 6h	10	10	10	37.9	37.9	37.9	25.895	0	72.871	1328000000	58	0.0101575	0	1.2546	4.58338	0.00269847	0.00382677	1.56793	6.62108	A6NFX8;Q9UKK9;A6NJU6;A6NCQ0;H0YEY4;C9JYY9	A6NFX8;Q9UKK9;A6NJU6;A6NCQ0	ADP-sugar pyrophosphatase	NUDT5	199
0	0	0	0	0	5.16173	0	0	0	5.5435	6.17	6.39477	6.61231	0	6.08239	6.59878	6.86252	7.03767	6.60024	6.81687	+	+	LPS 3h_CTRL 3h;LPS 6h_CTRL 6h	2	2	2	24.3	24.3	24.3	12.23	0.0005277	4.4585	42465000	2	0.0162732	0.000428224	5.05189	3.98939	0.0259565	0.0060375	4.64217	3.45413	H3BMT0;H3BTV5;H3BU16;A6NGP5;H3BMV3;Q9H910	H3BMT0;H3BTV5;H3BU16;A6NGP5;H3BMV3;Q9H910	Hematological and neurological expressed 1-like protein	HN1L	200
6.93145	7.48493	7.59425	7.84131	7.99326	7.6885	7.93376	7.4866	7.28977	7.17906	7.99807	8.34355	8.37787	8.57343	8.09262	8.1214	7.79318	8.3069	8.29003	7.30645	+	+	LPS 3h_CTRL 3h;LPS 6h_CTRL 6h	5	5	5	33.3	33.3	33.3	17.764	0	52.085	2115600000	47	0.0120841	0.00019726	0.708066	4.35768	0.101303	0.0259518	0.448053	2.12034	A6NNI4;G8JLH6;P21926;A0A087WU13;F5GXT1	A6NNI4;G8JLH6;P21926	Tetraspanin;CD9 antigen	CD9	201
0	5.7258	0	5.58265	5.98524	5.82497	6.22037	5.36261	4.95232	5.35803	5.58633	6.66587	5.85543	6.46315	5.874	6.20745	6.02841	0	5.20518	0	+		LPS 3h_CTRL 3h	2	2	2	1.5	1.5	1.5	209.02	0.0023798	2.9956	16988000	2	0.108335	0.0160822	2.63022	2.06096	0.203223	0.0841993	-2.05545	-1.51967	A6NNK5;Q12888;H7C151;M0R142;C9JXV0	A6NNK5;Q12888;H7C151;M0R142;C9JXV0	Tumor suppressor p53-binding protein 1	TP53BP1	202
0	4.62652	0	0	0	0	0	0	0	0	5.41782	5.92506	6.05277	5.9134	5.53783	5.66666	6.11361	7.22526	6.08156	6.16047	+	+	LPS 3h_CTRL 3h;LPS 6h_CTRL 6h	2	2	2	7.5	7.5	7.5	53.046	0.00053505	4.6823	24654000	4	0.00562354	0	4.84407	5.41825	1.76231e-05	0.00955556	6.24951	24.0865	A6PVH9;F2Z2V0;B0QZ18;Q99829;H0Y524;Q5JX45;E7ENH5	A6PVH9;F2Z2V0;B0QZ18;Q99829;H0Y524;Q5JX45;E7ENH5	Copine-1	CPNE1	203
0	5.48322	0	0	0	0	0	5.15606	0	4.46903	6.15588	6.21511	6.27247	0	5.87144	5.87406	7.52255	7.07704	7.59818	7.02119	+	+	LPS 3h_CTRL 3h;LPS 6h_CTRL 6h	3	3	3	10.3	10.3	10.3	37.375	0	10.134	102310000	7	0.0542068	0.00385948	3.80634	2.698	0.0136099	0.00345992	5.09358	4.20783	A6PVN5;Q15257;Q68CR8;A6PVN6;Q5T949;Q5T948;F6WIT2;B7ZBQ0;A6PVN7;A6PVN8;C9IZ76;A6PVN9	A6PVN5;Q15257;Q68CR8;A6PVN6;Q5T949;Q5T948;F6WIT2	Serine/threonine-protein phosphatase 2A activator	PPP2R4;DKFZp781M17165	204
9.09534	9.41916	9.08561	9.11032	8.40673	8.22492	9.2283	8.87673	8.79965	9.16944	9.1628	9.85566	9.93212	9.96487	8.92018	9.5272	9.5058	9.52411	9.63022	8.43608	+		LPS 3h_CTRL 3h	2	2	2	28.6	28.6	28.6	10.959	0	7.2079	53043000000	73	0.0204987	0.00263373	0.543694	3.71865	0.245631	0.117099	0.464877	1.35932	A6XGL2;P01308;C9JNR5;F8WCM5	A6XGL2;P01308;C9JNR5;F8WCM5	Insulin;Insulin B chain;Insulin A chain;Insulin, isoform 2	INS;INS-IGF2	205
0	0	0	0	0	5.65196	0	0	0	0	5.65498	6.43307	6.53353	6.49607	6.00329	6.0282	0	6.41399	6.17797	0	+		LPS 3h_CTRL 3h	1	1	1	7	7	7	19.15	0.0049841	2.4997	16336000	1	3.41521e-06	0	6.22419	36.3611	0.161742	0.0519448	2.59364	1.71368	A8MY26;A8MTY9;O14972	A8MY26;A8MTY9;O14972	Down syndrome critical region protein 3	DSCR3	206
0	0	0	0	0	0	5.31016	0	4.98278	0	5.26876	6.62427	6.35656	6.47464	0	5.98596	6.40793	6.45644	6.51734	6.28301	+	+	LPS 3h_CTRL 3h;LPS 6h_CTRL 6h	1	1	1	20.3	20.3	20.3	7.1013	0.002426	3.1902	21548000	3	0.0171452	0.00205233	4.94485	3.92707	0.0242799	0.00558887	4.27155	3.52774	Q49AN9;F5H013;P62308;A8MWD9	Q49AN9;F5H013;P62308;A8MWD9	Small nuclear ribonucleoprotein G;Putative small nuclear ribonucleoprotein G-like protein 15	SNRPG;SNRPGP15	207
0	0	0	5.87762	5.43319	5.71909	6.12346	5.98032	0	0	6.06251	0	6.32811	6.33116	0	6.71274	6.21819	5.92301	0	5.69071				1	1	1	1.5	1.5	1.5	78.139	0.0049887	2.5101	17403000	4	0.534878	0.386626	1.48219	0.678153	0.290004	0.150284	1.34436	1.21844	M0R088;E9PCT1;A9Z1X7;Q8IYB3	M0R088;E9PCT1;A9Z1X7;Q8IYB3	Serine/arginine repetitive matrix protein 1	SRRM1	208
0	7.48945	5.55816	6.55549	6.11327	7.17196	7.61294	5.9219	6.87399	5.66582	7.33023	8.30705	8.76648	8.6556	7.6261	7.79957	7.07598	8.00294	7.99585	0	+		LPS 3h_CTRL 3h	19	19	19	38.7	38.7	38.7	70.901	0	71.676	1678500000	52	0.0602369	0.00505041	2.99382	2.59702	0.745616	0.689469	-0.474454	-0.347664	B0QY89;Q9Y262;B0QY90;C9JHP4;C9K0Q7;H7C3A0;H0Y7E6	B0QY89;Q9Y262;B0QY90	Eukaryotic translation initiation factor 3 subunit L	EIF3L	209
0	6.2633	0	5.39508	0	5.65805	5.94048	6.05003	0	5.1179	5.65668	7.54203	7.57461	7.35005	6.46656	6.01766	0	7.50389	7.35826	7.05511	+		LPS 3h_CTRL 3h	3	3	3	32.9	32.9	32.9	7.8891	0.0005534	5.4655	169940000	6	0.0216583	0.00267086	4.58631	3.65591	0.651707	0.573828	1.03369	0.487052	H3BPC4;H3BQQ9;B0QYN7;P63279	H3BPC4;H3BQQ9;B0QYN7;P63279	SUMO-conjugating enzyme UBC9	UBE2I	210
0	7.15131	5.21053	6.27434	0	5.85428	6.60616	6.3105	5.65122	0	0	7.41794	6.77335	7.22165	6.2168	6.01435	0	6.64554	6.43022	0	+		LPS 3h_CTRL 3h	6	1	1	10.1	1.4	1.4	78.329	0	17.722	82023000	2	0.189003	0.0498279	1.79871	1.58114	0.486046	0.373344	-1.06641	-0.766627	B1AHL2;B1AHM7;B1AHN3;B1AHM8;H7C1M6;B1AHM9	B1AHL2	Fibulin-1	FBLN1	211
0	0	0	0	0	0	0	0	0	0	5.83543	6.64452	7.24249	6.8083	6.83278	6.73117	7.60277	6.93415	6.76624	7.41522	+	+	LPS 3h_CTRL 3h;LPS 6h_CTRL 6h	3	3	3	20.7	20.7	20.7	20.808	0.00056593	5.9166	121700000	7	8.60153e-06	0	6.6727	28.842	2.32092e-06	0	7.08991	40.0564	B1AJY7;O75832;B1AJY5;B1AJY6	B1AJY7;O75832;B1AJY5	26S proteasome non-ATPase regulatory subunit 10	PSMD10	212
6.54316	8.03567	6.71352	6.99137	7.43062	7.54155	7.58245	7.74376	6.51887	6.78631	7.7076	8.75208	8.73134	8.67037	8.31551	8.23447	8.9913	9.07376	8.97767	8.92363	+	+	LPS 3h_CTRL 3h;LPS 6h_CTRL 6h	23	23	5	68.5	68.5	9.2	29.295	0	212.09	6247000000	165	0.0060913	0	1.29251	5.299	0.00683381	0.00214653	1.60558	5.13099	B1AK87;B1AK88	B1AK87;B1AK88		CAPZB	213
0	6.29533	4.93305	0	6.1611	6.26986	5.98917	6.56463	0	5.17889	5.74702	6.86087	6.97284	6.89307	6.79184	6.20836	7.26333	6.88028	7.03531	7.33457	+		LPS 3h_CTRL 3h	3	3	3	7.9	7.9	7.9	53.252	0	8.3189	101380000	17	0.0743654	0.00936712	3.17523	2.39989	0.16988	0.0567195	2.14386	1.67181	Q6NVW1;B1AKC9;P29323	Q6NVW1;B1AKC9;P29323	Receptor protein-tyrosine kinase;Ephrin type-B receptor 2	EPHB2	214
0	7.42001	5.71368	6.65786	6.84904	7.2572	7.13685	7.32948	6.443	5.70145	6.99811	8.58024	8.5381	8.49301	7.97653	7.12869	7.97524	8.42192	8.32025	7.02313	+	+	LPS 3h_CTRL 3h;LPS 6h_CTRL 6h	24	24	24	19.6	19.6	19.6	139.41	0	114.67	1828000000	75	0.0637173	0.0052977	2.78908	2.54389	0.0388258	0.00841894	1.00025	3.02881	B1AKJ5;O43847;G3V1R5;F5H7V1;H0Y5G9	B1AKJ5;O43847;G3V1R5;F5H7V1	Nardilysin	NRD1	215
5.41596	0	0	0	0	0	5.16426	0	5.64487	5.37929	6.41298	7.35832	7.34015	7.3138	6.69667	7.0214	7.29541	7.20466	7.23175	6.7057	+	+	LPS 3h_CTRL 3h;LPS 6h_CTRL 6h	3	3	3	30.6	30.6	30.6	12.53	0.00057438	6.2235	142350000	7	0.00875942	0	5.94119	4.78251	0.044902	0.00918467	3.8541	2.88246	B1AKZ5;Q15121	B1AKZ5;Q15121	Astrocytic phosphoprotein PEA-15	PEA15	216
0	7.31169	6.71709	6.78361	7.26321	7.23429	6.7097	7.16397	6.85406	6.05649	6.22378	7.48426	7.72595	7.72353	7.52252	6.45533	7.42702	7.06603	7.16797	7.58749				42	2	2	57.4	1.2	1.2	90.142	0.00052826	4.5002	361480000	23	0.205203	0.0572972	1.72089	1.51146	0.433627	0.313515	0.337064	0.869523	B1ALD9	B1ALD9		POSTN	217
6.9994	7.01528	6.67818	6.69537	7.13418	6.50757	0	0	5.97357	6.44358	7.34547	7.32123	7.28493	7.25496	0	6.48096	5.81282	0	0	6.96554				1	1	1	7.3	7.3	7.3	19.288	0	24.322	143900000	11	0.522518	0.375038	-1.06316	-0.699969	0.973127	0.949942	0.0669191	0.0358407	B1AN99;P35030	B1AN99;P35030	Trypsin-3	PRSS3	219
0	6.37656	0	0	4.78903	5.65748	5.40388	5.98239	0	4.94283	5.42438	6.81714	6.41113	6.66527	6.43191	5.7742	6.64765	7.10158	6.88221	5.43056	+		LPS 3h_CTRL 3h	4	4	4	5.6	5.6	5.6	91.779	0.0024462	3.244	46500000	3	0.0329021	0.0030434	4.11685	3.19996	0.188822	0.0731796	1.96992	1.58195	B1ANE3;Q99707	B1ANE3;Q99707	Methionine synthase	MTR	220
7.92542	6.88856	5.87168	6.48676	6.66428	6.76328	6.79378	5.9447	6.85482	6.05046	6.85815	7.7123	7.53489	7.43214	7.49086	7.46848	7.65897	7.9028	7.78734	7.29477		+	LPS 6h_CTRL 6h	21	10	9	35.9	18.7	17.2	67.97	0	41.429	508570000	24	0.232499	0.072606	0.638329	1.40581	0.00681726	0.00215936	1.14106	5.13449	B1ANR0;Q13310;H0Y5F5;H0YEU6;H0YEQ8;B1ANR1;H0YCC8;H0YER0;H0Y6X6;P0CB38	B1ANR0;Q13310;H0Y5F5	Polyadenylate-binding protein;Polyadenylate-binding protein 4	PABPC4	221
6.92079	8.1719	7.30961	7.79627	8.19084	7.95659	8.06157	7.86883	7.49974	7.34406	7.82838	8.59317	8.17589	8.67945	8.08408	8.49203	8.5754	8.22729	8.2039	8.28024	+	+	LPS 3h_CTRL 3h;LPS 6h_CTRL 6h	15	15	7	46.3	46.3	16.9	25.256	0	49.671	3142900000	139	0.0393475	0.00332062	0.594311	3.01523	0.00344115	0.0035894	0.609615	6.20031	G3V576;G3V4W0;B4DY08;B2R5W2;G3V4C1;G3V2Q1;P07910;G3V555;G3V575;G3V5X6;G3V3K6;B4DSU6;G3V4M8;G3V5V7;G3V2D6;A0A0G2JPF8;A0A0G2JNQ3;P0DMR1;O60812;B7ZW38;B2RXH8;G3V2H6	G3V576;G3V4W0;B4DY08;B2R5W2;G3V4C1;G3V2Q1;P07910;G3V555;G3V575;G3V5X6;G3V3K6;B4DSU6	Heterogeneous nuclear ribonucleoproteins C1/C2	HNRNPC	222
0	0	0	0	0	0	0	0	5.44807	6.01916	0	6.44801	6.41858	7.13824	5.95046	6.45969	0	6.59094	6.45874	0	+		LPS 3h_CTRL 3h	2	2	2	4	4	4	51.464	0.0096576	2.246	31050000	3	0.0167052	0.00165006	5.19106	3.95803	0.529586	0.420995	1.60843	0.687449	B3KXD6;B5MCF9;O00541;H7C267	B3KXD6;B5MCF9;O00541;H7C267	Pescadillo homolog	PES1	223
0	0	0	0	0	0	0	5.05296	0	4.98396	5.15146	0	5.81617	5.76017	5.75462	5.62368	5.91047	0	5.17415	6.05377	+		LPS 3h_CTRL 3h	8	1	1	29.6	3.2	3.2	45.746	0.004955	2.4635	4665300	4	0.016445	0.00108185	4.49649	3.9768	0.290869	0.150796	2.54503	1.21591	B4DDD6	B4DDD6		DBNL	224
5.50684	7.34181	6.31829	6.59756	7.11153	7.22917	6.74553	7.10329	6.45243	6.18526	7.25912	7.92871	7.91057	7.94543	7.55909	7.82552	7.96951	7.89946	7.84182	7.79199	+	+	LPS 3h_CTRL 3h;LPS 6h_CTRL 6h	14	13	13	19.5	18.2	18.2	84.765	0	51.228	760550000	49	0.0124772	0.000194595	1.14537	4.31697	0.00387528	0.00327492	1.12253	6.00306	B4DGU4;P35222;E7EMJ5	B4DGU4;P35222	Catenin beta-1	CTNNB1	225
0	0	0	0	0	0	0	0	0	0	5.99304	0	6.13325	6.14461	0	6.26618	5.89521	0	0	0	+		LPS 3h_CTRL 3h	2	1	1	5.8	3	3	40.647	0.0040928	2.5454	6369700	1	0.0705138	0.00593123	3.65418	2.4491	0.178073	0.0635908	2.43228	1.63173	B4DH95;Q6P9H5	B4DH95;Q6P9H5	GTPase IMAP family member 6	GIMAP6	226
5.79311	0	5.83783	0	0	7.49453	6.88104	6.99444	6.2318	6.46525	7.07394	0	7.70044	6.8376	7.8026	6.79734	0	6.79357	6.35019	0	+	+	LPS 3h_CTRL 3h;LPS 6h_CTRL 6h	4	4	4	11.1	11.1	11.1	66.921	0	11.237	201740000	5	0.0865851	0.0110811	3.55673	2.261	0.147821	0.0436889	-2.82519	-1.79075	B4DJ81;P28331	B4DJ81;P28331	NADH-ubiquinone oxidoreductase 75 kDa subunit, mitochondrial	NDUFS1	227
0	0	0	0	0	0	0	0	0	0	4.96215	5.8546	5.69559	5.74783	5.61546	5.54839	0	6.65676	0	0	+		LPS 3h_CTRL 3h	1	1	1	2.1	2.1	2.1	54.234	0.0095944	2.1997	7165800	1	3.85796e-06	0	5.57513	35.2669	0.180147	0.0672967	2.44103	1.62189	B4DKA4;Q9H9T3	B4DKA4;Q9H9T3	Elongator complex protein 3	ELP3	228
0	6.47156	0	0	0	5.61745	5.52455	5.77202	0	0	5.16209	7.28852	7.38511	7.09642	6.67908	5.64226	0	7.31486	7.24105	0	+		LPS 3h_CTRL 3h	4	4	4	12.1	12.1	12.1	52.785	0	7.2366	103920000	8	0.0110882	0.000207792	5.42793	4.46842	0.763522	0.707439	0.656828	0.32208	B4DL54;P49356	B4DL54;P49356	Protein farnesyltransferase subunit beta	CHURC1-FNTB;FNTB	229
0	5.168	0	0	0	4.57543	0	5.91114	0	0	6.27397	7.13341	7.11022	7.18353	6.53315	6.31515	7.2842	7.13678	7.20561	7.16062	+	+	LPS 3h_CTRL 3h;LPS 6h_CTRL 6h	7	7	7	23.8	23.8	23.8	45.835	0	21.921	113570000	8	0.00400525	0	5.81326	5.94924	0.0249209	0.00581356	4.92316	3.49891	B4DR80;Q9Y6E0;H0Y630;Q5JV98;Q5JV99;Q8NBY1;B4E0Y9;Q9P289;C9JJV0;C9JDH9;C9J6L2;C9JCC0;C9J232;H7C279;O00506	B4DR80;Q9Y6E0;H0Y630;Q5JV98	Serine/threonine-protein kinase 24;Serine/threonine-protein kinase 24 36 kDa subunit;Serine/threonine-protein kinase 24 12 kDa subunit	STK24	231
0	5.4837	0	0	0	0	0	0	0	0	0	5.81293	0	0	5.72558	0	6.95699	6.95886	6.73217	6.39609		+	LPS 6h_CTRL 6h	1	1	1	36.7	36.7	36.7	5.5804	0.00057471	6.2435	27526000	3	0.344403	0.155111	1.21096	1.07122	0.0162855	0.0038713	5.40882	3.98848	E5RFG1;B4DR92;E5RHP8;Q49AR2	E5RFG1;B4DR92;E5RHP8;Q49AR2	UPF0489 protein C5orf22	C5orf22	232
6.27395	6.07196	0	0	7.72808	7.78888	0	7.17336	5.78797	5.77561	6.47741	7.88486	8.17161	8.14761	8.61018	6.08775	8.56455	8.61911	8.2552	7.88122	+		LPS 3h_CTRL 3h	4	4	3	8.2	8.2	6.5	55.105	0.00057537	6.2805	1950500000	7	0.0970272	0.0136696	3.84354	2.15873	0.1974	0.0800184	2.5764	1.54429	E9PFF5;B4DXZ6;P51114;E7EU85;P51116;C9JAJ4	E9PFF5;B4DXZ6;P51114;E7EU85;P51116	Fragile X mental retardation syndrome-related protein 1;Fragile X mental retardation syndrome-related protein 2	FXR1;FXR2	234
0	5.42233	0	0	0	0	0	0	0	0	5.59953	5.66994	5.9112	0	0	0	7.58887	7.06584	7.26347	6.5767	+	+	LPS 3h_CTRL 3h;LPS 6h_CTRL 6h	4	4	4	42.9	42.9	42.9	13.228	0	30.373	74501000	5	0.166208	0.0331281	2.35167	1.69044	0.0164872	0.00388	5.69897	3.97373	H3BPU7;H3BPM5;H3BN01;H3BNY8;H3BT46;B4DYB8;H3BMZ9;H3BPP3;H3BP57;H3BT48;H3BUZ9;F5GX71;H3BPB8;P34949;H3BQX0;H3BUG1;H3BU66	H3BPU7;H3BPM5;H3BN01;H3BNY8;H3BT46;B4DYB8;H3BMZ9;H3BPP3;H3BP57;H3BT48;H3BUZ9;F5GX71;H3BPB8;P34949;H3BQX0	Mannose-6-phosphate isomerase	MPI	235
0	0	0	0	0	0	0	0	0	0	5.13168	0	6.0983	0	0	0	6.7306	6.29916	6.53456	0	+	+	LPS 3h_CTRL 3h;LPS 6h_CTRL 6h	3	3	3	16.6	16.6	16.6	32.357	0.0005777	6.3646	12183000	2	0.17991	0.0450999	2.246	1.623	0.070654	0.0155496	3.91286	2.44725	B4E0K5;Q16539;E7EX54;B5TY33	B4E0K5;Q16539;E7EX54;B5TY33	Mitogen-activated protein kinase 14	MAPK14	236
6.81667	7.99278	6.80447	7.08443	7.33027	7.67209	7.868	7.85612	7.15409	7.45223	8.27014	8.75928	8.85098	8.81838	8.41093	8.5927	9.3889	9.19926	9.32046	8.87479	+	+	LPS 3h_CTRL 3h;LPS 6h_CTRL 6h	18	18	18	51.9	51.9	51.9	26.224	0	323.31	10029000000	145	0.00338608	0	1.41622	6.22751	0.00183527	0.00498876	1.47472	7.33888	B5MDF5;P62826;J3KQE5;F5H018;B4DV51;H0YFC6;A0A087X0W0	B5MDF5;P62826;J3KQE5;F5H018;B4DV51	GTP-binding nuclear protein Ran	RAN	237
0	6.29548	0	5.46297	5.50895	5.97463	6.2419	5.89767	5.52416	5.15887	5.66363	6.81218	6.51227	6.86684	6.59799	6.16997	6.45532	7.18662	6.76506	6.36812	+	+	LPS 3h_CTRL 3h;LPS 6h_CTRL 6h	4	2	2	10.2	4.4	4.4	52.145	0.00050505	3.7864	55925000	6	0.0736385	0.00940578	3.0371	2.40895	0.0314933	0.00760784	0.82957	3.24604	E7EW69;E7EX04;B5ME97;Q9P0V9;F5GYV2;F5H1F2	E7EW69;E7EX04;B5ME97;Q9P0V9	Septin-10	2022-09-10	238
5.63374	6.74926	5.13197	6.11271	6.5101	6.68622	6.81411	6.46126	6.02461	5.72568	6.78112	7.82002	7.76905	7.78229	7.45234	7.08461	7.6495	7.9351	7.71046	7.31209	+	+	LPS 3h_CTRL 3h;LPS 6h_CTRL 6h	15	15	15	19.4	19.4	19.4	95.283	0	32.608	461090000	32	0.00868868	0	1.49341	4.7936	0.0085768	0.00266894	1.19598	4.81136	B7WPE2;Q32P44;G3V195;H0Y3M3;G3V1D0;H7C355;C9J6V3;E9PJV5;E9PSB4	B7WPE2;Q32P44;G3V195;H0Y3M3;G3V1D0	Echinoderm microtubule-associated protein-like 3	EML3	239
0	6.2133	0	0	0	0	5.86635	5.96194	0	0	0	6.81673	6.77865	6.35872	0	0	6.93197	6.60189	6.69367	0	+		LPS 3h_CTRL 3h	1	1	1	9.9	9.9	9.9	21.231	0.00056883	6.0546	35622000	1	0.153936	0.029314	2.74816	1.75599	0.256377	0.123554	1.67985	1.32307	B7Z4K4;Q9UET6	B7Z4K4;Q9UET6	Putative tRNA (cytidine(32)/guanosine(34)-2-O)-methyltransferase	FTSJ1	240
0	0	0	0	0	0	0	0	0	0	0	0	0	0	6.03866	0	6.93965	6.94867	6.86783	0		+	LPS 6h_CTRL 6h	2	2	2	8.1	8.1	8.1	57.668	0.00053022	4.5482	26057000	2	0.373901	0.195372	1.20773	1	0.0704903	0.0144862	4.15123	2.44941	B7Z4W5;Q16773;Q5T277;Q5T276;Q5T278	B7Z4W5;Q16773;Q5T277;Q5T276;Q5T278	Kynurenine--oxoglutarate transaminase 1	CCBL1	241
0	6.68293	6.17687	6.27377	5.52008	6.16158	6.43377	6.29442	0	5.38444	6.12024	7.66856	7.51428	7.44334	6.91705	6.7142	7.2565	7.62272	7.60364	7.34199	+	+	LPS 3h_CTRL 3h;LPS 6h_CTRL 6h	8	8	8	19.4	19.4	19.4	52.894	0	18.226	258850000	11	0.0884344	0.0115035	2.20197	2.24191	0.134387	0.0374116	2.45297	1.87286	B7Z7F3;Q9H6Z4;K7EIJ4;K7ENJ2;K7EID7;K7ENB9;K7EPW1;K7EN31;K7EMT3	B7Z7F3;Q9H6Z4;K7EIJ4	Ran-binding protein 3	RANBP3	242
0	7.29645	6.4687	6.70991	5.46937	0	7.20096	7.15162	6.02061	5.57243	6.39322	7.95435	7.97363	7.82202	6.29986	6.30511	6.81324	6.89963	6.78156	0	+		LPS 3h_CTRL 3h	7	5	5	8.4	6.5	6.5	103.88	0	19.535	337120000	26	0.12452	0.0201377	2.09973	1.939	0.932348	0.884572	0.170786	0.0903558	B7ZKJ8;Q14624;H7C0L5	B7ZKJ8;Q14624;H7C0L5	Inter-alpha-trypsin inhibitor heavy chain H4;70 kDa inter-alpha-trypsin inhibitor heavy chain H4;35 kDa inter-alpha-trypsin inhibitor heavy chain H4	ITIH4	243
0	5.39452	0	5.34406	5.4037	5.33939	4.82798	5.32889	0	0	0	6.27568	6.31591	6.1178	6.08661	5.4455	6.35401	6.51033	6.77303	0				1	1	1	29.7	29.7	29.7	7.0202	0.0005637	5.8637	19416000	7	0.208888	0.0598301	1.73074	1.4964	0.199726	0.0819403	1.91732	1.53437	B8ZZF8;Q9Y4Y9	B8ZZF8;Q9Y4Y9	U6 snRNA-associated Sm-like protein LSm5	LSM5	244
6.25169	5.84968	6.73235	6.53643	7.16397	6.18825	6.85158	6.50558	6.43808	6.455	7.41552	7.24433	7.48993	7.4029	7.18144	7.21788	7.51746	6.81881	7.03603	8.08959	+	+	LPS 3h_CTRL 3h;LPS 6h_CTRL 6h	7	7	7	37.4	37.4	37.4	11.758	0	34.478	348120000	36	0.0230145	0.00272821	0.840001	3.58743	0.0202665	0.00523288	0.848254	3.73172	B8ZZQ6;P06454;B8ZZA1;B8ZZW7;H7C2N1	B8ZZQ6;P06454;B8ZZA1;B8ZZW7;H7C2N1	Prothymosin alpha;Prothymosin alpha, N-terminally processed;Thymosin alpha-1	PTMA	245
0	7.09258	5.435	5.54709	0	6.41649	6.31205	7.19215	5.26538	0	5.71455	8.11247	7.99707	8.08372	7.20208	6.61329	7.53125	7.00612	7.34165	7.69861	+		LPS 3h_CTRL 3h	7	7	7	62.8	62.8	62.8	12.527	0	20.591	520140000	17	0.0290301	0.00280884	3.80704	3.33279	0.198692	0.0814836	2.20097	1.53877	B8ZZU8;Q15370;I3L0M9;A0A0B4J296	B8ZZU8;Q15370;I3L0M9;A0A0B4J296	Transcription elongation factor B polypeptide 2	TCEB2	246
0	0	0	0	0	0	0	0	0	5.91928	6.08757	0	0	5.56723	0	7.20903	6.30322	5.59977	0	5.80676	+	+	LPS 3h_CTRL 3h;LPS 6h_CTRL 6h	4	4	4	6.5	6.5	6.5	78.973	0.00057208	6.1625	21654000	5	0.178375	0.0429666	2.33096	1.63029	0.0757813	0.0196525	3.7999	2.38252	B9A067;Q16891;H7C463;C9J406;D6RAW4;A0A087WYS0	B9A067;Q16891;H7C463;C9J406	MICOS complex subunit MIC60	IMMT	247
0	0	0	0	0	4.82118	4.79231	0	0	0	5.06974	5.75349	5.87372	5.95043	5.35083	5.46337	5.88483	6.04575	0	0	+		LPS 3h_CTRL 3h	1	1	1	6.9	6.9	6.9	22.414	0.0023585	2.9235	4845400	4	4.83326e-06	0	5.59964	33.3294	0.244429	0.116464	1.55609	1.36347	C9IZ83;H7C3L7;Q99543	C9IZ83;H7C3L7;Q99543	DnaJ homolog subfamily C member 2;DnaJ homolog subfamily C member 2, N-terminally processed	DNAJC2	248
0	0	0	0	0	0	0	5.68888	0	5.63401	0	6.44369	0	6.25411	0	7.23256	6.55057	6.88081	6.64905	0	+		LPS 3h_CTRL 3h	2	2	2	7.2	7.2	7.2	29.573	0.00148	3.438	38184000	2	0.177871	0.0407965	2.53956	1.63269	0.264156	0.129321	3.19802	1.29774	C9J3L8;C9J5W0;E9PAL7;C9IZQ1;P43307	C9J3L8;C9J5W0;E9PAL7;C9IZQ1;P43307	Translocon-associated protein subunit alpha	SSR1	249
0	0	0	0	0	0	0	0	0	0	0	0	0	0	0	0	6.4268	6.63893	6.68435	6.43992		+	LPS 6h_CTRL 6h	1	1	1	31.7	31.7	31.7	6.3293	0.0053884	2.4433	14614000	0	NaN	1	0	NaN	0.0161718	0.00357757	5.238	3.9969	F8WBT4;C9J9T0;C9IZU8;Q96AT9	F8WBT4;C9J9T0;C9IZU8;Q96AT9	Ribulose-phosphate 3-epimerase	RPE	250
0	0	5.5852	5.79214	5.97484	0	6.02882	0	5.85409	5.34887	6.18224	6.72882	6.71082	0	6.31509	6.68061	0	0	6.68561	0				3	3	3	12.3	12.3	12.3	33.711	0.00053706	4.7644	27677000	5	0.49277	0.345814	1.71696	0.754063	0.755301	0.699517	-0.773113	-0.333793	C9J050;C9JEJ2;P49585;H7BZN1;H7C1T3;C9J2E1;F8WBU2;C9JVS0;C9JPY0;F8WAZ5;Q9Y5K3	C9J050;C9JEJ2;P49585;H7BZN1;H7C1T3;C9J2E1	Choline-phosphate cytidylyltransferase A	PCYT1A	251
0	5.93814	0	0	0	5.74575	0	5.6547	0	0	6.37468	6.35675	6.24376	0	6.42413	0	7.30927	0	6.44275	6.04258	+		LPS 3h_CTRL 3h	3	3	3	36	36	36	8.7797	0.00052743	4.4561	35186000	1	0.0609598	0.00511928	3.89224	2.5857	0.607843	0.512701	1.67883	0.556001	C9JRU6;C9J0B2;C9JUW4;C9J8R4;C9JVE2;Q96GG9	C9JRU6;C9J0B2;C9JUW4;C9J8R4;C9JVE2;Q96GG9	DCN1-like protein;DCN1-like protein 1	DCUN1D1	252
5.00402	6.78544	4.48174	0	5.14845	5.39442	5.25638	5.86568	4.69604	5.09531	6.20858	7.18868	7.10907	7.37365	6.33804	7.12238	7.92116	7.85493	7.93267	7.98874	+	+	LPS 3h_CTRL 3h;LPS 6h_CTRL 6h	4	4	4	36.3	36.3	36.3	9.8402	0	34.284	414780000	12	0.111169	0.0167933	2.55967	2.03822	0.000881167	0.00965217	2.50241	8.89913	C9J0J7;G5E9Q6;C9J712;C9JQ45;P35080	C9J0J7;G5E9Q6;C9J712;C9JQ45;P35080	Profilin;Profilin-2	PFN2	253
6.04887	0	0	0	0	5.86628	0	5.93185	5.35445	6.16077	6.40412	7.65428	7.74647	7.59487	7.25631	7.17026	7.27457	7.11062	7.54607	7.32158	+	+	LPS 3h_CTRL 3h;LPS 6h_CTRL 6h	4	4	4	20	20	20	17.605	0	8.2182	267840000	9	0.0132694	0.000189723	6.12144	4.23945	0.0901662	0.022865	2.62195	2.22444	C9J0K6;P30626	C9J0K6;P30626	Sorcin	SRI	254
5.34945	7.04755	5.89029	5.78713	6.74114	6.61337	5.09705	6.4183	5.6389	5.85536	6.42154	7.14928	7.27556	7.31963	7.17947	6.39936	7.44968	6.58059	7.44124	7.1245	+	+	LPS 3h_CTRL 3h;LPS 6h_CTRL 6h	4	4	4	38	38	38	16.686	0	7.664	173300000	9	0.0301765	0.00277683	0.905982	3.29138	0.090815	0.023033	1.07448	2.21799	D6RBD7;C9J1V9;O43324;H0YAL7;D6RCQ0	D6RBD7;C9J1V9;O43324;H0YAL7;D6RCQ0	Eukaryotic translation elongation factor 1 epsilon-1	EEF1E1;EEF1E1-BLOC1S5	255
0	6.4115	0	0	5.86724	6.20003	6.43379	6.06483	4.82605	5.11471	6.48779	7.40657	7.21301	7.30185	6.78741	6.89308	6.72665	7.02272	7.06292	6.185	+	+	LPS 3h_CTRL 3h;LPS 6h_CTRL 6h	5	4	4	12.3	10.7	10.7	55.277	0	8.4969	116820000	14	0.0368487	0.0030223	4.58358	3.08231	0.032067	0.00757812	1.05019	3.22699	C9J381;P20839;C9K0R9	C9J381;P20839	Inosine-5-monophosphate dehydrogenase;Inosine-5-monophosphate dehydrogenase 1	IMPDH1	256
4.95525	6.50083	5.68211	6.27026	6.25443	6.49273	6.55625	6.29363	6.10846	5.92539	6.59104	0	6.59694	7.1754	0	6.7828	0	6.88677	0	0		+	LPS 6h_CTRL 6h	3	3	3	5.4	5.4	5.4	68.011	0.00054083	4.9224	54798000	5	0.371499	0.185208	-1.8599	-1.00561	0.0955272	0.0243612	-3.54138	-2.17264	C9J470;E9PHA2;Q15003;C9JZP1	C9J470;E9PHA2;Q15003;C9JZP1	Condensin complex subunit 2	NCAPH	258
5.9077	6.99046	5.32595	6.10585	6.87186	6.82428	6.73731	6.84001	6.16002	6.24829	7.46587	8.05173	8.272	8.27319	7.98264	7.85905	8.22817	8.27413	7.99541	8.27339	+	+	LPS 3h_CTRL 3h;LPS 6h_CTRL 6h	5	5	5	69.1	69.1	69.1	7.624	0	73.376	1370400000	49	0.00759666	0	1.76872	4.98013	0.000802867	0.0105714	1.56405	9.11725	C9J4Z3;P61513;M0R0A1;Q6P4E4;E9PEL3;M0R2L6;G5E9R3;A6NKH3	C9J4Z3;P61513;M0R0A1;Q6P4E4;E9PEL3;M0R2L6	60S ribosomal protein L37a	RPL37A	259
0	5.92755	4.95895	0	5.17502	0	5.3011	5.64895	0	0	0	6.40797	6.39825	6.57214	6.47573	6.28249	6.90679	7.04442	6.81111	6.22308	+	+	LPS 3h_CTRL 3h;LPS 6h_CTRL 6h	2	2	2	6.1	6.1	6.1	55.065	0.002373	2.9595	42723000	3	0.173267	0.0360372	1.95852	1.655	0.021288	0.00534529	4.46357	3.6755	C9J5N1;Q9BTE6;K7EQ85;L7N2F4	C9J5N1;Q9BTE6;K7EQ85;L7N2F4	Alanyl-tRNA editing protein Aarsd1	PTGES3L-AARSD1;AARSD1	260
0	5.06164	0	0	5.41083	0	0	4.88647	4.32656	4.92401	5.74892	0	5.52109	5.55363	5.21714	6.3477	6.87272	6.28939	6.51985	6.86537		+	LPS 6h_CTRL 6h	2	2	2	12.7	12.7	12.7	18.584	0.002343	2.8695	24249000	3	0.344333	0.155076	2.31366	1.07139	0.033291	0.00772999	3.7516	3.18765	F8WEX5;E9PG02;E9PBT8;C9JL30;J3KQJ1;C9J660;F8WA42;Q8NBJ7;F8WEV7;F8WES7;J3QT17;H7C3B2;A8MXB9	F8WEX5;E9PG02;E9PBT8;C9JL30;J3KQJ1;C9J660;F8WA42;Q8NBJ7;F8WEV7;F8WES7;J3QT17;H7C3B2;A8MXB9	Sulfatase-modifying factor 2	SUMF2	261
0	5.69197	0	4.9914	0	0	5.51404	5.56712	0	4.87758	6.58389	6.88005	7.04407	7.00903	6.43273	6.80248	0	6.26364	6.07584	0	+		LPS 3h_CTRL 3h	2	2	2	19	19	19	8.6739	0.0096491	2.2427	46141000	2	0.0207614	0.00262246	4.65328	3.70407	0.819031	0.760619	0.636643	0.244282	C9J931;Q15382	C9J931;Q15382	GTP-binding protein Rheb	RHEB	262
0	0	5.3483	0	0	5.72613	0	0	0	0	0	7.38648	7.34007	7.32883	6.93301	5.93523	6.41594	7.5081	6.94431	0	+	+	LPS 3h_CTRL 3h;LPS 6h_CTRL 6h	3	3	3	6.6	6.6	6.6	60.125	0	8.7424	121360000	6	0.0385887	0.00326573	4.72802	3.03506	0.0669017	0.0135652	4.21549	2.49811	C9JA08;Q96D46;C9J0B9	C9JA08;Q96D46	60S ribosomal export protein NMD3	NMD3	263
0	0	0	5.11734	0	0	4.88632	0	0	5.04763	5.44582	6.49262	0	6.17615	0	6.37807	6.84957	6.83239	6.88143	6.48698	+	+	LPS 3h_CTRL 3h;LPS 6h_CTRL 6h	3	3	3	18.4	18.4	18.4	20.068	0.0024062	3.0895	32146000	2	0.136714	0.0239451	2.59945	1.85802	0.0187594	0.00526932	4.6989	3.82117	C9JAB9;P16333;C9K098;C9JVV5;H7C5C7;C9J869	C9JAB9;P16333	Cytoplasmic protein NCK1	NCK1	264
0	0	0	0	0	0	0	0	0	0	6.29846	0	0	6.06937	0	5.83008	7.33885	6.74247	7.05702	7.12044	+	+	LPS 3h_CTRL 3h;LPS 6h_CTRL 6h	2	2	2	11.2	11.2	11.2	20.745	0.0041341	2.6418	55783000	2	0.177905	0.0412119	2.47357	1.63253	1.35022e-05	0.00982857	6.81777	25.7543	C9JBI3;P78330;A0A1D5RMN5;C9JEJ7;F8WD74	C9JBI3;P78330;A0A1D5RMN5;C9JEJ7;F8WD74	Phosphoserine phosphatase	PSPH	265
0	6.45182	0	0	6.54028	6.72	6.43745	6.46903	6.37599	5.83037	6.14669	6.89271	6.74147	7.02576	6.96021	5.87743	6.97566	6.98356	6.75571	7.11364	+		LPS 3h_CTRL 3h	3	3	3	2.9	2.9	2.9	147.01	0.0024143	3.1148	93273000	1	0.0529466	0.00383281	4.15495	2.72074	0.336162	0.192367	0.374632	1.09209	C9JD84;E7EV71;Q14766;H7C2H7	C9JD84;E7EV71;Q14766;H7C2H7	Latent-transforming growth factor beta-binding protein 1	LTBP1	266
0	5.28515	0	0	0	0	0	0	0	0	5.29383	6.19338	6.60966	6.36226	5.96041	5.98456	0	6.86904	6.78422	0	+	+	LPS 3h_CTRL 3h;LPS 6h_CTRL 6h	2	2	2	7.2	7.2	7.2	44.693	0	8.1839	23683000	1	0.00882783	0	5.02688	4.77189	0.071345	0.0173197	3.92756	2.43822	C9JG97;C9JEH3;Q13685;H7C0R2;C9JTS3	C9JG97;C9JEH3;Q13685;H7C0R2;C9JTS3	Angio-associated migratory cell protein	AAMP	267
5.78673	6.68549	5.44623	4.91086	0	0	4.86175	0	5.19756	6.12714	5.9146	0	0	0	5.84887	0	0	0	6.20807	0				3	3	3	21.6	21.6	21.6	26.353	0.00057307	6.1994	10533000	4	0.395242	0.23209	-2.21317	-0.951477	0.24184	0.114736	-1.99568	-1.37248	C9JEV0;P25311;H7BZJ8	C9JEV0;P25311	Zinc-alpha-2-glycoprotein	AZGP1	268
0	0	0	0	0	0	0	0	0	0	0	0	0	0	0	0	6.4518	6.35409	6.38349	6.42591		+	LPS 6h_CTRL 6h	2	1	1	22.2	13.6	13.6	19.949	0	7.2879	10174000	2	NaN	1	0	NaN	0.0161347	0.00361528	5.12306	3.99965	C9JF46	C9JF46		LIMS1	269
6.46401	6.88019	6.4991	6.99854	7.11284	7.25811	7.07214	6.80188	6.87946	6.77507	7.76603	8.19501	8.30974	8.20464	7.82546	7.85928	7.61276	8.11143	8.10373	7.46259	+	+	LPS 3h_CTRL 3h;LPS 6h_CTRL 6h	15	15	15	35.9	35.9	35.9	53.371	0	63.639	1131100000	67	0.00190443	0	1.26924	7.26716	0.00589869	0.00240889	0.872627	5.3467	C9JFE4;Q13098;A0A096LP07;A0A096LPJ3;A8K070;J3KSA5;J3QQX0;J3QS88;J3KTB0;J3QLT0;J3KRJ4;J3QS84;J3QLE8;J3QL53;J3KRE8	C9JFE4;Q13098;A0A096LP07;A0A096LPJ3;A8K070	COP9 signalosome complex subunit 1	GPS1	270
0	0	0	0	0	0	0	0	0	0	0	0	5.9314	6.11657	0	5.69909	6.88422	6.86127	6.93975	6.4901	+	+	LPS 3h_CTRL 3h;LPS 6h_CTRL 6h	1	1	1	8.7	8.7	8.7	14.021	0.0014778	3.4088	29383000	1	0.177875	0.0408915	2.40959	1.63267	9.37128e-06	0.00645161	6.57489	28.2281	C9JGM0;Q96GK7	C9JGM0;Q96GK7	Fumarylacetoacetate hydrolase domain-containing protein 2A	FAHD2A	271
0	0	0	0	0	0	0	0	0	0	0	5.22021	0	0	4.90271	6.47933	5.97551	6.52132	6.66832	6.78652	+	+	LPS 3h_CTRL 3h;LPS 6h_CTRL 6h	3	3	3	18.2	18.2	18.2	29.736	0.00052882	4.5132	18304000	4	0.178088	0.0425162	2.02458	1.63166	1.25524e-06	0	6.4862	46.7224	C9JHG2;G3XAJ6;Q14699;C9JWQ9;F8WAR1;C9JRN3	C9JHG2;G3XAJ6;Q14699	Raftlin	RFTN1	272
6.90635	8.05342	7.35757	7.85188	7.64262	7.7828	8.02119	7.84135	7.55744	6.91644	8.04348	8.98311	8.97173	8.97384	8.31698	8.16643	8.29916	8.71014	8.59479	8.07059	+	+	LPS 3h_CTRL 3h;LPS 6h_CTRL 6h	25	25	25	51	51	51	81.673	0	142.86	5066600000	208	0.00208006	0	1.09546	7.09862	0.0132808	0.00333523	0.744379	4.23837	C9JIF9;P13798;H7C1U0;H7C393;C9JLK2;F8WEH5;H0YFE5	C9JIF9;P13798	Acylamino-acid-releasing enzyme	APEH	273
0	0	0	0	0	0	0	0	0	5.85579	6.51362	6.70029	6.84563	6.63836	6.34739	6.6472	7.55891	7.28841	7.33492	7.41024	+	+	LPS 3h_CTRL 3h;LPS 6h_CTRL 6h	3	3	3	65.4	65.4	65.4	5.7044	0	13.462	130000000	4	1.59985e-07	0	6.60906	78.2347	0.0059766	0.00236681	6.07678	5.32718	C9JL85;P58546	C9JL85;P58546	Myotrophin	MTPN	274
0	0	0	0	6.09272	0	0	0	0	0	6.34355	0	6.71742	6.89814	0	6.405	0	0	0	0				19	1	1	78.8	6.1	6.1	24.235	0.00053333	4.6238	19111000	3	0.340488	0.151704	2.77328	1.08108	0.373901	0.235312	1.281	1	C9JNZ1;C9JVG3;C9JWG0;C9JQU9;C9JUW1;C9JTZ5;F2Z3H1;C9J3M0;F2Z3P4;F8WC70	C9JNZ1;C9JVG3;C9JWG0;C9JQU9;C9JUW1;C9JTZ5		UGP2	275
0	5.7387	5.52662	5.69811	6.10092	5.86194	5.56038	0	5.21909	5.05907	0	6.46199	6.73073	6.34372	0	0	6.14625	0	5.93404	0				2	2	2	6.4	6.4	6.4	41.432	0.00052604	4.4248	16759000	2	0.631853	0.515263	-0.705581	-0.517901	0.256405	0.123538	-1.92404	-1.32297	C9JP16;O75718	C9JP16;O75718	Cartilage-associated protein	CRTAP	276
0	0	0	0	0	0	0	0	0	0	0	6.98172	6.62965	6.92736	0	0	0	0	0	0	+		LPS 3h_CTRL 3h	2	2	2	11.3	11.3	11.3	18.53	0.0023912	3.0302	22310000	2	0.0706027	0.00653589	4.10775	2.44793	NaN	1	0	NaN	C9JT21;P43897;F8WCK2;C9JG32;F8VPA7;F8VS27	C9JT21;P43897;F8WCK2;C9JG32;F8VPA7;F8VS27	Elongation factor Ts;Elongation factor Ts, mitochondrial	TSFM	277
0	6.14408	0	0	6.26326	6.01165	6.33035	5.94817	0	6.05385	6.69729	7.31116	7.11491	7.30337	7.13994	7.28553	7.94619	7.86699	7.47129	7.48305	+	+	LPS 3h_CTRL 3h;LPS 6h_CTRL 6h	7	7	7	22	22	22	39.584	0	16.777	322080000	19	0.0350356	0.00308561	4.63187	3.13442	0.0820874	0.0209627	2.7418	2.30939	C9JW69;P18754;C9JRH2;C9JMJ4;C9J3R0;C9JQZ4	C9JW69;P18754;C9JRH2;C9JMJ4;C9J3R0;C9JQZ4	Regulator of chromosome condensation	RCC1	278
0	0	0	0	0	5.57585	0	4.841	0	4.71225	5.56928	6.64485	7.24642	7.19915	7.03555	7.298	7.14451	7.20642	7.2901	6.91081	+	+	LPS 3h_CTRL 3h;LPS 6h_CTRL 6h	2	2	2	29.8	29.8	29.8	14.478	0	19.059	127130000	8	2.68281e-05	0	6.73905	21.6698	0.0301885	0.0071731	4.14415	3.29095	C9JYQ9;H0Y8C2;Q6P5R6	C9JYQ9;H0Y8C2;Q6P5R6	60S ribosomal protein L22-like 1	RPL22L1	279
6.78345	8.53537	7.95855	8.24758	8.39463	8.28172	8.52702	8.65121	8.07624	7.28162	7.84439	9.24878	9.28432	9.18207	9.01102	7.92048	8.87712	8.9497	8.89454	9.16923	+		LPS 3h_CTRL 3h	45	45	45	44.8	44.8	44.8	133.81	0	323.31	12282000000	375	0.00181109	0	0.930201	7.36475	0.18379	0.0703492	0.598655	1.60488	C9JYY6;Q92823;F8W775;A0A087X2B3;C9JH43;C9JF43;C9J8B6;C9JUR7	C9JYY6;Q92823;F8W775;A0A087X2B3	Neuronal cell adhesion molecule	NRCAM	280
0	6.21415	0	0	5.97048	6.57625	6.11234	5.34021	4.49944	4.72328	6.51316	7.22339	6.81621	6.78243	6.78978	7.45712	7.25809	7.40175	7.48677	6.88077	+	+	LPS 3h_CTRL 3h;LPS 6h_CTRL 6h	7	7	7	8.3	8.3	8.3	104.85	0	14.129	156960000	7	0.0365261	0.00303041	4.38807	3.09136	0.0081816	0.00261484	1.8466	4.87644	C9JZR2;O60716;E9PKY0	C9JZR2;O60716	Catenin delta-1	CTNND1	281
0	0	0	0	0	5.32203	0	0	0	0	6.35145	6.70563	6.8879	6.98921	6.70162	6.87076	6.55606	7.23952	6.77231	6.45605	+	+	LPS 3h_CTRL 3h;LPS 6h_CTRL 6h	4	4	4	5.1	5.1	5.1	98.117	0.00056022	5.7423	67204000	4	4.0993e-07	0	6.72716	61.826	0.0055371	0.0024977	5.71454	5.44162	H0Y3P2;D3DQV9;P78344;H0YCH5	H0Y3P2;D3DQV9;P78344;H0YCH5	Eukaryotic translation initiation factor 4 gamma 2	EIF4G2	384
5.75828	7.60849	5.70847	6.98048	7.20629	7.41369	7.56339	7.20591	6.49676	6.31118	7.65026	8.41571	7.98249	8.23234	7.84695	8.07947	8.26205	8.76117	8.31042	7.96854	+	+	LPS 3h_CTRL 3h;LPS 6h_CTRL 6h	9	9	9	42.1	42.1	42.1	15.616	0	55.571	1970600000	60	0.0117366	0.000201964	1.37314	4.39502	0.00661095	0.00220774	1.27814	5.17898	D3YTB1;F8W727;P62910	D3YTB1;F8W727;P62910	60S ribosomal protein L32	RPL32	386
6.59253	7.92951	7.48244	7.78701	7.83602	7.88308	8.1438	8.04438	7.7408	7.24864	7.03451	8.34766	8.3437	8.41838	8.05511	7.34072	7.93544	7.80537	7.86779	7.56027	+		LPS 3h_CTRL 3h	16	16	16	11	11	11	195.32	0	75.328	1760100000	93	0.00905011	0	0.514371	4.73806	0.501941	0.390473	-0.110224	-0.737134	D3YTG3;Q7Z7G0;Q5JPC9;H0Y897;H0YEA0;E9PPR9;H7C4X4;H7C556	D3YTG3;Q7Z7G0;Q5JPC9;H0Y897	Target of Nesh-SH3	ABI3BP;DKFZp667H216	387
5.82639	0	5.27524	0	6.06494	5.63377	0	0	4.4877	5.37932	6.23702	7.23249	6.5004	6.89475	6.14616	6.66947	7.68798	6.69286	6.4645	0	+		LPS 3h_CTRL 3h	2	2	2	11.9	11.9	11.9	16.264	0.0053715	2.4118	95207000	1	0.119031	0.0188335	3.16885	1.97832	0.361428	0.21864	2.4028	1.02949	E9PLB0;E9PM61;D6R9K7;U3KQD5;J3QRR5;E9PB51;Q9BQ04;Q9BWF3	E9PLB0;E9PM61;D6R9K7;U3KQD5;J3QRR5;E9PB51;Q9BQ04;Q9BWF3	RNA-binding protein 4B;RNA-binding protein 4	RBM4B;RBM4	389
5.66496	7.63165	5.78264	6.53962	7.47986	6.89968	6.52825	6.89919	6.43843	6.48503	7.44245	8.15299	8.00329	8.21117	7.91538	7.76442	8.6812	8.43014	8.48762	8.65842	+	+	LPS 3h_CTRL 3h;LPS 6h_CTRL 6h	14	14	14	45	45	45	30.302	0	109.52	2188300000	69	0.0208096	0.00261686	1.32531	3.70142	0.00221393	0.0042488	1.75424	6.98154	D6R9P3;D6RD18;D6RBZ0;Q99729	D6R9P3;D6RD18;D6RBZ0;Q99729	Heterogeneous nuclear ribonucleoprotein A/B	HNRNPAB	390
0	0	0	0	0	0	0	0	0	0	0	6.57842	6.60578	6.7591	6.3892	6.23149	6.82145	6.83097	6.70425	6.47959	+	+	LPS 3h_CTRL 3h;LPS 6h_CTRL 6h	1	1	1	22.2	22.2	22.2	7.0499	0	13.08	39203000	3	0.0161836	0.000433498	5.2665	3.99602	5.39737e-07	0	6.61355	57.7132	H0Y970;D6RAN6;F6SKB8;Q9NVZ3	H0Y970;D6RAN6;F6SKB8;Q9NVZ3	Adaptin ear-binding coat-associated protein 2	NECAP2	391
0	0	0	0	0	0	0	0	0	0	0	0	0	0	0	5.885	6.8289	0	6.49181	6.40207		+	LPS 6h_CTRL 6h	2	2	2	18.9	18.9	18.9	22.979	0.00054585	5.1689	13138000	1	NaN	1	0	NaN	0.0165059	0.0038655	5.12156	3.97238	D6RAW2;Q9BW91;H7C386	D6RAW2;Q9BW91;H7C386	ADP-ribose pyrophosphatase, mitochondrial	NUDT9	392
0	0	0	0	0	5.40035	0	0	0	0	6.07181	6.86374	6.99762	6.9542	6.08264	6.36938	6.49929	6.49503	6.52881	0	+	+	LPS 3h_CTRL 3h;LPS 6h_CTRL 6h	2	2	2	4.8	4.8	4.8	53.241	0.0053957	2.4483	40896000	0	6.37666e-06	0	6.594	31.0915	0.0506928	0.00959667	4.09843	2.76301	D6RB59;O60645;D6RBR9	D6RB59;O60645;D6RBR9	Exocyst complex component 3	EXOC3	393
0	7.14233	4.66464	5.61023	5.65083	6.06592	6.3063	6.05713	5.31813	5.52951	6.26846	7.61594	7.47616	7.68462	7.00582	7.08404	7.70568	7.95834	7.72732	7.25983	+	+	LPS 3h_CTRL 3h;LPS 6h_CTRL 6h	4	4	4	13.5	13.5	13.5	28.512	0	7.1731	376580000	12	0.0596466	0.00478609	2.5966	2.60638	0.00195636	0.00477419	1.69165	7.21539	D6RBW1;P06730;H0Y8J7	D6RBW1;P06730;H0Y8J7	Eukaryotic translation initiation factor 4E	EIF4E	394
5.06138	0	0	0	0	0	0	0	0	4.95182	6.87187	0	0	0	6.9194	7.11747	7.57337	7.3038	6.88927	7.38577		+	LPS 6h_CTRL 6h	6	1	1	54.1	9.2	9.2	11.802	0.00052383	4.3717	118690000	5	0.26254	0.0921898	1.74598	1.30294	0.00289371	0.00368182	6.26357	6.49776	D6RDG3;H0Y9Y1	D6RDG3;H0Y9Y1	Transcription factor BTF3	BTF3	395
0	5.98014	0	0	0	5.57683	5.37983	0	0	0	5.84476	7.30546	0	6.91837	6.55706	6.60331	6.69714	6.81225	6.6532	0	+	+	LPS 3h_CTRL 3h;LPS 6h_CTRL 6h	3	3	3	9.1	9.1	9.1	39.908	0.00053079	4.5562	54350000	1	0.0456772	0.00335827	4.1291	2.86546	0.098581	0.0252848	3.16185	2.14457	D6REB4;Q9H074;D6RJF2	D6REB4;Q9H074	Polyadenylate-binding protein-interacting protein 1	PAIP1	396
6.31012	8.18273	7.34211	7.87092	7.61533	7.73517	8.12775	7.92606	7.61664	7.19056	7.57364	8.65888	8.53817	8.72186	8.09167	7.98165	8.40422	8.65084	8.3782	8.27356	+	+	LPS 3h_CTRL 3h;LPS 6h_CTRL 6h	24	24	14	54.1	54.1	36	49.005	0	117.48	3334500000	151	0.00723166	0	0.852602	5.04989	0.0175392	0.00478282	0.618457	3.90015	D6RGI3;D6RER5;Q9NVA2;D6RDU5;H0Y961;D6RDP1;D6R9Y6;H0Y9G8;C9JV02	D6RGI3;D6RER5;Q9NVA2;D6RDU5	Septin-11	2022-09-11	397
6.68475	7.86071	6.79716	7.40242	7.43223	7.72878	7.95515	7.56235	6.92911	6.76953	7.61723	8.4683	8.40298	8.33238	7.96617	8.12827	8.28992	8.55657	8.38821	7.99064	+	+	LPS 3h_CTRL 3h;LPS 6h_CTRL 6h	35	35	35	27.9	27.9	27.9	136.22	0	91.932	2258300000	134	0.00822838	0	0.921962	4.86854	0.0167151	0.00424049	0.881737	3.95733	D6REX3;O94979;D6RHZ5;H7BXG7;H0YAB3;H0Y9K1;H0Y8V7;H0Y8W8;H0Y9T9;H0YAF5;D6RE64;D6RCQ9;D6RBT0;D6RHE8;H0Y9V3	D6REX3;O94979;D6RHZ5;H7BXG7	Protein transport protein Sec31A	SEC31A	398
0	0	0	0	0	4.71642	0	0	0	0	5.40698	0	5.85572	6.0125	0	0	7.05081	6.80719	6.88661	6.83565	+	+	LPS 3h_CTRL 3h;LPS 6h_CTRL 6h	2	2	2	21	21	21	11.062	0.00057013	6.0973	34261000	3	0.0709454	0.00755587	3.45504	2.44343	0.120342	0.0322097	4.57277	1.96875	D6RGZ2;Q96J01	D6RGZ2;Q96J01	THO complex subunit 3	THOC3	399
0	0	0	0	0	0	0	0	0	5.30608	5.63479	6.38364	6.50135	0	5.90777	5.95924	6.29896	6.64852	6.37308	0	+		LPS 3h_CTRL 3h	1	1	1	11.6	11.6	11.6	21.87	0.0023507	2.9006	16747000	2	0.0165769	0.00167136	4.88551	3.96724	0.161284	0.0513953	3.99474	1.7161	D6RH30;P19838	D6RH30;P19838	Nuclear factor NF-kappa-B p105 subunit;Nuclear factor NF-kappa-B p50 subunit	NFKB1	400
0	0	0	0	0	0	5.2611	5.3889	0	4.49146	5.81259	0	6.08636	0	0	5.85647	6.47268	0	6.17412	6.51863	+		LPS 3h_CTRL 3h	1	1	1	13.8	13.8	13.8	8.9138	0.0023969	3.053	10810000	1	0.177958	0.0416524	2.37979	1.63227	0.398307	0.271638	1.97609	0.944692	K7ENX8;K7ELV6;K7EJV5;K7ELT6;K7EJV1;K7EMY9;K7EPM4;K7ER40;K7EQR7;D6W5Y5;Q14011	K7ENX8;K7ELV6;K7EJV5;K7ELT6;K7EJV1;K7EMY9;K7EPM4;K7ER40;K7EQR7;D6W5Y5;Q14011	Cold-inducible RNA-binding protein	CIRBP	401
0	0	0	0	0	0	0	0	0	0	0	6.41631	6.43702	6.41612	5.90621	0	6.37691	6.31563	0	6.29095	+	+	LPS 3h_CTRL 3h;LPS 6h_CTRL 6h	1	1	1	8.3	8.3	8.3	14.745	0.0057932	2.3744	15160000	2	0.0163003	0.000425635	5.03513	3.98739	0.0704916	0.014568	3.7967	2.44939	E5RFP0;Q8WVJ2	E5RFP0;Q8WVJ2	NudC domain-containing protein 2	NUDCD2	402
0	5.14566	0	0	0	0	0	0	0	0	5.00074	6.10329	6.12785	6.16337	5.62171	6.18038	8.07828	7.73876	7.94152	7.92246	+	+	LPS 3h_CTRL 3h;LPS 6h_CTRL 6h	5	5	5	40.8	40.8	40.8	16.995	0	21.82	351840000	22	0.00812713	0	4.77426	4.88571	2.76619e-05	0.00839024	7.57228	21.5035	E5RG77;O94903;H0YBG2;E5RFX7;E5RFZ4	E5RG77;O94903;H0YBG2;E5RFX7	Proline synthase co-transcribed bacterial homolog protein	PROSC	403
0	0	5.55083	5.74149	6.17837	6.35582	6.24706	6.43604	5.68153	5.66447	6.4927	7.37911	7.56504	7.27948	6.98553	6.58377	7.36749	7.04497	6.22835	7.6054	+	+	LPS 3h_CTRL 3h;LPS 6h_CTRL 6h	5	5	5	39.3	39.3	39.3	13.466	0	7.7292	182840000	6	0.0556111	0.00422531	3.64624	2.67336	0.0411663	0.00848257	0.889011	2.96946	E5RGS4;O60925;D6RGG5	E5RGS4;O60925	Prefoldin subunit 1	PFDN1	404
4.63613	0	0	0	0	0	6.23865	0	5.41362	5.47176	6.66001	6.77004	6.90524	6.98965	6.25464	7.03535	0	5.91471	0	6.59939	+		LPS 3h_CTRL 3h	3	3	2	20.1	20.1	13.9	15.821	0.00056433	5.8929	48038000	7	0.00366601	0	5.78869	6.09456	0.869216	0.809309	0.485085	0.175496	E5RGV5;F8W8I6;P31483;E5RG67;C9JTN7;H7BY49	E5RGV5;F8W8I6;P31483;E5RG67;C9JTN7	Nucleolysin TIA-1 isoform p40	TIA1	405
5.83823	0	0	0	5.50183	5.89331	5.7985	6.00475	0	6.24224	6.83908	6.93839	7.11391	0	6.53303	0	6.87496	6.53428	6.43589	7.36844	+		LPS 3h_CTRL 3h	2	1	1	11.3	6	6	19.574	0	8.0919	74174000	4	0.109235	0.0162654	3.21687	2.05366	0.754865	0.699534	0.654954	0.334416	E5RGX5;Q93045	E5RGX5;Q93045	Stathmin;Stathmin-2	STMN2	406
5.7859	6.88363	6.50621	6.78895	6.34191	6.47887	7.10044	7.23155	6.16938	6.10466	6.69911	7.86291	8.09604	7.91356	6.88988	7.15676	7.84693	7.65158	7.98947	7.91472	+	+	LPS 3h_CTRL 3h;LPS 6h_CTRL 6h	7	7	7	74.2	74.2	74.2	9.9601	0	41.097	656870000	23	0.00364942	0	1.03098	6.10208	0.0215451	0.00544036	1.09491	3.66185	E5RHG8;Q15369;R4GMY8	E5RHG8;Q15369;R4GMY8	Transcription elongation factor B polypeptide 1	TCEB1	407
0	0	0	0	0	0	0	0	0	0	6.10735	6.86131	6.70184	6.70117	6.40235	6.18139	6.13818	6.61805	6.58508	0	+	+	LPS 3h_CTRL 3h;LPS 6h_CTRL 6h	1	1	1	15.2	15.2	15.2	10.993	0.0005211	4.2928	32020000	3	1.05275e-06	0	6.5548	48.8263	0.0162923	0.00386632	5.10454	3.98798	E5RIV7;Q8IV48	E5RIV7;Q8IV48	3-5 exoribonuclease 1	ERI1	409
0	6.22451	0	5.73809	0	0	6.12483	5.93768	0	0	0	7.05377	6.94724	7.09177	5.15311	5.95372	0	0	0	5.59009	+		LPS 3h_CTRL 3h	3	3	2	30.7	30.7	13.5	18.72	0.00055804	5.6539	38381000	6	0.102082	0.0145962	2.85666	2.11354	0.97054	0.945976	-0.10374	-0.0392925	E5RJR5;P63208;E5RGM3;E7ERH2;F8W8N3	E5RJR5;P63208;E5RGM3;E7ERH2;F8W8N3	S-phase kinase-associated protein 1	SKP1	410
0	6.33482	0	0	0	0	6.02902	6.20369	0	5.76138	0	7.0859	0	7.09792	5.86628	6.86144	6.87136	6.87093	6.72908	7.05396	+	+	LPS 3h_CTRL 3h;LPS 6h_CTRL 6h	4	4	4	8.7	8.7	8.7	57.521	0.00057837	6.3683	69673000	5	0.150467	0.0278702	2.74306	1.77552	0.0850109	0.0214819	3.27854	2.2776	E5RJU9;Q86UE4;H0YB56;H0YBE0	E5RJU9;Q86UE4;H0YB56	Protein LYRIC	MTDH	411
6.38276	8.06606	6.27662	6.84458	6.82596	7.10047	7.37142	7.78196	6.63855	6.73909	7.41574	8.50044	8.52025	8.44871	7.72001	7.65633	7.70061	8.31307	8.2528	7.30207	+	+	LPS 3h_CTRL 3h;LPS 6h_CTRL 6h	11	11	11	48.5	48.5	48.5	36.064	0	97.578	1748500000	52	0.0164612	0.00107929	1.24183	3.97562	0.0344453	0.00831529	0.718678	3.15207	E7EM64;Q7L5N1;H7C3T0	E7EM64;Q7L5N1	COP9 signalosome complex subunit 6	COPS6	412
5.54481	6.56111	0	6.12245	5.82562	6.44885	6.60204	0	5.53706	5.50128	6.36536	7.15752	6.56893	6.85506	6.77188	6.83567	6.66666	6.4986	6.47812	6.17415	+		LPS 3h_CTRL 3h	2	2	2	9	9	9	41.013	0	8.118	66075000	8	0.171089	0.0352994	1.93295	1.66577	0.22835	0.104133	1.71279	1.42104	E7EMC7;Q13501;C9JRJ8;E9PFW8;E3W990	E7EMC7;Q13501;C9JRJ8;E9PFW8;E3W990	Sequestosome-1	SQSTM1	413
0	0	0	0	5.82033	5.61188	5.83161	0	0	6.09005	7.09524	6.36957	6.55952	6.60737	6.29044	6.79382	5.95922	6.12166	7.18378	0	+		LPS 3h_CTRL 3h	3	3	3	7.9	7.9	7.9	47.142	0.0014742	3.3269	51124000	2	0.0120668	0.000197531	5.42036	4.35951	0.512935	0.401547	1.70499	0.71714	J3QLD9;E7EMK3;Q14254;K7EKW9	J3QLD9;E7EMK3;Q14254;K7EKW9	Flotillin-2	FLOT2	414
6.31372	6.35788	6.36103	6.60834	0	0	6.75467	7.29881	6.50374	5.70687	7.1583	6.64942	6.64352	6.58326	5.65352	7.30042	0	6.80262	7.49808	0				3	3	3	34.4	34.4	34.4	13.078	0	8.0428	125320000	15	0.258252	0.0893737	1.40941	1.31689	0.731451	0.674509	-0.932593	-0.368099	G3V2V8;J3KMY5;G3V3E8;E7EMS2;G3V3D1;P61916;H0YIZ1	G3V2V8;J3KMY5;G3V3E8;E7EMS2;G3V3D1;P61916;H0YIZ1	Epididymal secretory protein E1	NPC2	415
6.17487	6.66711	6.02358	6.52174	6.30658	6.55235	6.56671	6.61313	5.88807	6.69049	7.40588	7.86677	7.93388	7.86069	7.47916	8.06974	7.9159	8.16447	8.123	7.54688	+	+	LPS 3h_CTRL 3h;LPS 6h_CTRL 6h	11	11	6	60.7	60.7	40.5	19.018	0	116.32	831030000	45	0.000575222	0	1.3705	9.94012	0.00246404	0.00417167	1.50185	6.78454	E7END7;P62820;H0YLJ8;H0YL94;P59190	E7END7;P62820	Ras-related protein Rab-1A	RAB1A	416
0	5.25149	0	0	0	0	5.06584	0	0	5.80011	6.79073	7.0929	7.11341	7.05346	6.93817	6.45609	6.78843	6.9894	6.8832	6.83167	+	+	LPS 3h_CTRL 3h;LPS 6h_CTRL 6h	5	4	4	21.3	16	16	29.642	0	7.8576	85643000	6	0.00443482	0	5.94743	5.78554	0.0255593	0.00608824	4.61657	3.47105	E7EPA1;O60256;C9JDH0;E7EW35;C9JDU5;C9JJS3;C9K0K7;I3L331;I3L164;I3L4G9;I3L0S1	E7EPA1;O60256;C9JDH0;E7EW35;C9JDU5;C9JJS3;C9K0K7;I3L331;I3L164	Phosphoribosyl pyrophosphate synthase-associated protein 2	PRPSAP2	417
7.19681	5.96714	6.55283	6.64935	6.83535	7.90174	7.88345	0	0	7.96618	7.29734	6.74046	7.00091	6.92276	0	6.27307	0	5.88166	6.13811	0				3	3	2	0.9	0.9	0.6	308.77	0.0014822	3.4633	327990000	6	0.510131	0.361314	-1.048	-0.722209	0.743984	0.687639	-1.09171	-0.350009	E7EPN9;Q9Y520;A0A1W2PQP5;Q5JSZ5	E7EPN9;Q9Y520	Protein PRRC2C	PRRC2C	418
0	6.12529	0	0	6.1344	5.76572	6.17023	0	0	0	0	6.66117	7.12956	7.07482	0	0	0	6.99881	6.68549	7.01127				2	2	2	11.4	11.4	11.4	28.84	0.0053812	2.439	59781000	1	0.527422	0.379742	1.72117	0.691268	0.60805	0.512543	1.75192	0.555668	J3KRV2;E7EPS8;P28827	J3KRV2;E7EPS8;P28827	Protein-tyrosine-phosphatase;Receptor-type tyrosine-protein phosphatase mu	PTPRM	419
0	0	0	5.46147	5.86773	6.24022	0	0	0	0	0	7.2404	7.28042	7.24175	6.38657	6.77104	7.39394	7.08271	7.16967	7.3294	+	+	LPS 3h_CTRL 3h;LPS 6h_CTRL 6h	3	3	3	26.1	26.1	26.1	11.777	0.00052301	4.362	138020000	5	0.105954	0.0155185	3.36399	2.08057	0.0117677	0.00348886	5.90131	4.39163	E7EPV7;P37840;H6UYS7;D6RA31	E7EPV7;P37840;H6UYS7	Alpha-synuclein	SNCA	420
0	5.61336	0	5.06002	0	5.22461	5.67032	5.24445	0	0	0	7.10202	7.47182	7.26696	6.72914	6.34725	7.26498	7.56889	7.53533	6.52834	+	+	LPS 3h_CTRL 3h;LPS 6h_CTRL 6h	4	4	4	17	17	17	38.753	0	6.8563	162840000	7	0.0736043	0.00941225	3.57931	2.40938	0.0457496	0.00921003	3.82108	2.86389	E7EWE1;E7EQ61;Q9GZZ9;C9J0F6;C9J5W5;C9JRV9	E7EWE1;E7EQ61;Q9GZZ9;C9J0F6;C9J5W5;C9JRV9	Ubiquitin-like modifier-activating enzyme 5	UBA5	421
0	0	0	0	0	0	0	0	0	0	6.27487	6.59928	0	6.51139	0	6.7399	0	6.00152	0	0	+		LPS 3h_CTRL 3h	2	2	2	19	19	19	13.631	0.00050531	3.7931	15601000	1	0.0705884	0.00633333	3.87711	2.44811	0.178762	0.0654684	2.54828	1.62844	F5GX39;E7EQ72;Q15363	F5GX39;E7EQ72;Q15363	Transmembrane emp24 domain-containing protein 2	TMED2	422
0	0	0	0	0	0	5.58384	0	0	0	6.37774	0	0	0	6.50541	6.71048	7.51857	7.43061	7.72226	0	+	+	LPS 3h_CTRL 3h;LPS 6h_CTRL 6h	14	1	1	34.3	4.1	4.1	41.29	0.00049776	3.5561	123820000	4	0.177836	0.0391034	2.57663	1.63286	0.0399528	0.00836561	4.75961	2.99972	E7EQG2;Q14240;J3KSN7;E7EMV8;E9PBH4;F8WE11;C9JUF0	E7EQG2;Q14240	Eukaryotic initiation factor 4A-II;Eukaryotic initiation factor 4A-II, N-terminally processed	EIF4A2	423
0	7.82512	5.3142	6.16917	6.91797	6.94834	6.6972	7.58284	5.95924	6.5321	7.67604	8.3411	8.4413	8.06711	7.9127	7.84566	8.74582	8.53418	8.76691	9.1186	+	+	LPS 3h_CTRL 3h;LPS 6h_CTRL 6h	39	25	25	58.9	43.7	43.7	69.371	0	190.72	3742600000	121	0.0919003	0.0125773	2.84236	2.20732	0.00976533	0.00287179	1.85829	4.63571	E7EQR4;P15311	E7EQR4;P15311	Ezrin	EZR	424
0	5.66414	4.96459	0	0	5.99927	5.5325	6.32891	0	5.56078	6.35027	6.8072	5.95122	6.66531	5.90428	6.90981	6.79841	6.22484	6.43514	6.61621	+		LPS 3h_CTRL 3h	3	3	3	13.9	13.9	13.9	21.126	0.0023629	2.9379	42313000	3	0.0309702	0.00288889	4.20991	3.26378	0.173059	0.0589348	1.91259	1.65602	G3V3T3;G3V3B0;S4R3H4;E7EQT4;Q9UKV3	G3V3T3;G3V3B0;S4R3H4;E7EQT4;Q9UKV3	Apoptotic chromatin condensation inducer in the nucleus	ACIN1	425
0	0	0	0	0	5.62334	0	0	0	0	6.10971	6.96379	6.51731	6.39945	6.39076	6.4429	6.77777	7.13941	6.85618	0	+	+	LPS 3h_CTRL 3h;LPS 6h_CTRL 6h	2	2	2	3.2	3.2	3.2	83.877	0.00054377	5.0402	48899000	5	1.2728e-06	0	6.47621	46.5601	0.0543471	0.0111199	4.31858	2.6955	E7ERX9;Q9NQT8;A0A1B0GUA8;Q9H1H9	E7ERX9;Q9NQT8;A0A1B0GUA8;Q9H1H9	Kinesin-like protein;Kinesin-like protein KIF13B;Kinesin-like protein KIF13A	KIF13B;KIF13A	426
5.65901	7.52213	6.76344	7.32249	7.18361	6.98873	7.64967	7.30419	6.54251	6.47091	6.87323	8.06502	8.02547	8.02424	7.71263	7.5027	7.75018	7.7371	7.77688	7.72466	+	+	LPS 3h_CTRL 3h;LPS 6h_CTRL 6h	14	14	14	25.7	25.7	25.7	69.749	0	29.707	799310000	41	0.00624371	0	0.849982	5.26254	0.0370957	0.00835793	0.707102	3.07544	E7ES10;P20810;E9PCH5;E7EVY3;B7Z574;A0A0C4DGB5;H0Y9H6;E9PDE4;H0Y7F0;E7EQ12;F8W7E0;A0A0A0MR45;E7EQA0;H0YD33;D6RC54;H0YA91;D6RAA8;H0Y944;E9PSG1;D6RBZ8;D6RGF7;E7EN75;A0A0C4DGD1	E7ES10;P20810;E9PCH5;E7EVY3;B7Z574;A0A0C4DGB5;H0Y9H6;E9PDE4;H0Y7F0;E7EQ12;F8W7E0;A0A0A0MR45;E7EQA0;H0YD33	Calpastatin	CAST	427
0	0	0	0	0	5.40861	5.62447	5.04524	5.1411	0	5.78972	7.03759	6.61909	6.62069	0	6.29148	0	6.70525	0	0	+		LPS 3h_CTRL 3h	3	3	3	4.6	4.6	4.6	76.797	0.0032498	2.7565	27811000	4	0.0167825	0.00188453	5.21342	3.95252	0.348632	0.204426	-1.64454	-1.06068	E9PEI4;H0YB16;H0YBZ1;H0YBP1;E7ESA6;Q05397;B4DWJ1;E5RHD8;E5RI03	E9PEI4;H0YB16;H0YBZ1;H0YBP1;E7ESA6;Q05397;B4DWJ1	Focal adhesion kinase 1	PTK2	428
0	0	0	0	0	0	0	0	0	0	0	6.57316	6.82899	6.74538	6.48618	6.23464	7.35999	7.2402	0	7.44883	+	+	LPS 3h_CTRL 3h;LPS 6h_CTRL 6h	3	3	3	38.3	38.3	38.3	15	0	8.9581	89233000	3	0.0161858	0.000432964	5.32674	3.99586	0.0167741	0.00421978	5.65673	3.95312	E7ESM1;Q92597;E5RJY1	E7ESM1;Q92597;E5RJY1	Protein NDRG1	NDRG1	429
6.20339	7.66566	6.70312	6.98764	6.92077	7.13104	7.51763	7.3855	6.78017	6.49077	7.44925	8.43746	8.48193	8.37947	7.72509	7.67537	7.9403	8.31292	8.1801	7.64285	+	+	LPS 3h_CTRL 3h;LPS 6h_CTRL 6h	15	15	15	41	41	41	54.502	0	64.58	1584200000	92	0.00316197	0	1.19853	6.34408	0.00824372	0.00261023	0.889285	4.86596	E7ETB3;Q9ULA0;E7EMB6;F8WAN0;C9JBE1;B9ZVU2;E7EPX3;E5RJ35;C9J1E2;C9JRG3	E7ETB3;Q9ULA0;E7EMB6	Aspartyl aminopeptidase	DNPEP	430
6.45408	7.71444	6.97278	7.24944	6.55798	6.90986	7.41769	7.45953	6.92001	6.60604	6.90922	8.09237	8.0951	8.10346	7.31186	6.95785	7.61757	7.7695	7.77576	6.84525	+	+	LPS 3h_CTRL 3h;LPS 6h_CTRL 6h	13	13	11	22.6	22.6	19.1	65.059	0	44.246	740590000	57	0.00627684	0	0.712657	5.25476	0.0748917	0.0194899	0.330559	2.39339	G3XAM2;E7ETH0;P05156;A0A087X0I2;D6R9Z8	G3XAM2;E7ETH0;P05156;A0A087X0I2	Complement factor I;Complement factor I heavy chain;Complement factor I light chain	CFI	431
6.93796	8.44074	7.40646	7.67928	8.28174	8.08799	8.07704	8.32249	7.59529	7.33163	7.87334	8.86292	8.71656	8.82497	8.59321	8.30298	8.56798	8.66527	8.755	8.60826	+	+	LPS 3h_CTRL 3h;LPS 6h_CTRL 6h	37	37	3	49.4	49.4	3.7	81.169	0	272.66	5454900000	245	0.0138372	0.000186528	0.824966	4.18724	0.0329785	0.00774493	0.697009	3.19753	E7ETU9	E7ETU9		PLOD2	432
0	0	0	0	0	0	0	0	0	0	5.39321	6.90556	7.10185	7.00715	5.88447	6.41201	6.68142	6.86436	6.47901	6.45562	+	+	LPS 3h_CTRL 3h;LPS 6h_CTRL 6h	5	4	4	12.7	11	11	46.913	0	7.2376	52439000	6	4.7886e-05	0	6.45845	18.7255	1.68268e-07	0	6.57849	77.2531	E7ETZ4;Q9Y6E2;B5MCE7;B5MCH7;E9PFD4;Q75MG1;E9PFE3;C9JF98;F8WDX8;E7EMS9	E7ETZ4;Q9Y6E2;B5MCE7;B5MCH7;E9PFD4;Q75MG1	Basic leucine zipper and W2 domain-containing protein 2	BZW2	433
0	6.16471	5.12804	5.94912	5.43832	6.38313	6.00621	5.57768	5.16658	5.70629	6.47698	7.44111	7.28661	7.321	6.31894	6.50588	7.15112	7.4102	7.30285	6.3267	+	+	LPS 3h_CTRL 3h;LPS 6h_CTRL 6h	6	6	6	19.7	19.7	19.7	45.31	0	15.498	145500000	11	0.0778893	0.0095747	2.43289	2.35733	0.034634	0.00829953	1.17138	3.14639	E7EU96;P68400;Q8NEV1;A0A087WY74;V9GYA2;V9GY80	E7EU96;P68400;Q8NEV1	Casein kinase II subunit alpha;Casein kinase II subunit alpha 3	CSNK2A1;CSNK2A3	434
6.16092	7.41387	5.87203	6.4256	7.17354	7.38448	7.49682	6.98421	6.22414	6.69756	7.57929	8.3853	8.28065	8.3357	7.7728	7.99799	8.2777	8.12415	8.04992	8.1119	+	+	LPS 3h_CTRL 3h;LPS 6h_CTRL 6h	28	28	28	22.5	22.5	22.5	158.64	0	109.37	1528900000	95	0.0105934	0	1.46156	4.52801	0.0060981	0.00231624	1.15489	5.29735	E7EX73;E9PGM1;E7EUU4;Q04637;C9JF13;C9J6B6;H7C044;C9J2Z7;C9K073;A0A0A0MSA7;A0A0U1RQK7;O43432;H7C0V6;F8WCF2;REV__F5H7J8;C9JHW9;REV__Q8NEG2;REV__C9JQZ6;REV__J3KQX6	E7EX73;E9PGM1;E7EUU4;Q04637	Eukaryotic translation initiation factor 4 gamma 1	EIF4G1	435
7.53512	8.36884	7.73845	7.98211	8.28812	8.21935	8.40094	8.12769	7.81357	7.68997	8.4402	8.90898	8.87196	8.91698	8.51056	8.52766	8.73454	8.77959	8.71533	8.76328	+	+	LPS 3h_CTRL 3h;LPS 6h_CTRL 6h	54	54	54	26	26	26	245.44	0	284.38	6840500000	326	0.0100281	0	0.747209	4.60036	0.0125077	0.00343275	0.653776	4.31388	E7EVA0;P27816;H7C4C5;B5MEG9;H0Y2V1;F8W9U4;H7C456;A0A0J9YVV8;A0A0J9YW37	E7EVA0;P27816	Microtubule-associated protein;Microtubule-associated protein 4	MAP4	436
6.43001	7.38796	6.26557	6.9377	7.34881	7.32504	7.44378	7.18616	6.4394	6.62407	7.66948	8.37466	8.40552	8.35949	7.98416	7.85978	7.9571	8.37072	7.96713	7.75401	+	+	LPS 3h_CTRL 3h;LPS 6h_CTRL 6h	23	23	14	45	45	26	62.715	0	77.153	1541800000	111	0.00692156	0	1.28465	5.11262	0.00775325	0.00253091	0.978059	4.95144	G3V2E7;F8W6L3;G3V3H3;G3V5R9;E7EVH7;Q07866;G5E9S8;A8MZ87;G3V2P7;H0YJU9;H0YJL0;H0YJT3;H0YG16;Q9NSK0;H7C4M1;H0YGB8;C9JZE5;C9J8T5	G3V2E7;F8W6L3;G3V3H3;G3V5R9;E7EVH7;Q07866;G5E9S8	Kinesin light chain 1	KLC1	437
0	5.76274	0	5.3824	0	0	5.56658	5.23277	5.03125	0	0	6.60019	6.52831	6.55963	0	5.66712	0	0	0	0				20	1	1	17.9	1.1	1.1	142.58	0.0023821	3.0017	12918000	3	0.236178	0.0753515	1.7086	1.39253	0.404104	0.278196	-2.0327	-0.931983	E7EVJ5;Q96F07;H7C229;E7EW33;A0A087WWZ1;A0A087WVE1;A0A087WTQ3;A0A087WV63;A0A0G2JRF5;A0A087WWY5;A0A087WZL7	E7EVJ5;Q96F07;H7C229;E7EW33	Cytoplasmic FMR1-interacting protein 2	CYFIP2	438
0	0	6.35222	0	6.51194	6.50726	5.8322	6.11774	5.21685	5.0436	0	6.62047	6.67641	6.66022	6.29756	0	6.28708	0	0	6.53504	+	+	LPS 3h_CTRL 3h;LPS 6h_CTRL 6h	2	2	2	5.9	5.9	5.9	52.623	0.002445	3.2424	31825000	3	0.173615	0.0363191	2.6781	1.65329	0.137549	0.0392178	-3.1791	-1.85276	E7EVQ3;O15123	E7EVQ3;O15123	Angiopoietin-2	ANGPT2	439
0	0	0	0	5.76807	6.14161	5.53793	6.46412	5.35518	0	6.42397	7.31135	7.37796	7.48161	6.88718	6.80411	7.5236	7.49748	7.34914	7.40973	+	+	LPS 3h_CTRL 3h;LPS 6h_CTRL 6h	6	6	6	11.6	11.6	11.6	49.704	0	11.806	209720000	12	0.00822841	0	5.9428	4.86853	0.0997818	0.0257273	2.61705	2.13379	E7EVW7;P14317	E7EVW7;P14317	Hematopoietic lineage cell-specific protein	HCLS1	440
0	5.94323	0	5.27662	5.75756	5.87504	6.08728	5.39345	5.11833	5.25268	5.88893	6.84237	6.75123	6.77844	6.43865	6.48057	6.33054	6.61967	6.55154	0	+		LPS 3h_CTRL 3h	3	3	3	4.1	4.1	4.1	81.851	0.00050607	3.7995	39179000	6	0.0744047	0.00936071	3.14444	2.3994	0.793078	0.73887	-0.348897	-0.280396	E7EW84;Q8TAG9;F2Z3K0	E7EW84;Q8TAG9	Exocyst complex component 6	EXOC6	442
0	6.09896	0	0	0	0	5.8813	5.81473	0	0	0	6.96056	6.88842	6.98798	6.24817	5.91871	6.35168	6.691	6.45681	0	+	+	LPS 3h_CTRL 3h;LPS 6h_CTRL 6h	4	4	4	7.7	7.7	7.7	91.43	0	9.6105	41882000	6	0.053545	0.00381775	4.19724	2.70986	0.124467	0.0337567	2.74443	1.93937	E7EWK3;Q9H2U1;A0A0G2JRP3;H7C5F5;A0A0G2JQU7	E7EWK3;Q9H2U1	ATP-dependent RNA helicase DHX36	DHX36	444
4.95117	6.36775	5.61541	6.1433	5.46228	5.98655	6.18879	5.44578	5.50694	0	6.22081	7.00788	7.08746	7.15143	6.84142	6.77003	6.18469	7.44993	6.64815	0	+	+	LPS 3h_CTRL 3h;LPS 6h_CTRL 6h	7	7	7	9.9	9.9	9.9	107.94	0	9.1227	92864000	4	0.00154016	0	1.15382	7.68738	0.10619	0.0271842	0.784947	2.07861	F5H7K1;E7EWW0;Q7Z3J2;C9J7I2;H3BV68;H3BVG8;H3BRV8;I3L1U5	F5H7K1;E7EWW0;Q7Z3J2;C9J7I2;H3BV68	UPF0505 protein C16orf62	C16orf62	445
5.76853	6.63933	5.99204	6.43202	7.21261	7.16435	6.01022	6.4419	6.50059	6.74672	7.67801	7.63371	7.79043	7.6707	7.7402	7.91787	8.05865	8.18432	8.10271	8.17603	+	+	LPS 3h_CTRL 3h;LPS 6h_CTRL 6h	16	16	16	30.8	30.8	30.8	69.697	0	85.799	933060000	62	0.00723971	0	1.2937	5.0483	0.00216604	0.00431068	1.51516	7.02239	E7EX17;P23588;F8VX11;F8VP89;F8W0K0;F8VSC7;F8VYE9;F8VRU1;REV__F8VX11;REV__P23588;REV__E7EX17	E7EX17;P23588;F8VX11	Eukaryotic translation initiation factor 4B	EIF4B	446
7.18633	7.94477	6.97158	7.53969	7.74241	7.88181	7.94055	7.60566	7.15878	6.95691	7.85085	8.6229	8.51735	8.61007	8.21804	8.18247	8.46482	8.52903	8.43053	8.31677	+	+	LPS 3h_CTRL 3h;LPS 6h_CTRL 6h	40	40	40	44.7	44.7	44.7	139.09	0	284.31	3081000000	212	0.00971734	0	0.886886	4.64229	0.013107	0.00335429	0.875981	4.25487	E7EX90;Q14203;Q6AWB1;E7EWF7;C9JZA4;C9JTE5;C9JJN7;C9JJD0;C9JKG6;E9PCY0	E7EX90;Q14203;Q6AWB1	Dynactin subunit 1	DCTN1;DKFZp686E0752	447
4.99389	6.93709	5.98835	5.93616	6.02111	6.93508	6.90942	7.06468	6.0893	6.17464	7.29015	8.39033	8.409	8.39496	7.60936	7.87727	8.29839	8.59574	8.37952	7.88135	+	+	LPS 3h_CTRL 3h;LPS 6h_CTRL 6h	7	7	7	56.6	56.6	56.6	15.016	0	264.91	1837400000	58	0.000698014	0	2.04344	9.4546	0.0020216	0.004625	1.57183	7.15271	F8VZJ2;H0YHX9;Q13765;E9PAV3;F8W0W4;F8W1N5;F8VNW4;F8VZ58;Q9BZK3	F8VZJ2;H0YHX9;Q13765;E9PAV3;F8W0W4;F8W1N5;F8VNW4	Nascent polypeptide-associated complex subunit alpha;Nascent polypeptide-associated complex subunit alpha, muscle-specific form	NACA	448
0	7.48272	5.99535	5.95135	6.66726	6.95612	6.4916	7.22427	5.8929	5.41544	0	7.46776	7.47603	7.18489	7.26823	0	7.37723	7.56118	7.54526	7.66886	+		LPS 3h_CTRL 3h	6	6	6	24.2	24.2	24.2	35.597	0	13.641	301990000	25	0.0987439	0.0141058	0.660046	2.1431	0.838363	0.777069	-0.365558	-0.217637	E9PC41;Q01638;C9JSY6	E9PC41;Q01638	Interleukin-1 receptor-like 1	IL1RL1	449
0	7.3995	5.97765	5.76274	6.96314	6.73411	6.70684	7.01557	5.75555	5.2536	6.73856	8.28092	8.18532	8.14817	7.71896	7.30157	8.21743	8.42836	8.33602	7.86124	+	+	LPS 3h_CTRL 3h;LPS 6h_CTRL 6h	11	7	7	32.7	26.9	26.9	46.938	0	166.02	1342700000	33	0.0756896	0.00936049	2.59378	2.38363	0.0109347	0.00321846	1.73579	4.48656	E9PC52;Q16576;Q5JP02;Q5JP01;Q5JNZ6	E9PC52;Q16576	Histone-binding protein RBBP7	RBBP7	450
0	5.87959	0	0	0	5.60683	0	6.27351	0	0	0	6.6514	6.736	6.56404	6.37022	0	0	7.02453	6.60689	6.86991	+		LPS 3h_CTRL 3h	4	4	4	4.4	4.4	4.4	108.15	0.00054615	5.1715	41013000	6	0.0544282	0.00395645	4.08841	2.69406	0.499273	0.387576	1.7242	0.742035	E9PCD7;Q9Y2E5;H0YA68	E9PCD7;Q9Y2E5;H0YA68	Alpha-mannosidase;Epididymis-specific alpha-mannosidase	MAN2B2	451
0	0	0	0	0	0	0	0	0	4.85709	0	0	0	0	6.3274	6.21455	6.81715	6.87274	6.76979	6.36961		+	LPS 6h_CTRL 6h	1	1	1	6.6	6.6	6.6	16.619	0.0096661	2.2557	26087000	2	0.373901	0.195206	1.26548	1	0.00557582	0.00248624	5.63735	5.43109	G3V336;E9PCJ7;Q8N806	G3V336;E9PCJ7;Q8N806	Putative E3 ubiquitin-protein ligase UBR7	UBR7	452
0	6.24549	5.53139	6.1089	6.62431	6.6934	5.26269	6.25928	5.82312	5.54332	5.88414	7.03113	6.3017	6.91155	6.15897	7.20798	6.83195	6.69834	6.04899	0				8	8	8	11.1	11.1	11.1	99.015	0	11.922	67704000	10	0.233378	0.0737981	1.55548	1.40261	0.682061	0.613075	-0.55891	-0.44091	E9PFG7;E9PDF2;E9PCR7;Q02218;A0A0D9SFS3;Q9ULD0	E9PFG7;E9PDF2;E9PCR7;Q02218;A0A0D9SFS3	2-oxoglutarate dehydrogenase, mitochondrial	OGDH	453
5.75468	7.31909	6.04544	6.31091	7.26081	7.30196	6.95374	7.06996	6.06363	6.70409	7.82683	8.17114	8.23042	8.31675	7.8718	8.1747	8.36244	8.46765	8.35499	7.92312	+	+	LPS 3h_CTRL 3h;LPS 6h_CTRL 6h	15	15	8	42.2	42.2	25.2	47.087	0	183.6	1740700000	97	0.0099972	0	1.54521	4.60447	0.00357509	0.00345223	1.4379	6.13633	E9PCY7;G8JLB6;P31943;D6RIU0;D6RBM0;D6RFM3;D6RIT2;D6RAM1;E5RGV0;D6R9T0;D6RDU3;D6RJ04;D6RIH9;E7EQJ0;E5RGH4;E7EN40;D6RF17;D6RDL0;H0YB39;H0YAQ2;H0YBG7;H0YBD7;D6R9D3;E5RJ94	E9PCY7;G8JLB6;P31943;D6RIU0;D6RBM0;D6RFM3;D6RIT2;D6RAM1;E5RGV0;D6R9T0;D6RDU3;D6RJ04;D6RIH9	Heterogeneous nuclear ribonucleoprotein H;Heterogeneous nuclear ribonucleoprotein H, N-terminally processed	HNRNPH1	454
6.51679	7.00877	5.9369	6.78936	7.08739	6.89506	7.34827	6.60604	6.14557	6.16074	7.08952	7.89591	8.5275	7.60727	7.12555	7.42185	7.37151	7.29848	7.03683	7.34567	+	+	LPS 3h_CTRL 3h;LPS 6h_CTRL 6h	14	14	14	12.9	12.9	12.9	144.45	0	33.467	654360000	45	0.0841252	0.010357	0.981308	2.2871	0.0267759	0.00651134	0.663733	3.42017	E9PD53;Q9NTJ3;C9JR83;C9J9E4;C9JWF0;C9IYK2;C9JJ64	E9PD53;Q9NTJ3	Structural maintenance of chromosomes protein;Structural maintenance of chromosomes protein 4	SMC4	455
0	7.47252	6.23606	7.01991	6.81371	6.88259	7.35486	7.28296	6.48687	5.38696	6.89125	8.25266	8.21777	8.16242	7.44212	7.02898	7.79694	8.11448	7.83516	7.34551	+	+	LPS 3h_CTRL 3h;LPS 6h_CTRL 6h	14	13	13	37.3	35.5	35.5	49.822	0	48.946	920070000	56	0.12379	0.019876	2.28481	1.94412	0.0431581	0.00893122	0.945364	2.92198	E9PDI2;P40123;A0A087X0J3;A0A087WZ15;B7Z385;F8WDB9;F8WEW0	E9PDI2;P40123;A0A087X0J3;A0A087WZ15;B7Z385	Adenylyl cyclase-associated protein;Adenylyl cyclase-associated protein 2	CAP2	456
5.69371	6.87244	5.84305	5.76788	6.5095	6.6538	6.63702	6.48447	5.68726	6.52436	7.43324	7.72579	7.64383	7.57696	6.96197	7.94232	8.07682	8.06651	7.9929	7.98761	+	+	LPS 3h_CTRL 3h;LPS 6h_CTRL 6h	13	12	12	25.3	24.1	24.1	68.903	0	43.18	718470000	41	0.00943071	0	1.33104	4.68242	0.000828021	0.0103256	1.61585	9.0444	E9PEB5;Q96AE4;C9JSZ1	E9PEB5;Q96AE4	Far upstream element-binding protein 1	FUBP1	457
5.50923	6.55713	0	0	4.82863	6.19151	5.78805	6.15259	6.59693	4.9234	6.69414	7.50065	7.23782	6.81245	6.63279	6.52278	6.92111	6.60916	0	0	+		LPS 3h_CTRL 3h	6	6	5	2.4	2.4	1.9	286.97	0	10.557	92053000	6	0.0630524	0.00531348	3.59657	2.55378	0.29528	0.154331	-1.91989	-1.20309	E9PEM5;P50851;H0YAC6	E9PEM5;P50851;H0YAC6	Lipopolysaccharide-responsive and beige-like anchor protein	LRBA	458
5.32752	7.69023	7.03846	7.13542	7.23302	7.41332	7.50033	7.67076	6.85795	6.29283	6.94612	8.16044	8.2145	8.13431	7.95462	7.082	8.05877	8.26869	8.15097	8.00264	+	+	LPS 3h_CTRL 3h;LPS 6h_CTRL 6h	20	20	20	29.2	29.2	29.2	101.3	0	98.941	1302600000	78	0.0071025	0	0.997066	5.07561	0.0936859	0.0240654	0.765577	2.19006	E9PEP6;O14786;E7EX60;Q5T7F0;Q5JWQ4;Q5JWQ6;H0Y4A0;V9GYL7	E9PEP6;O14786;E7EX60;Q5T7F0;Q5JWQ4;Q5JWQ6	Neuropilin-1	NRP1	459
0	7.09314	6.12336	6.8327	5.8831	6.68074	7.0408	6.89525	6.06989	5.48866	6.41029	8.18515	8.16352	8.03679	7.2418	6.46782	7.01313	7.57234	7.64088	6.27916	+	+	LPS 3h_CTRL 3h;LPS 6h_CTRL 6h	17	17	13	34.7	34.7	25.4	69.116	0	43.371	570400000	44	0.0747499	0.00932243	2.42105	2.39513	0.153982	0.0471744	0.559596	1.75573	E9PFR3;Q14738;H0Y8C4;H7C5Q9;H0YJ35;H0YJ49;H0YJU0	E9PFR3;Q14738;H0Y8C4	Serine/threonine-protein phosphatase 2A 56 kDa regulatory subunit delta isoform	PPP2R5D	461
0	6.24363	0	0	5.49977	5.79889	5.55936	5.56729	0	0	5.54897	7.10548	7.15652	6.99911	6.64047	5.65528	7.02629	7.44795	7.33632	6.31595	+	+	LPS 3h_CTRL 3h;LPS 6h_CTRL 6h	4	4	4	5.3	5.3	5.3	101.79	0	22.82	108110000	12	0.0356287	0.00306329	4.34143	3.11703	0.0820265	0.0209775	3.37125	2.31006	E9PGC0;P20936	E9PGC0;P20936	Ras GTPase-activating protein 1	RASA1	463
0	7.41509	6.08877	6.95554	7.28977	7.22541	7.24455	7.46513	6.84163	6.16316	5.82593	8.10961	8.17014	8.05858	7.68027	6.02625	7.65397	7.78933	7.82132	7.93874	+		LPS 3h_CTRL 3h	13	13	13	11.4	11.4	11.4	164.2	0	42.201	828190000	64	0.111928	0.0168862	2.01907	2.03223	0.401689	0.275554	0.457946	0.937258	Q5TG12;E9PGC5;Q15262;H0YDP9;E9PRW2	Q5TG12;E9PGC5;Q15262	Protein-tyrosine-phosphatase;Receptor-type tyrosine-protein phosphatase kappa	PTPRK	464
5.5069	7.21325	6.38561	7.29206	7.03651	7.38487	7.31148	7.31979	6.55838	6.15186	7.06993	8.37422	8.39286	8.28117	7.88562	7.27432	7.76492	8.26183	8.18299	7.07196	+	+	LPS 3h_CTRL 3h;LPS 6h_CTRL 6h	12	12	12	52.9	52.9	52.9	25.572	0	85.839	1307600000	65	0.00336813	0	1.31389	6.23649	0.0563794	0.0113674	0.765924	2.66019	E9PGT1;Q15631;H7C1D4;A0A0J9YVW2	E9PGT1;Q15631;H7C1D4	Translin	TSN	465
5.74013	6.30155	6.0242	6.39993	6.482	6.75419	6.65251	6.27291	6.2409	6.46616	7.03262	7.72776	7.5421	7.68914	7.20393	7.04044	7.42817	7.67073	7.48773	7.03189	+	+	LPS 3h_CTRL 3h;LPS 6h_CTRL 6h	4	4	4	42.8	42.8	42.8	19.344	0	22.09	315920000	19	0.000841733	0	1.24955	9.00584	0.0146518	0.00336986	0.854461	4.1167	E9PGT6;Q99627;H7C3S9	E9PGT6;Q99627;H7C3S9	COP9 signalosome complex subunit 8	COPS8	466
0	5.53222	0	0	0	0	0	0	0	0	0	6.75351	6.67154	6.61277	6.10561	6.12506	0	6.96054	6.34573	0	+	+	LPS 3h_CTRL 3h;LPS 6h_CTRL 6h	3	3	3	9.3	9.3	9.3	30.973	0.0049751	2.4853	28761000	2	0.0467192	0.00356837	4.12224	2.84313	0.0711762	0.0168645	3.88626	2.44042	E9PGY2;H0Y650;Q86Y56	E9PGY2;H0Y650;Q86Y56	Dynein assembly factor 5, axonemal	DNAAF5	467
5.79916	6.46875	5.81049	6.08632	6.75879	6.4587	6.61396	6.74854	6.02477	0	6.62472	7.43954	7.64574	7.37162	6.82418	7.31112	7.62209	7.2242	7.22305	7.56225	+		LPS 3h_CTRL 3h	33	2	0	43.1	2.4	0	61.705	0	7.6415	263310000	20	0.0264323	0.0028154	0.996456	3.43426	0.173266	0.0589662	2.21935	1.655	E9PGZ1	E9PGZ1		CALD1	468
0	0	0	0	0	0	0	0	0	0	0	6.81314	6.83104	6.51849	0	6.4265	0	0	6.30923	0	+		LPS 3h_CTRL 3h	4	3	3	0.9	0.6	0.6	629.78	0.0095861	2.1886	21288000	2	0.0705896	0.00638861	4.03253	2.4481	0.177832	0.0625928	2.54714	1.63288	E9PHM6;F6QMI7;F8W9J4;Q03001;Q6P0N6;E7ETB9;A0A0U1RQJ2	E9PHM6;F6QMI7;F8W9J4;Q03001;Q6P0N6;E7ETB9	Dystonin	DST	469
0	0	0	0	6.45159	6.46857	0	0	0	6.11378	6.41265	5.80937	5.66971	5.79948	6.66008	6.15921	7.14891	6.87152	6.97929	7.50348	+	+	LPS 3h_CTRL 3h;LPS 6h_CTRL 6h	2	2	2	3.6	3.6	3.6	68.106	0.00050736	3.819	80354000	4	0.01419	0.000328205	4.77994	4.1561	0.0513506	0.0102577	4.41601	2.75045	E9PIN3;Q9UBU9;B4E227	E9PIN3;Q9UBU9;B4E227	Nuclear RNA export factor 1	NXF1	470
0	5.34408	0	5.23792	0	0	5.06502	5.28411	0	4.89855	0	6.39971	6.53133	6.34655	0	5.9664	6.44328	6.26809	6.35698	5.96425		+	LPS 6h_CTRL 6h	1	1	1	8.6	8.6	8.6	20.687	0	30.496	17662000	4	0.22786	0.0707165	1.73912	1.42286	0.0629347	0.0124868	3.15026	2.55554	E9PJ95;Q9P000	E9PJ95;Q9P000	COMM domain-containing protein 9	COMMD9	471
0	0	0	0	0	0	0	0	0	0	6.4661	7.3753	7.32864	7.28841	7.03747	5.78439	6.83319	6.95573	7.11744	6.41971	+	+	LPS 3h_CTRL 3h;LPS 6h_CTRL 6h	2	2	2	22.8	22.8	22.8	18.259	0	33.356	110480000	8	1.90684e-06	0	7.09918	42.0776	1.01194e-05	0.00625	6.62209	27.689	E9PMI6;E9PJF4;J3KN38;P54105	E9PMI6;E9PJF4;J3KN38;P54105	Methylosome subunit pICln	CLNS1A	472
0	6.56705	0	0	5.89401	6.03318	6.45492	6.50116	0	0	5.86072	7.41332	7.34078	7.38977	6.26074	0	6.76649	0	6.73517	6.66523	+		LPS 3h_CTRL 3h	4	4	4	7.9	7.9	7.9	63.779	0	20.488	102380000	6	0.04895	0.0036699	4.36085	2.79722	0.939184	0.894089	0.235527	0.081199	H0YEN2;E9PQP7;H7BXH2;E9PKF6;Q5H9R7;H0YDW1	H0YEN2;E9PQP7;H7BXH2;E9PKF6;Q5H9R7;H0YDW1	Serine/threonine-protein phosphatase 6 regulatory subunit 3	PPP6R3	473
6.1313	8.34612	7.17978	7.69814	7.38796	7.4102	7.96635	8.04817	7.08657	6.6129	7.83436	9.10223	9.12254	9.17461	8.31894	8.20973	7.96221	8.93755	8.87067	7.07328	+	+	LPS 3h_CTRL 3h;LPS 6h_CTRL 6h	21	21	21	63.1	63.1	63.1	37.709	0	264.37	6796000000	167	0.00380823	0	1.36188	6.0317	0.0560248	0.0113951	0.785847	2.66624	E9PKG1;H7C2I1;Q99873;E9PIX6;E9PQ98;A0A087X1W2;H0YDE4;E9PNR9;E9PMW9;Q9NR22	E9PKG1;H7C2I1;Q99873;E9PIX6;E9PQ98;A0A087X1W2	Protein arginine N-methyltransferase 1	PRMT1	474
6.52692	8.58235	6.19271	6.71819	7.76978	8.03137	7.51797	8.23256	6.93113	6.59891	7.72741	9.12872	9.03483	8.88349	8.78764	7.82615	8.9384	9.35518	9.23646	8.44923	+	+	LPS 3h_CTRL 3h;LPS 6h_CTRL 6h	48	48	48	56.9	56.9	56.9	102.99	0	323.31	9840300000	308	0.0201763	0.00264795	1.55443	3.73685	0.0380134	0.00840037	1.29869	3.0504	E9PLK3;P55786;A6NEC2;H0YDG0;E9PP11;E9PJ74;H0YCQ5;E9PJY4;E9PPD4;E9PRQ5;E9PJF9;E9PPZ2;E9PI82	E9PLK3;P55786	Puromycin-sensitive aminopeptidase	NPEPPS	476
0	4.90448	0	0	0	5.1717	0	4.86163	0	0	5.29192	6.12192	6.1599	5.87108	5.80315	5.68127	6.36567	6.51824	6.39118	0	+	+	LPS 3h_CTRL 3h;LPS 6h_CTRL 6h	1	1	1	12.4	12.4	12.4	12.987	0.0041513	2.6882	13206000	3	0.00620297	0	4.8687	5.27218	0.101933	0.026095	2.98461	2.11484	E9PLL0;E9PQA6;Q96EY5	E9PLL0;E9PQA6;Q96EY5	Multivesicular body subunit 12A	MVB12A	477
0	5.74001	0	5.51724	5.76702	6.55604	6.34455	5.72533	0	0	6.52139	0	0	7.01778	6.73582	6.2492	6.73279	6.44213	0	6.99764				5	2	2	36.7	17.2	17.2	14.277	0.0036952	2.6991	46879000	2	0.756339	0.693644	0.650146	0.332311	0.318811	0.175531	1.55917	1.13759	E9PLP0	E9PLP0		CARS	478
0	0	0	0	0	0	0	0	5.45561	5.37466	5.88361	0	0	0	0	6.46157	6.21045	0	5.73038	5.91253		+	LPS 6h_CTRL 6h	2	2	2	6.9	6.9	6.9	29.938	0.0024108	3.095	7160500	1	0.373901	0.1953	1.17672	1	0.14426	0.0420257	2.69693	1.81171	E9PMA0;O95831	E9PMA0;O95831	Apoptosis-inducing factor 1, mitochondrial	AIFM1	479
0	0	6.25532	6.43985	6.67425	6.4669	0	6.67249	5.60646	5.17327	6.81548	7.47763	6.18727	7.70022	6.35309	7.20008	6.54534	0	6.29585	6.08679	+		LPS 3h_CTRL 3h	2	2	2	9.6	9.6	9.6	19.792	0.0023855	3.0206	130540000	4	0.149709	0.0277468	3.03285	1.77986	0.843687	0.783416	0.441789	0.210334	E9PRJ3;E9PMR4;P48509	E9PRJ3;E9PMR4;P48509	Tetraspanin;CD151 antigen	CD151	481
0	5.59519	0	0	0	0	5.063	5.45513	0	0	5.5852	6.37856	6.45513	6.44315	6.18438	5.96002	0	0	0	6.66047	+		LPS 3h_CTRL 3h	1	1	1	17.5	17.5	17.5	8.6579	0.00051151	3.9161	16213000	1	0.00946472	0	5.09025	4.67758	0.879008	0.818032	0.420472	0.162205	E9PNS3;F2Z2Y8;Q9H0E2	E9PNS3;F2Z2Y8;Q9H0E2	Toll-interacting protein	TOLLIP	482
6.84631	7.0593	6.64954	6.98983	7.10585	7.3998	7.19852	7.3751	6.72295	7.0639	7.63448	8.53586	8.489	8.56957	7.67203	8.12633	7.10075	7.89095	7.78007	7.12817	+	+	LPS 3h_CTRL 3h;LPS 6h_CTRL 6h	5	5	5	30.6	30.6	30.6	11.985	0	14.105	1537900000	30	0.00684797	0	1.25002	5.12801	0.0992473	0.0254663	0.453203	2.13857	E9PNW4;E9PR17;P13987;H0YET2	E9PNW4;E9PR17;P13987;H0YET2	CD59 glycoprotein	CD59	483
0	5.65298	0	0	0	0	0	5.55576	0	0	5.26302	0	6.76941	0	6.19407	6.02276	6.96223	6.84726	7.22863	5.96908		+	LPS 6h_CTRL 6h	2	2	2	12.3	12.3	12.3	13.128	0.0096916	2.2752	43552000	1	0.348272	0.159522	2.5147	1.06157	0.00704373	0.00251072	5.49484	5.0875	E9PPH5;Q9BTT0	E9PPH5;Q9BTT0	Acidic leucine-rich nuclear phosphoprotein 32 family member E	ANP32E	484
0	5.86725	0	5.73753	0	6.11461	5.5074	5.46639	0	4.94476	0	6.79707	6.81718	6.84691	6.55942	5.88578	0	6.55373	6.59129	6.12723	+		LPS 3h_CTRL 3h	1	1	1	8.8	8.8	8.8	15.598	0.00058411	6.5531	36364000	7	0.10637	0.015558	3.08316	2.07711	0.762235	0.706934	0.624972	0.32391	E9PQY2;Q9NQP4	E9PQY2;Q9NQP4	Prefoldin subunit 4	PFDN4	485
5.93681	6.67365	6.01912	6.24455	5.92039	6.43775	6.77617	6.18084	6.13818	6.17199	6.83797	7.41913	7.34549	7.45939	6.61319	6.67651	7.05019	7.24105	6.91878	7.19772	+	+	LPS 3h_CTRL 3h;LPS 6h_CTRL 6h	2	2	2	11.2	11.2	11.2	10.905	0.00050684	3.8063	167950000	5	0.00150673	0	0.97613	7.73203	0.0191512	0.00524476	0.675863	3.79711	E9PR30;P62861	E9PR30;P62861	40S ribosomal protein S30	FAU	486
0	0	0	0	5.55457	0	5.53503	5.49453	4.64848	5.15357	6.21646	6.82552	6.87377	0	0	6.59853	7.0865	6.33714	7.3211	6.79257		+	LPS 6h_CTRL 6h	3	3	3	16	16	16	32.913	0.00052687	4.4361	62509000	7	0.309653	0.125915	2.87223	1.16253	0.0605946	0.011708	2.66085	2.5914	E9PRQ7;Q04323;A0A087WTZ5;E9PJ81	E9PRQ7;Q04323;A0A087WTZ5;E9PJ81	UBX domain-containing protein 1	UBXN1	487
0	0	0	0	0	0	4.42614	5.22894	4.82503	4.53769	5.67991	0	0	0	5.96231	0	7.31199	6.6797	6.8239	6.67676	+	+	LPS 3h_CTRL 3h;LPS 6h_CTRL 6h	2	2	2	30	30	30	7.5005	0.0023923	3.032	38404000	1	0.177975	0.041645	2.32844	1.63219	0.0244779	0.00564856	1.69491	3.51874	F2Z2Q9;G5E9R5;P24666;D3YTI2	F2Z2Q9;G5E9R5;P24666;D3YTI2	Low molecular weight phosphotyrosine protein phosphatase	ACP1	489
0	6.48954	0	4.9555	6.19745	6.44336	5.10058	5.07628	4.60098	0	5.71195	7.31473	7.14656	7.05979	6.67183	0	7.07196	7.23452	7.01212	6.76721	+		LPS 3h_CTRL 3h	7	7	7	7.2	7.2	7.2	130.15	0	17.037	104250000	11	0.0728002	0.00900692	3.25248	2.41953	0.557417	0.452499	1.37292	0.639276	F2Z2X4;Q9C0E2	F2Z2X4;Q9C0E2	Exportin-4	XPO4	490
0	7.14295	6.00381	6.17595	7.1247	7.21468	6.591	6.4669	6.716	6.53642	7.29486	7.50623	7.18622	7.64047	7.32098	7.68152	7.85234	7.87726	7.64547	7.89307	+	+	LPS 3h_CTRL 3h;LPS 6h_CTRL 6h	5	5	5	29.2	29.2	29.2	10.645	0	39.492	510360000	30	0.186918	0.0489615	2.10027	1.59055	0.00349002	0.00353094	1.08493	6.17661	F2Z388;P42766	F2Z388;P42766	60S ribosomal protein L35	RPL35	491
0	0	0	0	0	0	0	0	0	0	0	6.42447	6.53474	0	5.82135	0	7.62296	7.17722	7.64611	7.29706	+	+	LPS 3h_CTRL 3h;LPS 6h_CTRL 6h	4	3	3	18.7	14.4	14.4	24.64	0.00058789	6.7545	127850000	6	0.071067	0.00795792	3.75611	2.44184	0.0162305	0.00355901	5.94867	3.99254	I3L4H1;F5GWE5;Q00169;I3L3W1;I3L2X8;I3L471;I3L4C0;I3L4U7;I3L459	I3L4H1;F5GWE5;Q00169;I3L3W1;I3L2X8;I3L471;I3L4C0;I3L4U7;I3L459	Phosphatidylinositol transfer protein alpha isoform	PITPNA	492
5.79322	6.29223	0	5.80281	5.8543	6.07759	6.12892	6.00809	5.47379	5.68715	6.98667	7.19438	7.43457	7.49354	6.69717	7.28861	7.63352	7.43827	7.35725	7.3556	+	+	LPS 3h_CTRL 3h;LPS 6h_CTRL 6h	7	7	7	45.1	45.1	45.1	16.913	0	18.471	232270000	18	0.129006	0.021714	2.41275	1.90825	0.000168859	0.01488	1.53954	13.6078	F5H5V4;F5GX23;J3KN29;O00233;F5H7X1;F5H169	F5H5V4;F5GX23;J3KN29;O00233;F5H7X1;F5H169	26S proteasome non-ATPase regulatory subunit 9	PSMD9	493
0	4.88636	0	0	0	0	0	0	0	0	0	5.57149	5.53458	5.61691	5.35555	5.81703	0	6.28244	0	0	+		LPS 3h_CTRL 3h	1	1	1	2.5	2.5	2.5	126.08	0	12.052	4005300	0	0.0535878	0.00381476	3.43843	2.70909	0.178229	0.0646921	2.41989	1.63098	F5GXW1;H0Y7H7;H0Y599;Q8N1I0	F5GXW1;H0Y7H7;H0Y599;Q8N1I0	Dedicator of cytokinesis protein 4	DOCK4	494
5.37736	6.71007	0	0	0	5.29471	0	6.32545	0	5.46219	6.83679	7.26909	6.8443	7.05342	6.88536	6.4669	7.89483	7.18239	7.80182	7.72756	+	+	LPS 3h_CTRL 3h;LPS 6h_CTRL 6h	7	7	7	26.1	26.1	26.1	21.848	0	20.203	272800000	23	0.0351964	0.0030828	4.5603	3.12967	0.065639	0.013318	3.99823	2.51596	H0YG54;H0YGR4;F5GYG5;Q9Y3B8	H0YG54;H0YGR4;F5GYG5;Q9Y3B8	Oligoribonuclease, mitochondrial	REXO2	495
0	5.75861	0	0	0	0	6.5029	0	0	4.8664	5.61003	6.91338	6.48078	6.63149	6.05327	6.33183	6.76927	6.83452	6.63206	6.71361	+	+	LPS 3h_CTRL 3h;LPS 6h_CTRL 6h	4	3	3	11.8	10.1	10.1	68.584	0.00051493	4.0298	45181000	2	0.00714401	0	5.18607	5.06728	0.0338836	0.00797701	4.3824	3.16921	F5GYK2;Q9NRL3;M0R317;R4GN16;M0QZM0	F5GYK2;Q9NRL3;M0R317;R4GN16	Striatin-4	STRN4	496
0	6.06644	5.38573	5.33688	5.86012	6.01745	0	0	0	4.99955	5.91059	0	6.51244	6.49318	6.02082	6.10978	0	6.69623	0	0				1	1	1	12.4	12.4	12.4	11.654	0.0058088	2.4017	17977000	1	0.822868	0.760543	0.457571	0.238977	0.856838	0.796588	0.357801	0.192351	F5GYM0;Q8NFW8	F5GYM0;Q8NFW8	N-acylneuraminate cytidylyltransferase	CMAS	497
5.96359	6.66522	4.80693	5.12486	5.6397	5.76896	5.98575	5.84287	5.50895	5.99066	7.16903	7.93906	8.04344	7.92396	7.62103	7.65701	7.87582	8.38142	8.32282	7.37499	+	+	LPS 3h_CTRL 3h;LPS 6h_CTRL 6h	9	9	9	45.6	45.6	45.6	28.05	0	35.777	942840000	40	0.00657961	0	2.09924	5.18589	0.00118357	0.00727869	2.10298	8.23883	F5GYN4;J3KR44;Q96FW1;F5H6Q1;F5GYJ8;F5H3F0	F5GYN4;J3KR44;Q96FW1;F5H6Q1;F5GYJ8	Ubiquitin thioesterase OTUB1	OTUB1	498
0	0	0	0	0	0	0	0	0	0	0	0	0	0	0	0	6.73037	6.97201	6.9645	6.7332		+	LPS 6h_CTRL 6h	2	2	2	28.9	28.9	28.9	14.085	0.00057904	6.3846	29376000	1	NaN	1	0	NaN	0.0161701	0.00358693	5.48002	3.99702	F8WCM7;F8VRJ6;F5GZG6;Q9H3S4;Q6ZQX6	F8WCM7;F8VRJ6;F5GZG6;Q9H3S4;Q6ZQX6	Thiamin pyrophosphokinase 1	TPK1	499
0	0	0	0	0	5.675	5.50769	5.43284	0	5.12597	6.11856	6.87367	6.62876	6.63832	6.20734	6.55174	6.84252	6.86285	7.06967	6.51331	+	+	LPS 3h_CTRL 3h;LPS 6h_CTRL 6h	3	3	3	4.7	4.7	4.7	84.071	0.0037071	2.732	53018000	2	1.38819e-06	0	6.49333	45.5593	0.106754	0.0273364	2.41972	2.07393	F5GZP6;Q86W92;H0YGH8;H0YFE4;E9PP16;Q8ND30	F5GZP6;Q86W92	Liprin-beta-1	PPFIBP1	500
0	6.00156	0	5.59652	6.24778	5.94784	6.19014	5.90451	5.19978	5.56647	6.58826	7.34319	7.60389	7.59705	6.99262	7.45788	7.39194	7.73776	7.46583	6.83684	+	+	LPS 3h_CTRL 3h;LPS 6h_CTRL 6h	10	10	10	21.9	21.9	21.9	64.872	0	26.39	266520000	24	0.0625728	0.0053214	3.65583	2.56098	0.00119023	0.00721951	1.6163	8.22671	F5GZS6;J3KPF3;P08195;H0YFS2;F5H0E2;F5GZI0;H0YFX4;F5H867	F5GZS6;J3KPF3;P08195	4F2 cell-surface antigen heavy chain	SLC3A2	501
4.55796	6.56164	5.86248	6.50255	6.32656	6.68854	6.99436	6.31559	6.34797	6.32079	7.04875	7.31683	7.15057	7.35631	7.0636	7.13386	7.04001	7.49823	7.15848	7.28276	+	+	LPS 3h_CTRL 3h;LPS 6h_CTRL 6h	6	6	6	9.3	9.3	9.3	84.733	0	29.314	200870000	18	0.0209994	0.00260574	1.22497	3.69105	0.0264692	0.00612228	0.689216	3.43274	F5H039;Q9NQX3;G3V582;G3V4R0;G3V355;H0YJ30;G3V4D2	F5H039;Q9NQX3;G3V582	Gephyrin;Molybdopterin adenylyltransferase;Molybdopterin molybdenumtransferase	GPHN	502
0	7.30507	0	0	6.53813	6.42032	6.2489	6.87063	0	0	6.86409	7.8663	7.84738	7.87478	7.59145	6.70561	7.76053	7.88006	7.83407	7.79165	+	+	LPS 3h_CTRL 3h;LPS 6h_CTRL 6h	5	5	5	23.6	23.6	23.6	25.128	0	9.7318	569340000	13	0.0432963	0.00339211	4.84016	2.91878	0.0954082	0.0243777	3.68641	2.17376	F5H103;F5H3I1;F5H0C4;Q9BRP4;F5H5D4;F5H3E9;H0YGB1;F5H0F7	F5H103;F5H3I1;F5H0C4;Q9BRP4;F5H5D4	Proteasomal ATPase-associated factor 1	PAAF1	503
0	0	0	0	0	0	0	0	0	0	6.52733	0	0	0	6.63438	6.61189	0	7.24477	7.02563	6.98881	+	+	LPS 3h_CTRL 3h;LPS 6h_CTRL 6h	2	2	2	9.1	9.1	9.1	24.377	0.0023866	3.0208	49692000	5	0.177827	0.0385912	2.63234	1.6329	0.0162734	0.00363824	5.57422	3.98937	F5H170;Q8WW22;F5GWV1;F8WF76;F5H300;C9JDE6	F5H170;Q8WW22;F5GWV1;F8WF76;F5H300;C9JDE6	DnaJ homolog subfamily A member 4	DNAJA4	504
0	0	0	0	0	0	0	0	0	5.91703	6.52644	0	0	0	6.36571	6.88989	6.72751	6.72692	6.37718	6.84401	+	+	LPS 3h_CTRL 3h;LPS 6h_CTRL 6h	1	1	1	23.2	23.2	23.2	10.767	0.0099913	2.1716	34306000	4	0.177852	0.0396065	2.57843	1.63278	0.00869299	0.00265986	5.5297	4.79292	F5H2U8;F5H2A4;F5H6H0;P52926	F5H2U8;F5H2A4;F5H6H0;P52926	High mobility group protein HMGI-C	HMGA2	505
0	6.33282	0	0	0	5.23195	0	0	0	0	5.44422	7.11157	6.88861	6.92125	5.8872	6.20798	6.76971	6.73708	6.40877	6.22461	+	+	LPS 3h_CTRL 3h;LPS 6h_CTRL 6h	2	2	2	2.1	2.1	2.1	111.47	0.00050201	3.7285	49578000	2	0.0103693	0	5.184	4.55612	0.00829445	0.00259649	5.42324	4.85747	F5H2T0;O95163	F5H2T0;O95163	Elongator complex protein 1	IKBKAP	506
6.69788	8.06528	6.81166	7.41025	7.7881	7.88055	7.96356	7.80965	7.15195	6.71314	7.58331	8.5688	8.43374	8.51179	8.22868	7.9372	8.49805	8.80768	8.61183	7.96322	+	+	LPS 3h_CTRL 3h;LPS 6h_CTRL 6h	26	26	23	45.1	45.1	42.1	82.968	0	256.3	3185600000	204	0.0134438	0.000188235	0.910629	4.22313	0.0273885	0.00658512	0.859826	3.39559	F5H365;Q15436;G3V4V1;G3V1W4;G3V3G5;G3V2R6;G3V5X8;G3V4Q2;G3V5K1	F5H365;Q15436	Protein transport protein Sec23A	SEC23A	507
0	0	0	0	0	6.33672	5.27591	0	4.95662	0	5.85091	6.22173	6.0974	6.22639	6.31748	6.06356	0	0	6.2788	0	+		LPS 3h_CTRL 3h	1	1	1	9.6	9.6	9.6	15.676	0.0023596	2.9283	12897000	0	1.80557e-07	0	6.14278	75.903	0.500248	0.388816	-0.845378	-0.740241	F5H3C1;O43264	F5H3C1;O43264	Centromere/kinetochore protein zw10 homolog	ZW10	508
6.27793	7.34786	6.00393	6.6391	6.86432	7.34264	6.95823	6.74591	6.5558	6.60211	7.67122	8.64909	8.57337	8.51316	8.14104	8.084	8.82495	9.08983	8.87699	8.45326	+	+	LPS 3h_CTRL 3h;LPS 6h_CTRL 6h	12	10	1	55.7	51.9	7.2	31.02	0	323.31	4469300000	100	0.00241336	0	1.68295	6.82241	0.00329501	0.00332877	1.82487	6.2737	F8VY35;F5H4R6;H0YIV4;P55209;F8W0J6;H0YH88;H0YHC3;F8W020;F8VUX1;F8VXI6;F8VVB5;B7Z4K9	F8VY35;F5H4R6;H0YIV4;P55209;F8W0J6;H0YH88;H0YHC3;F8W020;F8VUX1;F8VXI6;F8VVB5	Nucleosome assembly protein 1-like 1	NAP1L1	510
5.50267	0	0	0	5.91531	6.20755	6.16679	6.00903	0	5.72656	6.54396	7.29097	7.07857	7.16879	7.06599	6.78921	7.18021	7.5548	7.39503	0	+		LPS 3h_CTRL 3h	37	2	2	63.4	7.9	7.9	57.73	0	46.317	149200000	9	0.0334087	0.00302385	4.74606	3.18395	0.667946	0.594081	0.961868	0.462221	F5H5D3;Q9BQE3;A0A1W2PQM2;F8VVB9;F8VRZ4;F8VS66;F8VX09;F8VWV9;A6NHL2;F8VRK0;C9K0S6;F8W0F6;F8VXZ7;Q9H853	F5H5D3;Q9BQE3;A0A1W2PQM2	Tubulin alpha-1C chain	TUBA1C	511
0	0	0	0	0	0	0	0	0	0	0	5.28966	0	5.43962	0	5.45617	0	5.95466	5.80161	0	+	+	LPS 3h_CTRL 3h;LPS 6h_CTRL 6h	1	1	1	1.3	1.3	1.3	97.033	0.0049774	2.4884	2290000	1	0.177863	0.0399783	2.14585	1.63273	0.0707909	0.0158763	3.44249	2.44546	H0YIW3;H7C5W6;F5H619;Q86XA9	H0YIW3;H7C5W6;F5H619;Q86XA9	HEAT repeat-containing protein 5A	HEATR5A	512
6.37585	6.99673	4.68231	5.78943	6.75193	6.74281	6.83399	6.50282	5.21911	6.83424	7.18316	7.62288	7.28928	7.34013	6.98048	7.90499	7.43409	7.4466	7.35639	6.33476	+	+	LPS 3h_CTRL 3h;LPS 6h_CTRL 6h	20	20	20	24.5	24.5	24.5	118.99	0	49.052	309630000	37	0.0501701	0.00364337	1.16393	2.77313	0.111577	0.0287943	0.868769	2.035	F5H6E2;O00159;I3L204;I3L501;I3L4D4;I3L3Y6;I3L168;I3L3F5	F5H6E2;O00159	Unconventional myosin-Ic	MYO1C	513
0	0	0	0	0	0	0	0	0	0	6.16741	5.68838	0	6.54806	0	6.36959	6.97731	6.88305	7.16304	6.75729	+	+	LPS 3h_CTRL 3h;LPS 6h_CTRL 6h	2	2	2	17.6	17.6	17.6	11.799	0.0004985	3.6078	45237000	2	0.0712479	0.00801962	3.68077	2.43949	8.55277e-07	0	6.83006	51.4325	F5H6P7;P61326;Q96A72;F5H3U9;F5H6N1	F5H6P7;P61326;Q96A72;F5H3U9;F5H6N1	Protein mago nashi homolog;Protein mago nashi homolog 2	MAGOHB;MAGOH	514
0	0	0	0	0	5.24788	0	0	0	0	5.91266	6.96949	6.89596	6.86435	6.59862	6.66575	6.54225	7.01816	6.37992	5.97064	+	+	LPS 3h_CTRL 3h;LPS 6h_CTRL 6h	4	3	3	8.7	7	7	53.533	0.00050302	3.7506	51349000	6	4.34993e-06	0	6.64821	34.2216	0.0059718	0.00237719	5.46577	5.32837	F5H6Z0;Q00537;E5RGN0;A0A087WZU2;Q00536;F8VXD2;H0YBX5;F8VYH9;F8VZZ0;E5RJM2;F8VTV8;F8VWX7;F8VZ51;K7EJ83;H0YAZ9;Q9BVE2;E7EUK8;A0A087X209;J3QSD7;Q00535;P11802;Q00534;P50750;Q96Q40;O94921;Q07002;Q9NYV4;Q14004	F5H6Z0;Q00537;E5RGN0;A0A087WZU2;Q00536	Cyclin-dependent kinase 17;Cyclin-dependent kinase 16	CDK17;CDK16	515
5.20868	0	0	0	0	0	0	0	0	0	0	0	6.05934	0	0	0	6.68103	6.7955	6.26895	0		+	LPS 6h_CTRL 6h	2	2	2	4.5	4.5	4.5	70.276	0.0005814	6.4897	14208000	0	0.928639	0.877146	0.170131	0.0953287	0.0707583	0.0157756	3.9491	2.44588	F5H7P7;Q96BP3;D6RD43;D6RB19;D6RHV0;D6R9Q1	F5H7P7;Q96BP3;D6RD43;D6RB19;D6RHV0;D6R9Q1	Peptidylprolyl isomerase domain and WD repeat-containing protein 1	PPWD1	516
0	6.77959	5.67865	6.01267	6.34506	6.34569	6.62456	6.82307	5.52689	5.08167	5.38616	6.75022	7.48742	7.3354	7.01368	5.63902	6.97445	7.40007	7.15887	6.02015	+		LPS 3h_CTRL 3h	4	4	4	13	13	13	40.867	0.00057637	6.3388	142290000	6	0.123497	0.0198221	1.83138	1.94618	0.219253	0.0965153	0.558137	1.45542	F6SDV2;Q9GZM7	F6SDV2;Q9GZM7	Tubulointerstitial nephritis antigen-like	TINAGL1	517
5.57951	6.1856	5.4928	5.95662	6.5456	6.45292	6.48196	6.82921	5.74936	5.88797	6.0092	7.20129	0	0	6.03487	0	7.17806	7.2132	7.21759	7.12998				3	3	3	12.9	12.9	12.9	39.95	0.0005787	6.3814	99995000	7	0.23363	0.073877	-2.10296	-1.4017	0.739275	0.682996	-0.532517	-0.35679	F6SYF8;Q9UBP4;E9PKK9;E9PHY3;E9PKW6	F6SYF8;Q9UBP4	Dickkopf-related protein 3	DKK3	518
4.97431	0	0	0	5.33856	0	0	5.27921	0	5.48575	6.81736	6.46965	6.93989	6.71839	6.51324	6.99418	8.41694	8.05816	8.31029	7.98701	+	+	LPS 3h_CTRL 3h;LPS 6h_CTRL 6h	13	13	0	31.9	31.9	0	54.719	0	52.94	714260000	21	0.022448	0.00264315	4.62913	3.61543	0.0115925	0.00350448	5.80032	4.4109	F6TLX2;I3L1I0	F6TLX2		GLOD4	519
6.48552	0	0	0	6.94396	6.82757	0	0	6.63904	6.69209	7.16599	0	0	0	6.94205	7.2159	7.9789	7.36827	8.54529	6.45646		+	LPS 6h_CTRL 6h	2	2	2	6.5	6.5	6.5	46.146	0.0057984	2.3897	540150000	5	0.375408	0.204536	0.135711	0.996497	0.117439	0.0315177	3.48123	1.99009	F6U236;Q9BY11	F6U236;Q9BY11	Protein kinase C and casein kinase substrate in neurons protein 1	PACSIN1	520
0	6.54137	0	5.92871	6.26717	6.56786	6.44345	6.43727	6.19888	6.23581	7.20252	7.8331	7.97562	7.97585	7.47816	7.46184	7.8124	7.86919	7.79012	7.88423	+	+	LPS 3h_CTRL 3h;LPS 6h_CTRL 6h	5	5	5	27	27	27	31.904	0	20.6	628080000	28	0.0581154	0.00460274	3.9456	2.63116	0.000482184	0.0130588	1.3869	10.4031	F6WQW2;P43487;C9JXG8;C9JJ34;C9JGV6;C9JDM3;C9JIC6	F6WQW2;P43487;C9JXG8;C9JJ34;C9JGV6	Ran-specific GTPase-activating protein	RANBP1	521
0	6.31197	6.75799	6.76612	0	5.4655	7.01254	6.93142	5.68675	0	5.9149	7.48434	7.62977	7.39303	5.93814	6.61555	0	6.51859	6.41338	0	+		LPS 3h_CTRL 3h	2	2	2	13.5	13.5	13.5	14.265	0.00058241	6.4979	142790000	5	0.0786029	0.00969437	2.90482	2.34898	0.50065	0.38915	-1.10974	-0.739503	F8VNT9;F8VV56;F8W022;F8VWK8;P08962	F8VNT9;F8VV56;F8W022;F8VWK8;P08962	Tetraspanin;CD63 antigen	CD63	522
7.47548	8.53319	7.47091	8.07748	8.00954	8.2266	8.41896	8.10147	7.6963	7.41531	8.2331	9.08365	8.92623	9.07162	8.61425	8.44271	8.55269	9.00329	8.76441	8.10711	+	+	LPS 3h_CTRL 3h;LPS 6h_CTRL 6h	72	72	72	43.6	43.6	43.6	236.02	0	323.31	7424400000	448	0.00611012	0	0.872452	5.29443	0.0311285	0.00751277	0.602315	3.25838	F8VPD4;P27708;H7C2E4;H7BZB3;H7C3Z5;P31327	F8VPD4;P27708	CAD protein;Glutamine-dependent carbamoyl-phosphate synthase;Aspartate carbamoyltransferase;Dihydroorotase	CAD	523
5.09195	6.61861	5.45017	0	6.48803	6.42362	6.45477	6.56529	5.42491	5.62871	6.68028	7.29933	7.35824	7.38178	6.87973	7.00212	7.73835	7.68441	7.61568	7.57327	+	+	LPS 3h_CTRL 3h;LPS 6h_CTRL 6h	10	10	10	19.9	19.9	19.9	66.99	0	18.646	288560000	9	0.134986	0.0235619	2.39012	1.869	0.00803543	0.00263345	1.42331	4.90148	F8VQE1;Q9UHB6;F8VS07;F8VRN8	F8VQE1;Q9UHB6;F8VS07	LIM domain and actin-binding protein 1	LIMA1	524
0	0	0	0	0	6.3111	0	5.87857	0	0	0	7.29219	7.13191	7.39363	6.47324	6.85661	7.65156	7.76138	7.62956	7.09552	+	+	LPS 3h_CTRL 3h;LPS 6h_CTRL 6h	12	1	1	67.5	6.2	6.2	24.694	0	11.257	228490000	9	0.0164758	0.00107801	5.65819	3.97456	0.032712	0.00765891	4.96099	3.20604	F8W118;F8VV59;B7Z9C2;F8VRJ2	F8W118;F8VV59;B7Z9C2;F8VRJ2		NAP1L1	525
5.90707	6.49122	5.53859	6.336	6.80183	7.28832	5.99675	6.78604	6.84171	6.61846	7.1037	7.92698	8.12385	8.262	7.84271	7.36363	7.65246	7.72367	7.17924	7.19354	+	+	LPS 3h_CTRL 3h;LPS 6h_CTRL 6h	5	5	5	31.3	31.3	31.3	22.34	0	21.428	684710000	21	0.00429203	0	1.63691	5.83771	0.0593959	0.0116701	0.716253	2.61039	F8VVA7;P61923;F8VXB1;F8VUC5;F8W156;F8W651;F8VYZ4;F8VXR1;F8VYK5	F8VVA7;P61923;F8VXB1;F8VUC5;F8W156;F8W651;F8VYZ4;F8VXR1	Coatomer subunit zeta-1	COPZ1	526
5.84334	0	0	0	7.73487	7.29798	0	5.77118	5.95004	6.50825	6.67726	0	0	0	7.72802	6.76409	7.81397	8.07842	8.00753	8.09068		+	LPS 6h_CTRL 6h	1	1	1	2.4	2.4	2.4	108.53	0.0097002	2.2807	553510000	6	0.378337	0.208112	0.165414	0.98972	0.12891	0.0355318	2.64545	1.9089	J3KNM6;F8VVT9;Q99490	J3KNM6;F8VVT9;Q99490	Arf-GAP with GTPase, ANK repeat and PH domain-containing protein 2	AGAP2	528
0	7.54798	5.24993	5.56295	6.10041	6.72433	6.36052	6.99078	0	0	6.57873	8.40338	8.24157	8.08286	7.47966	6.92666	7.96989	8.35297	8.18676	7.4528	+	+	LPS 3h_CTRL 3h;LPS 6h_CTRL 6h	8	8	8	44.9	44.9	44.9	23.98	0	111.15	1146300000	45	0.0462701	0.00358017	2.86499	2.85268	0.088294	0.0225625	3.76269	2.24334	F8VXU5;Q9UBQ0;Q05DG7	F8VXU5;Q9UBQ0	Vacuolar protein sorting-associated protein 29	VPS29	529
0	0	0	0	0	0	0	0	0	0	0	0	0	0	0	5.85262	6.33011	0	6.15909	0		+	LPS 6h_CTRL 6h	1	1	1	13.2	13.2	13.2	21.226	0.00058275	6.5126	4293200	2	NaN	1	0	NaN	0.0707266	0.0156038	3.66836	2.4463	F8VY04;F8W1A4;P54819	F8VY04;F8W1A4;P54819	Adenylate kinase 2, mitochondrial;Adenylate kinase 2, mitochondrial;Adenylate kinase 2, mitochondrial, N-terminally processed	AK2	530
0	6.56584	5.09363	0	0	0	5.7156	6.2112	0	0	6.20366	7.34688	7.4237	7.3176	6.96369	6.80768	7.41345	7.57142	7.43766	6.88262	+	+	LPS 3h_CTRL 3h;LPS 6h_CTRL 6h	12	3	3	43.4	7.9	7.9	34.95	0	13.929	190910000	6	0.0236552	0.00279513	4.71921	3.55673	0.0234323	0.00529859	4.8372	3.5673	F8VYE8;P36873;F8VR82;F8W0W8;A0A087WYY5;F5H1L6;F5H037;F8WE71;H0Y3Y6	F8VYE8;P36873;F8VR82;F8W0W8;A0A087WYY5	Serine/threonine-protein phosphatase;Serine/threonine-protein phosphatase PP1-gamma catalytic subunit	PPP1CC	531
0	0	0	0	0	5.63219	0	5.52033	0	6.14373	6.54097	7.43122	7.40087	7.64648	7.36386	7.14582	7.29283	7.29144	7.31725	6.91363	+	+	LPS 3h_CTRL 3h;LPS 6h_CTRL 6h	3	3	3	13.1	13.1	13.1	24.105	0	8.8576	207340000	8	2.7988e-06	0	7.27668	38.2208	0.0637327	0.0128377	3.73294	2.54366	F8VZQ9;P82979;H0YHG0;F8VS12	F8VZQ9;P82979;H0YHG0	SAP domain-containing ribonucleoprotein	SARNP	532
0	5.51983	4.8167	5.47933	0	0	6.13216	5.4307	4.96943	0	5.28203	6.45978	6.08153	6.25616	6.01657	5.48446	5.92978	6.0493	5.86946	6.01774	+	+	LPS 3h_CTRL 3h;LPS 6h_CTRL 6h	2	2	2	2	2	2	117.96	0.005801	2.3941	13598000	2	0.0677865	0.00543672	2.85605	2.48583	0.123333	0.033513	2.56369	1.94734	F8VZV1;Q7Z3U7;F8VZV6;F8VQS2	F8VZV1;Q7Z3U7;F8VZV6;F8VQS2	Protein MON2 homolog	MON2	533
5.48163	6.12804	5.10988	5.18141	6.60771	7.15119	6.95088	6.93062	6.08743	6.5594	7.63626	8.53977	8.39681	8.39141	7.78442	8.10421	8.74211	8.71092	8.69051	8.5588	+	+	LPS 3h_CTRL 3h;LPS 6h_CTRL 6h	20	19	10	43.2	41.4	23.8	43.774	0	145.15	3034500000	87	0.00318175	0	2.448	6.33339	0.00231209	0.0040181	1.82541	6.9011	F8VZY9;P05783;CON__H-INV:HIT000015463	F8VZY9;P05783	Keratin, type I cytoskeletal 18	KRT18	534
7.6702	8.49693	7.8594	8.15421	8.22912	8.33548	8.3425	8.26083	7.87187	8.05767	8.3622	9.04957	9.06232	9.00212	8.78962	8.71056	8.97204	9.03298	9.01355	8.85819	+	+	LPS 3h_CTRL 3h;LPS 6h_CTRL 6h	13	13	13	73.1	73.1	73.1	16.29	0	148.26	9962400000	141	0.00306685	0	0.771195	6.39667	0.00397541	0.00323582	0.743795	5.96141	F8W1R7;G3V1V0;P60660;J3KND3;G8JLA2;B7Z6Z4;F8VPF3;G3V1Y7;F8VZU9;F8W180;H0YI43;F8W1I5;P14649;F8VXL3	F8W1R7;G3V1V0;P60660;J3KND3;G8JLA2;B7Z6Z4;F8VPF3;G3V1Y7	Myosin light polypeptide 6	MYL6	535
0	0	0	0	0	0	0	5.9771	0	0	5.97899	7.16788	7.11793	7.06562	6.00869	6.80078	7.14154	0	0	0	+		LPS 3h_CTRL 3h	4	4	3	15.1	15.1	12.5	37.186	0.00056306	5.8282	62566000	2	1.73309e-05	0	6.66782	24.188	0.551382	0.44488	1.59305	0.649576	F8W1T6;Q15434;F8VV01;A0A1W2PQV1;F8VQS9;F5H5C8	F8W1T6;Q15434;F8VV01	RNA-binding motif, single-stranded-interacting protein 2	RBMS2	536
6.93983	7.92448	6.98634	7.20699	7.89719	7.90748	7.62478	7.76393	7.24618	7.50942	8.1518	8.54832	8.46298	8.56221	8.22256	8.40775	9.07936	8.52908	8.64704	9.20388	+	+	LPS 3h_CTRL 3h;LPS 6h_CTRL 6h	25	25	25	66.4	66.4	66.4	33.155	0	260.14	5583100000	199	0.0110126	0.000209607	0.998609	4.47731	0.00676191	0.00217234	1.16307	5.14626	F8W6I7;P09651;F8VZ49;Q32P51;F8VTQ5;F8VYN5;F8W646;H0YH80	F8W6I7;P09651;F8VZ49;Q32P51;F8VTQ5	Heterogeneous nuclear ribonucleoprotein A1;Heterogeneous nuclear ribonucleoprotein A1, N-terminally processed;Heterogeneous nuclear ribonucleoprotein A1-like 2	HNRNPA1;HNRNPA1L2	537
0	0	5.49354	5.74928	0	6.44126	5.7942	0	0	5.35147	5.76317	7.40288	7.3951	7.45593	6.43789	6.5649	6.60213	6.23565	6.83811	5.94357	+	+	LPS 3h_CTRL 3h;LPS 6h_CTRL 6h	5	5	5	9.3	9.3	9.3	88.716	0	11.756	103660000	6	0.0174309	0.0024605	4.64243	3.90748	0.120539	0.0321686	2.91949	1.96732	F8W717;O00423;G3V500;G3V3N9;G3V497;G3V4H6;G3V538;H0YJD8;G3V4U5;G3V3J1;G3V5C8;H0YJK4;H0YJY3	F8W717;O00423;G3V500;G3V3N9	Echinoderm microtubule-associated protein-like 1	EML1	539
5.1422	6.30946	4.57392	5.75494	6.62403	6.33903	5.76384	5.8152	5.33312	5.26989	6.41534	7.25857	7.14358	7.24182	6.94513	7.07103	7.03491	6.73279	6.6823	6.96595	+	+	LPS 3h_CTRL 3h;LPS 6h_CTRL 6h	4	4	4	4.5	4.5	4.5	113.63	0.00055432	5.4944	113810000	10	0.0232789	0.00270325	1.31998	3.57464	0.00212779	0.00441791	1.19318	7.05584	F8W726;Q14157;Q5VU81;Q5VU80;Q5VU79;Q5VU78;Q5VU77;H0Y5H6;H7C2T8	F8W726;Q14157;Q5VU81;Q5VU80;Q5VU79;Q5VU78;Q5VU77	Ubiquitin-associated protein 2-like	UBAP2L	540
0	5.86967	0	5.14473	0	5.88614	5.72244	5.37324	4.71108	0	5.71164	6.76293	6.64412	6.70418	6.17499	6.20726	6.5459	6.97019	6.6602	6.10496	+	+	LPS 3h_CTRL 3h;LPS 6h_CTRL 6h	2	2	2	9.9	9.9	9.9	31.972	0	12.682	40046000	10	0.0267113	0.00288079	4.19669	3.4228	0.103363	0.0264923	2.15912	2.10248	F8W733;Q9NXR7;C9J2G0	F8W733;Q9NXR7;C9J2G0	BRCA1-A complex subunit BRE	BRE	541
0	6.2388	0	0	0	0	0	6.27827	0	0	5.96434	6.73446	6.72891	6.62338	5.99734	6.30443	6.20066	6.36263	0	0	+		LPS 3h_CTRL 3h	1	1	1	3.1	3.1	3.1	47.879	0.00052138	4.2956	26438000	3	0.0118229	0.000200278	5.16193	4.38563	0.174031	0.0592938	2.51789	1.65126	J3KQ45;F8W8W7;O43493	J3KQ45;F8W8W7;O43493	Trans-Golgi network integral membrane protein 2	TGOLN2	542
6.63355	7.20262	7.20058	7.18167	7.80271	6.38702	7.44221	6.92653	6.92082	6.90537	7.21219	7.12898	7.84496	7.52153	7.43751	7.68539	6.89488	6.91922	6.9996	0				5	5	5	22.3	22.3	22.3	37.144	0	14.826	404700000	40	0.310703	0.127116	0.224809	1.15963	0.449798	0.33319	-1.21657	-0.836774	F8W914;Q9NQC3;H7C106;A0A0U1RQR6	F8W914;Q9NQC3;H7C106	Reticulon;Reticulon-4	RTN4	543
0	5.99174	0	0	5.90774	5.60705	5.67572	5.74575	0	5.22409	6.754	7.41868	7.56553	7.57558	6.92492	7.26813	7.34508	7.51857	7.25816	7.23129	+	+	LPS 3h_CTRL 3h;LPS 6h_CTRL 6h	8	7	7	18.5	16.4	16.4	66.785	0	21.168	226940000	12	0.0313396	0.00287266	4.86785	3.25122	0.0589536	0.0116216	2.87372	2.6175	F8W930;Q9Y6M1	F8W930;Q9Y6M1	Insulin-like growth factor 2 mRNA-binding protein 2	IGF2BP2	544
4.72942	6.61962	0	0	5.60266	6.79834	6.1233	5.36554	4.8017	4.94177	7.3046	7.35342	7.49031	7.25125	6.76216	7.50061	7.17941	7.80958	7.80175	6.60537	+	+	LPS 3h_CTRL 3h;LPS 6h_CTRL 6h	7	7	7	5.7	5.7	5.7	157.46	0	11.524	288550000	12	0.0595272	0.00463843	3.84201	2.60828	0.014109	0.00340249	1.77321	4.16317	F8W9S7;Q14C86;B0QZ65;B4DGD8;C9IZ08;C9IZX9;A0A0A0MQV8;H0Y4E7;H0Y7I9	F8W9S7;Q14C86;B0QZ65;B4DGD8;C9IZ08	GTPase-activating protein and VPS9 domain-containing protein 1	GAPVD1	545
5.02177	6.18696	0	5.62427	0	5.45385	5.68799	0	5.21088	0	5.84328	6.86481	6.9321	6.97525	5.80777	5.68451	5.5117	0	0	5.65661	+		LPS 3h_CTRL 3h	2	2	2	3	3	3	73.041	0.0005048	3.7853	30924000	1	0.0811563	0.00983576	3.11804	2.31978	0.956424	0.922062	0.100018	0.0581417	F8W9X7;Q567U6;H7C050	F8W9X7;Q567U6;H7C050	Coiled-coil domain-containing protein 93	CCDC93	546
5.31654	6.34875	0	0	6.65241	6.39122	5.69304	6.26368	5.96067	6.05262	7.01961	7.21619	7.11985	7.3998	7.37123	6.99758	8.18202	8.05748	8.15269	7.91331	+	+	LPS 3h_CTRL 3h;LPS 6h_CTRL 6h	12	12	12	29.3	29.3	29.3	64.449	0	58.664	602660000	25	0.0790471	0.00966845	3.5618	2.34382	0.00506532	0.00265686	1.78837	5.57753	F8WAE5;Q9BY44;C9IZE1;H7C5R5;H7C5Q3;F8WF18;F8WAT3	F8WAE5;Q9BY44;C9IZE1	Eukaryotic translation initiation factor 2A;Eukaryotic translation initiation factor 2A, N-terminally processed	EIF2A	547
0	6.19335	0	0	6.7821	0	0	6.48022	4.57134	6.16209	6.76644	7.56858	7.60422	7.28103	7.04364	6.20672	7.79831	7.47167	7.61313	6.75918	+	+	LPS 3h_CTRL 3h;LPS 6h_CTRL 6h	3	3	1	34.5	34.5	9.2	10.041	0	7.2406	266220000	5	0.0422835	0.00332318	4.65769	2.9425	0.0588011	0.0116494	3.72707	2.61997	F8WB12	F8WB12		TSSC1	548
6.59408	7.8167	7.40683	7.9139	7.95684	8.03551	7.79959	7.7311	7.53542	6.84178	7.56653	8.73629	8.68951	8.73274	8.48414	7.54827	8.62967	8.6693	8.94219	8.52154	+	+	LPS 3h_CTRL 3h;LPS 6h_CTRL 6h	9	9	9	54.7	54.7	54.7	21.058	0	33.313	4586800000	89	0.00176633	0	0.904175	7.41378	0.0795651	0.0203943	0.873512	2.33785	F8WCF6;P59998;F8WDD7;H7C0A3;A0A0A6YYG9;R4GN08;F8WE39;F8WDW3	F8WCF6;P59998;F8WDD7;H7C0A3;A0A0A6YYG9	Actin-related protein 2/3 complex subunit 4	ARPC4-TTLL3;ARPC4	549
0	6.58053	5.58395	6.05971	6.72229	6.29811	5.86475	5.81625	0	6.07817	6.53676	6.83751	6.61336	7.13459	6.51708	7.08347	6.78188	6.26834	6.42438	6.45462				3	3	3	7.7	7.7	7.7	52.269	0.0023935	3.0391	72064000	5	0.228369	0.0711511	1.73856	1.42097	0.198293	0.0811577	1.79108	1.54047	F8WJN3;Q16630;F8W084	F8WJN3;Q16630	Cleavage and polyadenylation specificity factor subunit 6	CPSF6	550
0	6.50759	0	0	5.43886	5.97385	6.62455	6.67264	0	6.34702	6.88136	7.35241	7.52653	7.53752	6.99093	7.30138	7.80387	7.75291	7.81557	7.14913	+	+	LPS 3h_CTRL 3h;LPS 6h_CTRL 6h	10	10	10	22.7	22.7	22.7	57.56	0	26.75	343360000	13	0.0319671	0.00286194	4.86846	3.23028	0.14405	0.0420086	2.44096	1.81297	G3V1C3;Q9BZZ5;E9PQK6;H0YER7	G3V1C3;Q9BZZ5	Apoptosis inhibitor 5	API5	551
5.51244	0	0	5.65687	0	0	5.74726	6.23447	5.42948	5.77738	6.42284	0	0	0	0	7.36344	7.20192	6.98597	7.08962	7.39438		+	LPS 6h_CTRL 6h	3	3	3	33.8	33.8	33.8	8.2033	0	40.761	92350000	4	0.469713	0.320705	-0.949296	-0.797711	0.100878	0.025945	2.56935	2.12408	G3V279;P84090	G3V279;P84090	Enhancer of rudimentary homolog	ERH	553
0	0	0	0	5.35193	0	5.40535	0	0	0	0	0	0	0	0	6.22554	7.28499	6.55601	0	0		+	LPS 6h_CTRL 6h	2	2	2	6.3	6.3	6.3	65.391	0.004119	2.5989	25033000	1	0.373901	0.195331	-1.07039	-1	0.113927	0.0295777	2.93224	2.01669	G3V3A4;Q13573;G3V5R3;G3V4X8	G3V3A4;Q13573;G3V5R3;G3V4X8	SNW domain-containing protein 1	SNW1	554
0	0	0	0	0	0	0	0	0	5.73711	6.16976	6.93529	7.0436	6.97973	6.40509	6.61603	6.66241	6.51276	6.55453	6.51324	+	+	LPS 3h_CTRL 3h;LPS 6h_CTRL 6h	1	1	1	2.6	2.6	2.6	46.525	0.00050942	3.8673	52611000	4	2.833e-06	0	6.70669	38.1047	0.00954132	0.00277273	5.42437	4.66676	V9GY54;G3V3G9;Q5TAQ9	V9GY54;G3V3G9;Q5TAQ9	DDB1- and CUL4-associated factor 8	DCAF8	555
6.82882	7.5232	7.05446	7.15872	7.76506	7.75638	7.62829	7.61086	6.99705	6.98225	6.79865	7.6072	7.93697	7.8616	7.93643	7.05269	7.61189	7.56578	7.4516	7.94289	+		LPS 3h_CTRL 3h	19	19	19	12	12	12	189.24	0	50.474	781290000	88	0.115896	0.0175886	0.362115	2.00167	0.66405	0.589267	0.130007	0.468146	G3V511;G3V3X5;Q14767	G3V511;G3V3X5;Q14767	Latent-transforming growth factor beta-binding protein 2	LTBP2	556
0	0	0	0	5.98807	5.89266	5.46564	5.55463	0	0	6.2462	6.99301	7.31677	7.28729	6.50611	6.85893	7.26411	7.50202	7.23088	6.99122	+	+	LPS 3h_CTRL 3h;LPS 6h_CTRL 6h	9	9	9	28.4	28.4	28.4	48.67	0	22.043	141510000	6	0.012124	0.000196453	5.67226	4.35347	0.0504141	0.00962072	3.78684	2.76839	G3V4F7;P61011	G3V4F7;P61011	Signal recognition particle 54 kDa protein	SRP54	558
0	0	0	0	0	0	0	0	0	0	0	6.08465	6.34557	5.87392	5.95342	0	7.05289	7.02853	7.1848	7.23629	+	+	LPS 3h_CTRL 3h;LPS 6h_CTRL 6h	3	3	3	24.5	24.5	24.5	18.057	0	50.203	59586000	6	0.016247	0.000429268	4.85151	3.99132	0.0161502	0.00359633	5.7005	3.9985	G3V4W4;Q96EK6;G3V5E4	G3V4W4;Q96EK6;G3V5E4	Glucosamine 6-phosphate N-acetyltransferase	GNPNAT1	559
0	5.97772	0	0	5.53699	5.64304	5.60796	5.39954	0	0	6.12846	6.75295	6.66898	7.03214	6.44932	6.55494	6.07628	6.73405	6.23649	5.87438	+	+	LPS 3h_CTRL 3h;LPS 6h_CTRL 6h	3	3	3	3.4	3.4	3.4	113.95	0.00056689	5.9602	40319000	5	0.0387471	0.00325719	4.30343	3.03088	0.079888	0.0203799	2.96512	2.33415	G3V5V3;O60524;G3V547;G3V4D9	G3V5V3;O60524	Nuclear export mediator factor NEMF	NEMF	561
7.57009	8.62409	8.36778	8.5503	8.55421	8.7038	8.85228	8.84267	8.3792	7.97856	7.9861	9.0106	9.08522	9.11494	8.69113	8.31681	8.46798	8.67363	8.56771	8.56105	+		LPS 3h_CTRL 3h	59	59	59	33.1	33.1	33.1	200.48	0	323.31	9491200000	499	0.010136	0	0.444304	4.58618	0.864685	0.804502	-0.0338666	-0.181659	G3XAI2;P07942;E7EPA6;E9PCS6;C9J296	G3XAI2;P07942	Laminin subunit beta-1	LAMB1	563
4.93933	0	0	0	4.82044	0	0	0	5.30005	6.25912	6.8189	6.27173	5.91619	6.03467	6.04899	7.25561	7.14398	6.91075	6.86285	6.70047	+	+	LPS 3h_CTRL 3h;LPS 6h_CTRL 6h	4	4	4	13	13	13	46.306	0	7.9171	66053000	6	0.0185948	0.00270342	4.26614	3.83146	0.0363569	0.00844362	4.6629	3.09614	G5E972;P42167;P42166;H0YJH7	G5E972;P42167;P42166	Lamina-associated polypeptide 2, isoforms beta/gamma;Thymopoietin;Thymopentin;Lamina-associated polypeptide 2, isoform alpha;Thymopoietin;Thymopentin	TMPO	564
0	6.40742	0	0	0	5.71987	0	5.26928	0	0	5.45765	6.50209	6.91444	7.01242	6.5816	6.41425	6.94553	7.41885	7.14123	6.16059	+	+	LPS 3h_CTRL 3h;LPS 6h_CTRL 6h	3	3	3	5.9	5.9	5.9	90.036	0	10.543	81988000	13	0.0163716	0.000841099	5.21215	3.98216	0.0258407	0.00606276	4.61826	3.45903	G5E9D5;Q9BQ52;H7C2I4;E7ES68	G5E9D5;Q9BQ52;H7C2I4;E7ES68	Zinc phosphodiesterase ELAC protein 2	ELAC2	565
0	0	0	0	0	0	0	0	0	5.94563	6.93126	6.68425	7.03993	6.51782	6.47621	6.98078	7.77772	6.95879	7.41382	7.62623	+	+	LPS 3h_CTRL 3h;LPS 6h_CTRL 6h	6	6	5	21.6	21.6	18.7	39.033	0	13.407	178320000	9	4.49241e-07	0	6.72989	60.4254	0.00550491	0.00250926	6.16234	5.45043	G5E9W9;Q9NUV9;C9IZQ3	G5E9W9;Q9NUV9	GTPase IMAP family member 4	GIMAP4	566
0	5.57046	0	6.01603	0	0	5.54129	0	0	0	0	6.89723	6.19571	6.8899	0	0	0	0	0	0				2	2	2	2.5	2.5	2.5	111.97	0.00051706	4.1136	18980000	1	0.220567	0.0674382	1.67927	1.45037	0.373901	0.237025	-1.10826	-1	X6RM00;G8JLD3;X6RLX0;Q8IUD2;K7EPD6;A0A0U1RQN0	X6RM00;G8JLD3;X6RLX0;Q8IUD2;K7EPD6;A0A0U1RQN0	ELKS/Rab6-interacting/CAST family member 1	ERC1	567
5.70683	7.36352	5.34262	6.32346	7.42794	7.00368	6.9716	6.88887	6.31452	6.25849	7.24311	8.16215	7.92061	8.00381	7.38714	7.60258	7.91097	8.32131	8.12879	7.4758	+	+	LPS 3h_CTRL 3h;LPS 6h_CTRL 6h	23	23	23	48.2	48.2	48.2	79.621	0	160	950610000	63	0.0409643	0.00327521	1.31049	2.97443	0.00443319	0.00293767	1.20046	5.78612	G8JLD5;O00429;F8VZ52;F8W1W3;B4DDQ3;B4DPZ9;F8VUJ9;F8VR28;F8VYL3;H0YHY4;H0YI79	G8JLD5;O00429	Dynamin-1-like protein	DNM1L	568
7.59049	6.54219	5.17722	0	0	0	0	0	5.92312	5.86367	6.33236	0	0	0	0	5.75937	0	0	0	0	+		LPS 3h_CTRL 3h	3	3	3	6	6	6	51.539	0.00054437	5.0576	46876000	4	0.130931	0.0220531	-2.59551	-1.8954	0.610312	0.515355	-1.20549	-0.55204	Q2L6G8;G8JLG2;Q15517	Q2L6G8;G8JLG2;Q15517	Corneodesmosin	CDSN	569
6.66229	7.88881	6.6331	7.09356	7.35987	7.52278	7.45688	7.47893	6.83636	6.80278	7.77158	8.61329	8.44314	8.56705	8.01161	8.06352	8.2236	8.54073	8.31071	7.60978	+	+	LPS 3h_CTRL 3h;LPS 6h_CTRL 6h	16	16	15	40.9	40.9	39.1	50.957	0	67.123	2321300000	101	0.00635793	0	1.15381	5.23592	0.00428115	0.00301111	0.930122	5.84177	H0Y4R1;P12268;E7ETK5	H0Y4R1;P12268;E7ETK5	Inosine-5-monophosphate dehydrogenase 2	IMPDH2	572
0	0	0	5.52353	0	0	0	0	0	0	5.86659	0	6.42129	6.54315	6.41348	5.63368	6.52741	0	0	6.44604	+	+	LPS 3h_CTRL 3h;LPS 6h_CTRL 6h	1	1	1	25	25	25	5.0306	0.0095986	2.2049	16382000	1	0.0494322	0.00366102	3.9442	2.78762	0.0714675	0.0173801	3.72143	2.43663	R4GN06;Q5T8Z1;R4GN54;R4GMW6;H0Y4W0;H0Y6Z9;R4GMX3;Q9UBI1	R4GN06;Q5T8Z1;R4GN54;R4GMW6;H0Y4W0;H0Y6Z9;R4GMX3;Q9UBI1	COMM domain-containing protein 3	COMMD3;COMMD3-BMI1	573
0	0	0	0	0	5.16708	5.47164	5.39785	0	5.80798	6.1038	6.75793	6.43987	6.56898	6.52512	6.82143	6.79315	6.8615	6.75113	6.42953	+	+	LPS 3h_CTRL 3h;LPS 6h_CTRL 6h	4	4	4	12.8	12.8	12.8	36.514	0	7.1159	46579000	3	4.50731e-07	0	6.47914	60.3754	0.100603	0.025898	2.36244	2.1265	H0Y4X3;Q14498;A0A0U1RQH7;G3XAC6;A0A0U1RQW2;Q5QP23	H0Y4X3;Q14498;A0A0U1RQH7;G3XAC6	RNA-binding protein 39	RBM39	574
0	0	0	0	0	5.26684	0	0	0	0	0	6.32613	6.2742	6.4543	5.66948	5.56948	5.78668	5.22469	5.29767	5.26958	+	+	LPS 3h_CTRL 3h;LPS 6h_CTRL 6h	5	2	2	13.4	3.7	3.7	42.026	0.00050556	3.796	9032900	3	0.0164525	0.00108057	4.94482	3.97626	0.0128904	0.00338329	4.37625	4.27582	H0Y5B0;E9PMG5;Q6ZSX4;E9PN54;E9PMV8;Q6R5J7	H0Y5B0;E9PMG5		EPB41L2	576
0	0	0	0	0	0	5.4688	0	0	0	5.44213	6.41286	6.46021	6.35417	6.11614	5.76085	6.80824	6.97808	6.87301	0	+	+	LPS 3h_CTRL 3h;LPS 6h_CTRL 6h	1	1	1	18.5	18.5	18.5	8.5507	0	7.8914	33590000	4	5.2137e-06	0	6.1571	32.7021	0.0462217	0.00916251	4.19027	2.85372	H0Y614;P61960	H0Y614;P61960	Ubiquitin-fold modifier 1	UFM1	577
0	5.18735	0	0	0	5.89471	0	0	0	5.07441	0	6.71383	5.72519	6.73542	6.50421	6.3704	6.34183	6.2389	0	5.81785	+	+	LPS 3h_CTRL 3h;LPS 6h_CTRL 6h	3	3	3	3.4	3.4	3.4	107.97	0.00054645	5.1723	22328000	4	0.0422886	0.00332037	4.09826	2.94238	0.128995	0.0355094	2.75997	1.90832	H0Y626;O95361;J3QL38;K7EL43;B3KP96	H0Y626;O95361	Tripartite motif-containing protein 16	TRIM16	578
0	5.98102	0	0	6.34029	0	0	6.34058	0	5.58225	6.0154	6.5069	6.27061	6.22904	5.87847	6.78609	6.38815	0	6.72574	0	+		LPS 3h_CTRL 3h	2	2	2	12.1	12.1	12.1	20.138	0	9.6656	28156000	5	0.0699491	0.005443	3.71582	2.45657	0.632663	0.547803	1.59543	0.516631	H0Y852;Q96I99;E9PDQ8	H0Y852;Q96I99;E9PDQ8	Succinyl-CoA ligase [GDP-forming] subunit beta, mitochondrial	SUCLG2	579
0	0	0	6.31192	0	5.70117	0	0	6.01115	0	5.9904	7.37225	7.4993	7.38899	7.03177	7.07456	7.35788	7.76415	7.4728	6.69653	+	+	LPS 3h_CTRL 3h;LPS 6h_CTRL 6h	4	4	2	9.7	9.7	4.6	58.004	0	7.5637	222380000	7	0.00868794	0	5.79416	4.79372	0.0269368	0.00649794	4.93072	3.41365	H0Y8B3;Q96HN2;C9K0S0	H0Y8B3;Q96HN2	Adenosylhomocysteinase;Putative adenosylhomocysteinase 3	AHCYL2	580
5.29717	0	0	0	0	5.35172	0	5.64382	0	0	0	7.08615	7.33282	7.25103	0	0	0	0	0	0				2	2	2	9.6	9.6	9.6	20.875	0.0027985	2.8158	52401000	4	0.269915	0.0980353	3.27457	1.27944	0.178009	0.0633624	-2.19911	-1.63203	H0Y8K3;Q9UKY7	H0Y8K3;Q9UKY7	Protein CDV3 homolog	CDV3	581
0	0	0	0	5.34062	0	0	0	0	0	0	6.56353	6.5761	6.64873	6.28133	6.27786	7.13363	6.88133	7.00988	6.80602	+	+	LPS 3h_CTRL 3h;LPS 6h_CTRL 6h	1	1	1	7	7	7	25.868	0.00049702	3.5499	53748000	1	0.0514087	0.0036879	4.14581	2.74935	1.29029e-06	0	6.82174	46.4013	H0Y8X4;O43598	H0Y8X4;O43598	2-deoxynucleoside 5-phosphate N-hydrolase 1	DNPH1	582
0	0	4.66151	4.8771	0	6.23442	5.51104	0	0	0	6.26064	6.64946	6.63376	6.62881	6.55354	6.50748	6.83913	6.85531	6.38001	6.47585	+	+	LPS 3h_CTRL 3h;LPS 6h_CTRL 6h	4	4	4	5.3	5.3	5.3	109.65	0.00056465	5.8961	43257000	7	0.0150454	0.00032	4.63752	4.08429	0.0403185	0.00839279	4.26246	2.99049	H0YAN8;O15013	H0YAN8;O15013	Rho guanine nucleotide exchange factor 10	ARHGEF10	584
0	5.51888	5.40264	0	0	5.79104	4.77823	5.40924	0	0	5.81764	7.26876	7.2987	7.11972	6.75756	6.09722	6.70207	7.47318	7.50144	6.87518	+	+	LPS 3h_CTRL 3h;LPS 6h_CTRL 6h	8	6	6	19.4	13.5	13.5	46.966	0	10.853	134780000	15	0.0167823	0.00188671	4.66817	3.95254	0.0612896	0.0120874	3.73412	2.58058	H0YAV1;Q7LG56;A0A0C4DGZ6	H0YAV1;Q7LG56;A0A0C4DGZ6	Ribonucleoside-diphosphate reductase subunit M2 B	RRM2B	586
0	6.8802	0	0	0	6.19529	6.40888	6.91251	0	0	0	6.43465	6.95803	6.38135	6.06506	0	6.40715	5.30333	0	0	+		LPS 3h_CTRL 3h	2	2	2	16.3	16.3	16.3	13.775	0.00055127	5.3937	38018000	5	0.0826955	0.0102005	3.79178	2.30267	0.263016	0.128193	-1.56124	-1.3014	H0YB13;O76061;E5RG57	H0YB13;O76061;E5RG57	Stanniocalcin-2	STC2	587
5.71715	7.80309	6.63899	6.90733	7.51215	7.34725	7.46925	7.69135	6.74821	6.3632	7.3471	8.28921	8.31996	8.30638	7.9701	7.89502	8.17901	8.44872	8.50577	7.95569	+	+	LPS 3h_CTRL 3h;LPS 6h_CTRL 6h	7	7	7	36.9	36.9	36.9	22.683	0	35.136	1860700000	62	0.0143767	0.000326531	1.13081	4.13998	0.0126558	0.0034029	1.07299	4.29898	H0YD13;P16070;H0Y2P0;H0YDW7;H0YCV9;H0Y5E4;E9PKC6;H0YE40;H0YDX6;Q86UZ1;H0YD17;J3KN83	H0YD13;P16070;H0Y2P0;H0YDW7;H0YCV9;H0Y5E4	CD44 antigen	CD44	589
0	7.25744	0	0	6.15613	6.51443	5.71893	6.85119	4.6323	5.62568	6.25125	8.3142	8.41322	8.26823	7.74629	6.9583	8.42101	8.55268	8.495	8.25525	+	+	LPS 3h_CTRL 3h;LPS 6h_CTRL 6h	17	17	17	36.3	36.3	36.3	55.096	0	93.738	1861300000	71	0.0327902	0.00305185	5.11592	3.20353	0.0164699	0.0038946	2.26794	3.97499	H0YDU8;P53041;A8MU39	H0YDU8;P53041;A8MU39	Serine/threonine-protein phosphatase;Serine/threonine-protein phosphatase 5	PPP5C	590
0	0	0	0	0	0	0	0	0	0	0	5.79076	5.8057	0	5.26143	5.32395	7.06077	7.0974	7.0664	6.57022	+	+	LPS 3h_CTRL 3h;LPS 6h_CTRL 6h	2	2	2	23.6	23.6	23.6	15.439	0	8.8268	41036000	4	0.0709555	0.00768281	3.37158	2.4433	4.06378e-05	0.0149091	6.62375	19.5171	H0YE25;H0YF25;Q8NB37;H0YER3;E9PQD8;E9PLI5	H0YE25;H0YF25;Q8NB37;H0YER3;E9PQD8;E9PLI5	Parkinson disease 7 domain-containing protein 1	PDDC1	591
0	6.23681	5.77231	5.89015	6.26628	6.24927	5.90038	5.49431	4.50854	5.39129	6.55742	7.26921	7.51103	7.51855	7.18865	7.08354	7.68819	7.86865	7.67662	6.97791	+	+	LPS 3h_CTRL 3h;LPS 6h_CTRL 6h	9	9	9	20.3	20.3	20.3	67.55	0	29.084	302970000	14	0.0879757	0.0114713	2.37586	2.2466	0.0075965	0.00238078	1.95022	4.98016	H0YGW7;Q8NE71;A0A0G2JIC2;Q5STZ8	H0YGW7;Q8NE71	ATP-binding cassette sub-family F member 1	ABCF1	592
0	0	0	0	0	0	0	0	0	0	5.26133	0	0	0	0	5.90654	0	6.71326	6.79648	6.13814		+	LPS 6h_CTRL 6h	12	1	1	72.3	12.3	12.3	22.273	0.000501	3.7006	13789000	3	0.373901	0.195495	1.05227	1	0.016598	0.00408385	5.11088	3.96572	H0YGX7	H0YGX7		ARHGDIB	593
0	6.19346	0	0	0	5.98373	0	0	5.36691	5.35392	6.42137	6.6907	6.7273	6.66268	6.29866	6.47425	6.54118	6.44386	0	6.87295	+		LPS 3h_CTRL 3h	1	1	1	9.1	9.1	9.1	11.255	0.0037106	2.7431	39152000	4	0.0116632	0.000203103	5.32145	4.40308	0.431558	0.311296	1.92553	0.873783	H0YII4;H0YI90;Q5TDH0	H0YII4;H0YI90;Q5TDH0	Protein DDI1 homolog 2	DDI2	595
0	0	0	0	0	5.10599	4.69157	5.05652	0	0	4.99714	6.52994	6.62296	6.38007	6.14404	5.55567	0	6.90383	6.92454	0	+		LPS 3h_CTRL 3h	6	2	2	15.7	5.8	5.8	64.063	0.00050429	3.782	28546000	6	3.1896e-05	0	6.13483	20.7458	0.652316	0.574556	0.905992	0.486115	H0YJ75;Q13362;Q96B13;H0YN84;G3V2U3	H0YJ75;Q13362;Q96B13;H0YN84	Serine/threonine-protein phosphatase 2A 56 kDa regulatory subunit gamma isoform	PPP2R5C	596
7.14903	7.84474	7.17909	7.68122	8.13994	7.81392	7.99755	7.77442	7.4222	7.39608	8.18375	8.78292	8.78498	8.83064	8.374	8.62042	8.5583	8.75977	8.52715	8.68302	+	+	LPS 3h_CTRL 3h;LPS 6h_CTRL 6h	16	16	16	45.3	45.3	45.3	19.072	0	101.86	5015700000	120	0.0109771	0.000209913	0.992452	4.48152	0.00159971	0.00562025	0.948899	7.61075	H0YKD8;P46779;H0YMF4;H0YLP6	H0YKD8;P46779;H0YMF4;H0YLP6	60S ribosomal protein L28	RPL28	597
0	0	0	0	0	5.58859	0	5.78209	0	5.31214	6.58463	6.76347	6.0944	6.662	6.72489	6.5436	7.15363	6.66778	7.03687	6.71248	+	+	LPS 3h_CTRL 3h;LPS 6h_CTRL 6h	3	3	3	18.7	18.7	18.7	20.79	0	8.5058	60422000	8	7.06509e-07	0	6.56588	53.9523	0.077508	0.0201511	3.48631	2.36183	H0YKU1;H0YNJ8;Q9NYL9	H0YKU1;H0YNJ8;Q9NYL9	Tropomodulin-3	TMOD3	598
0	0	0	0	5.97929	5.70449	0	5.44773	0	5.34594	0	6.71042	6.64556	6.73623	0	7.02135	6.75611	0	0	6.79502				3	3	3	9.7	9.7	9.7	35.786	0.00058893	6.7661	39409000	3	0.331136	0.142969	2.82258	1.10504	0.697097	0.633007	0.814865	0.418466	H0YL72;P50213;H0YKD0;H0YLI6;H0YMU3;H0YM64	H0YL72;P50213;H0YKD0;H0YLI6;H0YMU3	Isocitrate dehydrogenase [NAD] subunit alpha, mitochondrial	IDH3A	599
0	0	0	0	0	0	0	5.67288	0	5.47317	5.96756	6.30767	5.83705	5.88345	5.29197	6.93983	6.5607	6.41256	6.29566	0	+		LPS 3h_CTRL 3h	4	4	4	21.8	21.8	21.8	31.739	0	11.117	22278000	5	3.63736e-06	0	5.85754	35.7913	0.279085	0.140728	3.01254	1.25108	H0YLU7;P13804;H0YL12;H0YKF0;H0YK49;H0YNX6;H0YL83	H0YLU7;P13804;H0YL12;H0YKF0;H0YK49;H0YNX6	Electron transfer flavoprotein subunit alpha, mitochondrial	ETFA	601
0	5.84604	0	0	6.17415	6.18783	0	6.25909	0	0	6.29265	7.24361	6.80992	6.86746	6.90229	6.09899	7.22835	7.21376	7.23462	6.58244	+	+	LPS 3h_CTRL 3h;LPS 6h_CTRL 6h	4	4	4	6.7	6.7	6.7	104.56	0	35.623	102370000	6	0.0326789	0.00292393	4.41915	3.2071	0.0542811	0.011129	4.38225	2.69667	J3KMZ9;H0YMD1;P01130;H0YMQ3;H0YM92	J3KMZ9;H0YMD1;P01130;H0YMQ3	Low-density lipoprotein receptor	LDLR	602
4.68692	6.81704	5.53832	6.61083	6.16394	6.055	6.96438	6.74764	0	0	5.99097	7.53784	8.02865	7.8826	6.43218	6.95821	7.29656	7.08088	7.15158	7.31693	+	+	LPS 3h_CTRL 3h;LPS 6h_CTRL 6h	4	1	1	33	11	11	11.345	0	15.801	325610000	11	0.0313946	0.00286997	1.21104	3.24936	0.123395	0.0334917	3.20743	1.9469	H0YMV8;Q71UM5;C9JLI6;C9J1C5	H0YMV8;Q71UM5;C9JLI6	40S ribosomal protein S27;40S ribosomal protein S27-like	RPS27L	603
5.30283	0	4.778	0	0	5.34725	0	5.42316	0	0	6.93228	7.2927	7.30116	7.22389	6.98103	6.09569	7.78079	6.88908	7.4137	7.15531	+	+	LPS 3h_CTRL 3h;LPS 6h_CTRL 6h	4	4	4	28.2	28.2	28.2	19.997	0	13.945	184830000	12	0.015033	0.000320802	5.13005	4.08529	0.0346029	0.0083074	4.91283	3.14733	H0YN26;P39687;H7BZ09	H0YN26;P39687	Acidic leucine-rich nuclear phosphoprotein 32 family member A	ANP32A	604
0	6.72323	5.25852	5.6026	6.03193	6.43484	6.08088	6.56195	5.57296	5.25681	6.67729	7.76282	7.52504	7.66219	6.72995	7.11833	7.20271	7.75178	7.52732	7.02841	+	+	LPS 3h_CTRL 3h;LPS 6h_CTRL 6h	6	6	6	25.9	25.9	25.9	32.253	0	24.394	292460000	17	0.0765887	0.0094046	2.5482	2.37278	0.00432407	0.00300277	1.34422	5.82582	H0YN81;Q9GZS3;H3BQA8;H0YMF9;H0YL19;H0YLA1	H0YN81;Q9GZS3;H3BQA8;H0YMF9;H0YL19	WD repeat-containing protein 61;WD repeat-containing protein 61, N-terminally processed	WDR61	605
0	0	0	0	6.18041	6.4788	0	0	0	0	6.22814	0	0	0	6.74273	0	7.55117	7.11508	7.30181	7.66895				8	1	1	56.6	9.8	9.8	15.548	0	13.8	127060000	7	0.328836	0.141107	1.35809	1.11103	0.170944	0.057514	4.63164	1.66649	H0YNJ9;H0YMM5;H0YKI0	H0YNJ9;H0YMM5;H0YKI0		DUT	606
0	6.43849	6.07493	5.93117	0	6.81066	6.81777	6.69729	6.08867	5.01258	5.47078	6.78	6.87926	6.87506	6.842	6.67699	6.37194	6.82862	6.1577	0	+		LPS 3h_CTRL 3h	5	5	5	11.2	11.2	11.2	62.886	0.00054496	5.1008	67766000	5	0.101302	0.014529	2.8805	2.12035	0.336714	0.192282	-1.07835	-1.09067	H0YNP1;O94923	H0YNP1;O94923	D-glucuronyl C5-epimerase	GLCE	607
0	7.15866	7.00424	6.87051	7.07372	7.14454	7.17909	6.95461	6.82493	6.16729	6.81568	7.66995	7.72165	7.69929	7.04234	7.08207	7.3043	7.81263	7.68279	6.53671		+	LPS 6h_CTRL 6h	2	2	2	1.3	1.3	1.3	144.47	0.00050633	3.8008	405840000	19	0.236356	0.0755658	1.76836	1.39189	0.0840801	0.0212858	0.429605	2.28759	H0YNU5;P54132	H0YNU5;P54132	Bloom syndrome protein	BLM	608
0	7.46235	0	5.53536	6.71864	6.89317	5.80292	7.06028	4.71867	5.70381	6.93025	7.80774	7.47455	7.72153	7.50172	6.85612	8.38582	8.25353	8.27182	8.50756	+	+	LPS 3h_CTRL 3h;LPS 6h_CTRL 6h	10	10	3	62.3	62.3	21.6	17.827	0	124.21	1180400000	60	0.0810174	0.00984228	3.54389	2.32134	0.034378	0.00832319	2.0192	3.15411	H0YNW5;P33316;H0YKC5;A0A0C4DGL3;H0YMP1	H0YNW5;P33316;H0YKC5;A0A0C4DGL3	Deoxyuridine 5-triphosphate nucleotidohydrolase, mitochondrial	DUT	609
0	0	0	0	0	5.15718	0	4.67766	0	0	0	6.56639	6.67955	6.00147	5.92519	6.36498	7.13194	7.49886	7.42076	6.00518	+	+	LPS 3h_CTRL 3h;LPS 6h_CTRL 6h	4	4	4	17.2	17.2	17.2	34.684	0	11.033	85270000	6	0.0165078	0.00120329	5.03452	3.97224	0.0163826	0.00381242	4.91738	3.98136	H3BLU7;O43488;Q8NHP1;H7C5H7;O95154	H3BLU7;O43488;Q8NHP1	Aflatoxin B1 aldehyde reductase member 2;Aflatoxin B1 aldehyde reductase member 4	AKR7A2;AKR7L	610
0	5.86706	0	5.1599	5.61305	5.77723	5.74862	5.64904	4.86137	5.46223	6.29126	7.42124	7.31158	7.41149	6.53063	6.8454	7.15845	7.3753	6.92003	6.68997	+	+	LPS 3h_CTRL 3h;LPS 6h_CTRL 6h	5	5	5	8.2	8.2	8.2	76.039	0	8.9913	139620000	8	0.0486612	0.00368481	3.66524	2.80303	0.00108557	0.008	1.49813	8.42747	H3BLV9;Q96SB4;D6RBM8;P78362;H7C2I2;D6RBF8;C9J2M4;H7C521;C9JWF7;H7C5L6;A8MPP7;A8MPY5;E7ETV6;Q9UPE1	H3BLV9;Q96SB4	SRSF protein kinase 1	SRPK1	611
0	6.11524	5.67656	0	5.92772	5.58095	6.2282	6.18879	5.28296	5.85077	6.90397	7.19496	7.39862	7.43348	6.23338	7.13742	0	6.73012	6.77494	5.90896	+		LPS 3h_CTRL 3h	5	5	5	7.4	7.4	7.4	86.869	0.00058651	6.6978	110570000	6	0.0835292	0.0103075	3.48898	2.29356	0.74093	0.684677	-0.516046	-0.354405	H3BM21;P05106;I3L4X8	H3BM21;P05106;I3L4X8	Integrin beta;Integrin beta-3	ITGB3	612
0	0	5.2739	0	0	0	0	0	0	5.40406	6.36667	6.91985	0	7.06584	6.68264	6.85956	0	6.99041	0	0	+		LPS 3h_CTRL 3h	3	3	3	39.2	39.2	39.2	11.14	0.00052994	4.5372	44554000	2	0.145167	0.0259526	4.35222	1.80632	0.512746	0.401473	1.68918	0.717481	H3BNE1;H3BR18;H3BM38;H3BPJ0;O00161;H3BNG6;H3BU94;H3BR99;H3BV99;H3BP15;H3BQY9	H3BNE1;H3BR18;H3BM38;H3BPJ0;O00161	Synaptosomal-associated protein;Synaptosomal-associated protein 23	SNAP23	613
5.35249	6.6275	5.40871	5.86762	5.83693	5.52922	5.725	6.64896	0	5.73478	7.23106	7.8071	7.63873	7.58761	7.4394	7.30952	8.10816	7.95971	8.28312	7.88379	+	+	LPS 3h_CTRL 3h;LPS 6h_CTRL 6h	9	9	9	53.5	53.5	53.5	17.668	0	22.524	711160000	30	0.000558222	0	1.72213	10.0175	0.068991	0.0140377	3.18127	2.4694	H3BMH2;H3BSC1;P62491;Q15907;B4DQU5;M0R377;M0R2D0;H3BN38;P57735	H3BMH2;H3BSC1;P62491;Q15907	Ras-related protein Rab-11A;Ras-related protein Rab-11B	RAB11A;RAB11B	614
0	0	0	0	5.84422	5.83921	5.89612	5.72406	5.32856	5.49732	6.01912	6.46685	6.60165	0	6.23162	6.50181	6.76217	6.82791	6.51578	6.41777	+	+	LPS 3h_CTRL 3h;LPS 6h_CTRL 6h	3	3	3	12.6	12.6	12.6	23.375	0.00052938	4.5256	34492000	2	0.0619562	0.00527952	3.895	2.57034	0.000506974	0.0126857	0.948031	10.2695	H3BMU1;H3BUI0;J3KR23;P53990;H3BQF7	H3BMU1;H3BUI0;J3KR23;P53990;H3BQF7	IST1 homolog	IST1	615
0	5.784	0	0	0	5.62002	5.59392	5.50168	0	0	5.64375	0	0	6.71002	6.25195	6.14022	0	0	0	0				2	2	2	3	3	3	88.761	0.0027907	2.7963	10472000	1	0.34797	0.159336	2.56434	1.06232	0.206598	0.0873051	-2.11508	-1.50572	H3BND4;Q6P996;Q6XYB5;Q86XE2	H3BND4;Q6P996;Q6XYB5;Q86XE2	Pyridoxal-dependent decarboxylase domain-containing protein 1	PDXDC1	616
0	7.78371	5.64596	6.38943	7.03906	7.09107	7.3404	7.88088	5.84377	5.38072	5.70488	8.46916	8.56292	8.29833	7.9766	6.6093	7.75984	8.51387	8.37834	7.08991	+	+	LPS 3h_CTRL 3h;LPS 6h_CTRL 6h	18	18	18	36.5	36.5	36.5	58.44	0	101.36	1779200000	83	0.0554698	0.00416371	2.43075	2.67581	0.140723	0.0404932	0.962883	1.83308	H3BS10;H3BP20;P06865;H3BU85;H3BTD4;A0A087WUJ7	H3BS10;H3BP20;P06865;H3BU85;H3BTD4	Beta-hexosaminidase;Beta-hexosaminidase subunit alpha	HEXA	618
5.51925	7.63232	5.67486	6.73549	7.22373	7.57621	7.55462	7.28818	6.51455	6.30047	7.5622	8.37696	8.2464	8.13567	8.05365	7.76623	8.04833	8.16137	8.07577	8.19736	+	+	LPS 3h_CTRL 3h;LPS 6h_CTRL 6h	45	44	41	6.9	6.8	6.4	856.87	0	94.369	1456700000	89	0.012464	0.000194858	1.51785	4.31831	0.0350323	0.00828382	1.003	3.13452	H3BPE1;H3BQK9;Q9UPN3;H0Y390;H0YD69;E9PNZ4;E9PLY5;H0Y6T5;H0Y4F5;H0Y314;H0Y7I1;H0YC65	H3BPE1;H3BQK9;Q9UPN3;H0Y390	Microtubule-actin cross-linking factor 1, isoforms 1/2/3/5	MACF1	619
4.87712	6.6536	5.79209	5.47999	0	6.48838	6.2335	6.83122	5.24413	6.06206	6.93805	7.39825	7.35011	7.56138	7.10639	7.63272	7.59738	7.50748	7.54954	6.99911	+	+	LPS 3h_CTRL 3h;LPS 6h_CTRL 6h	7	7	7	16.1	16.1	16.1	53.496	0	21.114	283770000	14	0.0737068	0.00939286	2.71028	2.40809	0.0100002	0.00306815	1.28539	4.60406	H3BPE7;P35637;A0A075B7D9;Q92804	H3BPE7;P35637	RNA-binding protein FUS	FUS	620
0	0	0	0	0	0	0	5.70982	0	0	6.12117	0	0	0	5.9894	6.44171	7.30886	5.69635	6.95258	7.09153	+	+	LPS 3h_CTRL 3h;LPS 6h_CTRL 6h	2	2	2	9.6	9.6	9.6	26.305	0.0037037	2.7102	47747000	0	0.177841	0.0392235	2.42211	1.63283	0.0165451	0.00398513	5.55624	3.96954	H3BPK3;H3BPQ4;Q16775	H3BPK3;H3BPQ4;Q16775	Hydroxyacylglutathione hydrolase, mitochondrial	HAGH	621
5.61908	7.61518	5.50431	5.95817	6.91364	7.13513	7.07026	7.1719	5.23462	6.03882	7.42165	8.43119	8.33684	8.37532	8.01469	7.75948	8.43087	8.63066	8.45756	8.24912	+	+	LPS 3h_CTRL 3h;LPS 6h_CTRL 6h	24	24	14	41.7	41.7	25.1	52.832	0	150.39	2165500000	77	0.00925347	0	1.79386	4.70799	0.0157348	0.00363926	1.77539	4.0299	H3BR35;P15170;H3BSV8	H3BR35;P15170	Eukaryotic peptide chain release factor GTP-binding subunit ERF3A	GSPT1	622
0	5.30673	5.53245	6.11694	5.87907	6.53015	6.57404	4.51712	0	0	0	7.03599	7.0844	6.94087	6.29491	5.313	5.7769	6.10106	5.87894	5.72718	+		LPS 3h_CTRL 3h	2	2	2	39.6	39.6	39.6	6.0239	0.00054675	5.1729	46847000	4	0.0513966	0.00369084	0.904196	2.74958	0.218607	0.0959841	2.23515	1.45792	H3BUD2;H3BS05;H3BR94;Q9BTE1	H3BUD2;H3BS05;H3BR94;Q9BTE1	Dynactin subunit 5	DCTN5	623
0	5.0223	0	0	0	0	0	4.54069	0	0	5.13691	6.59704	6.66683	6.35847	5.83653	6.41246	7.1066	7.51034	7.45597	6.60132	+	+	LPS 3h_CTRL 3h;LPS 6h_CTRL 6h	4	4	4	27	27	27	32.625	0	23.008	92163000	8	0.00516956	0	5.11469	5.5462	0.00162628	0.00555	6.1092	7.57767	H3BRY5;P50225;H3BQX5;E9PKR8;P50226;H3BNY7;E9PM76;E9PKW4;A0A0A6YYL2;P0DMN0;P0DMM9	H3BRY5;P50225;H3BQX5;E9PKR8;P50226	Sulfotransferase;Sulfotransferase 1A1;Sulfotransferase 1A2	SULT1A1;SULT1A2	624
5.21229	7.09086	5.63982	6.26093	6.43361	6.84948	5.81554	6.82652	5.87373	5.00992	6.29451	7.84164	7.99296	7.89146	7.40449	6.31249	7.63842	7.74192	7.6857	7.50648	+	+	LPS 3h_CTRL 3h;LPS 6h_CTRL 6h	50	4	0	82.3	6.4	0	53.045	0	12.349	487150000	17	0.00921839	0	1.35751	4.71312	0.0678411	0.0136922	1.30196	2.48508	H3BTN5;H3BQ34;H3BTJ2;H3BUW1;H3BT25;H3BU13;H3BN34;H3BQZ3;P30613	H3BTN5;H3BQ34	Pyruvate kinase	PKM	625
0	0	0	0	0	6.2401	0	6.19493	0	4.94481	6.51426	6.99005	7.04454	7.09906	6.67797	6.70172	6.82476	6.95818	6.6789	6.1731	+	+	LPS 3h_CTRL 3h;LPS 6h_CTRL 6h	2	2	2	27.3	27.3	27.3	7.5737	0.0023674	2.9433	71896000	5	4.5795e-07	0	6.86517	60.1358	0.0939461	0.0241826	3.19136	2.18757	H3BUR4;Q9ULX3	H3BUR4;Q9ULX3	RNA-binding protein NOB1	NOB1	626
0	5.88472	0	0	0	5.93608	0	0	0	0	0	0	6.48511	6.46627	6.0569	6.36979	0	0	0	0				1	1	1	6	6	6	22.425	0.009292	2.2976	11095000	0	0.345591	0.156544	2.62471	1.06825	0.373901	0.237319	0.0867419	1	H3BUU8;Q08AM6	H3BUU8;Q08AM6	Protein VAC14 homolog	VAC14	627
5.74842	6.36265	0	0	6.41298	6.0639	0	5.4144	5.87397	5.84364	6.16197	6.21498	6.01891	0	0	5.77879	7.65757	7.22149	7.55794	7.73907		+	LPS 6h_CTRL 6h	5	5	5	8.4	8.4	8.4	73.792	0	14.951	166140000	9	0.990234	0.981513	-0.0256405	-0.0130218	0.129368	0.0356256	2.55179	1.90582	H3BUU9;P55287	H3BUU9;P55287	Cadherin-11	CDH11	628
6.04634	7.47913	6.37243	6.47419	7.083	6.45139	6.39324	6.93688	6.2294	6.30647	6.82428	7.70695	7.55812	7.5225	7.3539	7.69865	8.03703	7.85768	8.06438	8.18284	+	+	LPS 3h_CTRL 3h;LPS 6h_CTRL 6h	8	1	1	58.5	11.4	11.4	13.519	0	6.8831	715250000	20	0.0232179	0.00270876	0.70213	3.57758	0.00120643	0.00699213	1.50464	8.1976	H7BZJ3	H7BZJ3		PDIA3	629
0	6.64733	0	0	6.08468	6.02065	6.12225	6.14968	0	5.41561	6.60428	7.69727	7.67794	7.44039	7.24092	6.47822	7.71656	7.88028	7.84352	7.83604	+	+	LPS 3h_CTRL 3h;LPS 6h_CTRL 6h	7	7	7	22.5	22.5	22.5	42.542	0	25.045	425430000	28	0.0341564	0.00309689	4.78576	3.16084	0.0963136	0.0247571	2.80929	2.16532	H7C0E5;H7BZM7;O75312	H7C0E5;H7BZM7;O75312	Zinc finger protein ZPR1	ZPR1	630
0	5.83241	0	0	5.62767	6.10612	5.63753	6.20879	0	4.83377	5.99094	7.59341	7.63981	7.47502	7.14758	6.65324	7.63677	7.70998	7.76124	7.28226	+	+	LPS 3h_CTRL 3h;LPS 6h_CTRL 6h	9	9	9	31	31	31	38.633	0	49.367	308200000	30	0.0226516	0.00262951	4.87734	3.60527	0.0876659	0.0224033	2.85146	2.24979	H7C003;Q15435;C9J177;C9JD73;B5MBZ8;H7C3Q5	H7C003;Q15435;C9J177;C9JD73	Protein phosphatase 1 regulatory subunit 7	PPP1R7	631
5.06636	0	0	0	0	0	0	4.97746	4.26442	5.87468	6.23739	0	0	0	0	7.00724	6.79278	6.71544	6.58485	0				2	2	2	9.1	9.1	9.1	26.799	0.0005102	3.8819	28118000	3	0.373901	0.195468	0.234206	1	0.36347	0.220989	2.39675	1.0246	H7C0C1;P48047;H7C086	H7C0C1;P48047;H7C086	ATP synthase subunit O, mitochondrial	ATP5O	632
0	0	0	0	0	0	0	5.51127	0	0	5.80625	6.42197	6.33268	6.22316	0	0	6.97003	6.97659	7.00634	6.78137	+	+	LPS 3h_CTRL 3h;LPS 6h_CTRL 6h	1	1	1	5.1	5.1	5.1	23.686	0.00051125	3.9062	42430000	1	0.0163247	0.000423586	4.95681	3.9856	0.0441897	0.00911888	4.44461	2.89838	H7C3W1;O60443	H7C3W1;O60443	Gasdermin-E	GSDME	633
0	0	5.06337	0	0	0	0	0	0	5.86931	6.50784	6.17099	0	6.18907	0	7.16313	0	0	0	0				2	2	2	16.9	16.9	16.9	17.502	0.00050659	3.8054	21663000	3	0.297124	0.11794	2.76091	1.19778	0.906401	0.852657	0.258764	0.125207	H7C4H2;Q9Y5M8	H7C4H2;Q9Y5M8	Signal recognition particle receptor subunit beta	SRPRB	634
5.52294	0	0	0	0	0	0	0	0	6.20992	6.43247	0	0	0	0	7.44425	6.26064	6.76979	5.23722	5.30466		+	LPS 6h_CTRL 6h	7	7	7	9.2	9.2	9.2	102.48	0	12.873	40557000	9	0.373901	0.195457	0.181907	1	0.0303542	0.852657	4.96133	3.28512	H7C5W9;P16615;O14983	H7C5W9;P16615	Sarcoplasmic/endoplasmic reticulum calcium ATPase 2	ATP2A2	635
0	6.87849	5.17249	5.29001	6.37385	6.54818	6.50255	6.4677	5.86173	5.40839	6.72075	7.84642	7.77694	7.73343	7.41956	7.06092	7.57556	7.88142	7.52686	6.99504	+	+	LPS 3h_CTRL 3h;LPS 6h_CTRL 6h	9	9	9	11.5	11.5	11.5	82.091	0	29.174	405380000	22	0.0581596	0.00459924	2.75645	2.63044	0.00403896	0.00318824	1.25025	5.93563	I3L0N3;P46459;I3L2G1;I3L0L3;K7EQD6	I3L0N3;P46459	Vesicle-fusing ATPase	NSF	636
0	0	0	0	0	0	0	0	0	0	6.11998	5.46132	6.17992	5.26183	6.16465	6.00788	6.71335	6.86267	6.8928	0	+	+	LPS 3h_CTRL 3h;LPS 6h_CTRL 6h	3	3	3	12	12	12	41.395	0.00058445	6.5855	26053000	1	7.73927e-06	0	5.83754	29.6169	0.0165271	0.004	5.29534	3.97084	I3L1R7;Q99447;I3L2Q1;I3L3V9;I3L1L9	I3L1R7;Q99447;I3L2Q1	Ethanolamine-phosphate cytidylyltransferase	PCYT2	638
5.47282	0	0	0	6.21386	6.42174	0	6.18653	0	0	6.72796	7.10322	7.09621	7.14563	6.94968	0	7.27061	7.2334	7.15978	7.36252	+		LPS 3h_CTRL 3h	24	2	2	22.7	1.4	1.4	138.23	0.0024085	3.091	132760000	3	0.0359106	0.00305776	4.66721	3.10889	0.292142	0.151591	3.28361	1.21219	I3L2B0;I3L4B5;I3L318	I3L2B0		CLUH	639
6.75052	7.68432	6.30933	7.38973	7.52982	7.7412	7.27809	7.41084	7.08511	6.7994	7.84164	8.55302	8.44761	8.50383	8.19232	8.18879	8.60817	8.94225	8.74978	8.23877	+	+	LPS 3h_CTRL 3h;LPS 6h_CTRL 6h	11	11	4	72	72	30	11.477	0	28.309	3585400000	68	0.00990207	0	1.17494	4.61718	0.0040237	0.00319764	1.28262	5.94177	I3L3P7;P62244;I3L246;H3BV27;H3BT37;I3L303;H3BVC7	I3L3P7;P62244;I3L246	40S ribosomal protein S15a	RPS15A	640
0	0	0	0	0	0	0	0	0	0	6.04517	6.49212	6.38933	0	0	6.33696	7.52847	7.26214	6.90314	7.52242	+	+	LPS 3h_CTRL 3h;LPS 6h_CTRL 6h	2	2	2	13.1	13.1	13.1	19.934	0.0079823	2.314	102190000	2	0.0706973	0.00687252	3.78532	2.44668	5.93097e-06	0.00414815	7.11063	31.6618	I3L4A6;Q8NB16	I3L4A6;Q8NB16	Mixed lineage kinase domain-like protein	MLKL	641
0	0	0	0	0	0	0	0	0	5.4558	6.24291	6.45231	6.73744	6.70206	6.01322	7.12418	6.22766	6.21511	6.77878	0	+	+	LPS 3h_CTRL 3h;LPS 6h_CTRL 6h	3	3	3	2.1	2.1	2.1	160.44	0.00054025	4.8787	39047000	3	1.24861e-06	0	6.42959	46.7843	0.158626	0.0491384	4.17798	1.73031	I3L4X2;P33527;A0A0A0MS99	I3L4X2;P33527;A0A0A0MS99	Multidrug resistance-associated protein 1	ABCC1	642
0	0	0	0	0	0	0	0	0	0	0	0	0	0	0	6.17228	6.81035	6.5686	0	6.98316		+	LPS 6h_CTRL 6h	1	1	1	11.9	11.9	11.9	17.87	0.0024225	3.1776	21272000	2	NaN	1	0	NaN	0.0164132	0.00380278	5.30688	3.97912	I3L531;P53384	I3L531;P53384	Cytosolic Fe-S cluster assembly factor NUBP1	NUBP1	643
6.58527	7.85245	6.81907	7.32274	7.33658	7.60431	7.70336	7.54791	6.98344	6.62354	7.60185	8.54093	8.51594	8.55425	8.06833	7.77341	8.10308	8.53268	8.33826	7.47435	+	+	LPS 3h_CTRL 3h;LPS 6h_CTRL 6h	44	44	44	26.6	26.6	26.6	223.69	0	176.08	2229900000	169	0.00436282	0	1.07304	5.81158	0.0235512	0.00528139	0.751843	3.56165	J3KN16;Q5VYK3;R4GMY1;F6XAQ5;R4GMY3	J3KN16;Q5VYK3	Proteasome-associated protein ECM29 homolog	KIAA0368;ECM29	644
5.51955	0	0	0	6.03643	6.53957	0	6.59238	0	5.30535	7.25474	7.62627	7.57141	7.56711	7.13953	7.47782	7.24743	8.02346	7.80668	0	+		LPS 3h_CTRL 3h	29	3	0	65.6	10.2	0	33.222	0	9.0626	374590000	3	0.0277557	0.00285826	5.12062	3.38116	0.36965	0.228677	2.42362	1.00995	J3KN67;K7EP68;H0YL80;H0YKP3;H0YNC7;H0YK48;H0YL52;Q6ZN40;P09493;D6RGJ6	J3KN67		TPM3	645
0	0	5.76269	6.26855	0	5.81103	6.18347	6.68558	5.65658	6.52009	7.071	7.6792	7.90391	7.95533	6.69773	7.71121	8.24175	8.24361	8.17339	8.08336	+	+	LPS 3h_CTRL 3h;LPS 6h_CTRL 6h	5	5	5	36.9	36.9	36.9	15.156	0	65.756	919500000	23	0.0174395	0.00245772	5.05519	3.9069	0.000419898	0.0140952	1.91931	10.7801	J3QL05;J3KP15;Q01130;Q9BRL6	J3QL05;J3KP15;Q01130	Serine/arginine-rich splicing factor 2	SRSF2	646
0	6.18318	0	5.37961	5.73132	6.028	5.94371	6.06889	5.31973	0	5.84858	6.97131	6.48222	6.8361	6.54123	5.77541	6.37153	6.86691	6.68753	0	+		LPS 3h_CTRL 3h	3	3	3	4.4	4.4	4.4	83.904	0.00053135	4.5709	44244000	2	0.0726068	0.00901939	3.07706	2.42199	0.179287	0.0658339	0.468211	1.62595	J3KPT0;Q6V1X1;H3BNM2;H0YK36	J3KPT0;Q6V1X1	Dipeptidyl peptidase 8	DPP8	647
6.47277	0	0	0	0	0	0	6.01254	0	6.81291	7.1994	6.45706	5.93795	6.49163	0	7.89267	7.39152	7.31683	7.262	6.10425	+	+	LPS 3h_CTRL 3h;LPS 6h_CTRL 6h	12	12	12	47.7	47.7	47.7	33.239	0	31.488	176190000	21	0.0549398	0.00401855	3.92265	2.68505	0.0618411	0.0123271	4.62836	2.5721	J3KPX7;Q99623;F5GY37;F5H3X6;F5GWA7;F5H0C5;F5H2D2	J3KPX7;Q99623;F5GY37;F5H3X6;F5GWA7	Prohibitin-2	PHB2	648
0	0	0	0	0	5.53366	0	0	0	0	0	0	0	0	0	6.26387	6.56686	6.38732	0	0		+	LPS 6h_CTRL 6h	1	1	1	4.9	4.9	4.9	23.566	0.008422	2.3094	8305800	2	NaN	1	0	NaN	0.148763	0.0441431	2.73688	1.7853	J3QL24;J3QKT4;J3KQ22;P32322	J3QL24;J3QKT4;J3KQ22;P32322	Pyrroline-5-carboxylate reductase;Pyrroline-5-carboxylate reductase 1, mitochondrial	PYCR1	649
6.15609	7.63518	0	5.73654	6.8935	7.0798	6.39681	7.13136	5.81515	6.41719	7.12021	8.19151	8.28172	8.09226	7.85338	7.41467	8.43616	8.54414	8.43875	8.33072	+	+	LPS 3h_CTRL 3h;LPS 6h_CTRL 6h	16	16	16	41.8	41.8	41.8	46.937	0	81.358	1777000000	74	0.144047	0.0258597	2.62355	1.81298	0.0123288	0.00343777	1.66483	4.33215	J3KQ32;Q9NTK5;C9JCJ9;C9JTK6	J3KQ32;Q9NTK5	Obg-like ATPase 1	OLA1	650
5.62513	6.42571	5.96137	6.25986	5.54875	6.61613	6.45926	6.36479	5.7676	5.73986	6.63876	7.74125	7.74949	7.76154	7.33419	7.39125	7.3768	7.37822	7.38373	6.81968	+	+	LPS 3h_CTRL 3h;LPS 6h_CTRL 6h	5	5	5	23.5	23.5	23.5	26.424	0	9.8426	314720000	15	0.000548797	0	1.48088	10.0616	0.00166154	0.00538182	1.0804	7.53481	J3KQ34;Q9H9Q2;J3KQ41;J3QT73;A0A087X1P5;J3QT95	J3KQ34;Q9H9Q2;J3KQ41	COP9 signalosome complex subunit 7b	COPS7B	651
0	0	0	0	0	0	0	0	0	6.17354	6.91699	0	6.04528	6.11754	0	7.33236	6.1797	6.45414	6.23241	6.08397	+	+	LPS 3h_CTRL 3h;LPS 6h_CTRL 6h	3	3	3	7.3	7.3	7.3	48.915	0.00056786	5.9901	40947000	4	0.0713804	0.00821523	3.81596	2.43776	0.0177583	0.005	5.22181	3.88549	J3KQL8;Q9BQE5;E9PM95	J3KQL8;Q9BQE5	Apolipoprotein L2	APOL2	652
0	5.88419	5.73964	6.09216	6.63971	6.4407	6.46584	5.90758	5.77088	5.95098	6.29037	6.73789	0	6.59777	6.39653	6.29037	7.00095	6.73981	6.60664	6.71804		+	LPS 6h_CTRL 6h	1	1	1	10.2	10.2	10.2	11.545	0.0014793	3.4346	55494000	8	0.869952	0.804703	0.333373	0.174495	0.03922	0.008396	0.563965	3.01853	M0QXG9;M0R3F4;M0R2A4;M0R2K3;M0R193;M0R0I0;M0R2I2;J3KQS6;Q9NWV8	M0QXG9;M0R3F4;M0R2A4;M0R2K3;M0R193;M0R0I0;M0R2I2;J3KQS6;Q9NWV8	BRISC and BRCA1-A complex member 1	BABAM1	653
5.09992	6.92475	5.63495	6.13139	6.42956	6.24815	6.22037	6.61026	5.93221	5.39115	6.45076	7.50565	7.24504	7.41577	7.02877	6.79136	6.42302	7.58124	6.93586	0	+		LPS 3h_CTRL 3h	9	9	9	9	9	9	136.55	0	16.903	166380000	5	0.00658817	0	1.08508	5.184	0.684891	0.617379	-0.534128	-0.436665	J3KR97;Q9BTW9;I3L439;A0A0J9YWI5;A0A0J9YVR1;I3L0V3;I3L163;I3L4D2;I3L3H4;I3L131;I3L143;A0A0J9YVU1;I3L500;I3L120;A0A0J9YXU4;A0A0J9YYG2;I3L1S3	J3KR97;Q9BTW9;I3L439;A0A0J9YWI5;A0A0J9YVR1	Tubulin-specific chaperone D	TBCD	654
0	6.60091	5.43207	5.7616	0	0	6.39361	0	0	5.09608	0	6.79572	6.3845	6.87942	0	6.22645	0	0	0	0	+		LPS 3h_CTRL 3h	1	1	1	3.5	3.5	3.5	34.987	0.00053533	4.6895	25369000	5	0.134181	0.0233249	0.453013	1.87418	0.662455	0.587451	-1.05265	-0.470579	J3KS31;J3QRS9;X6R4W8;O43670	J3KS31;J3QRS9;X6R4W8;O43670	BUB3-interacting and GLEBS motif-containing protein ZNF207	ZNF207	655
0	6.24578	0	0	0	5.93365	0	6.16116	0	0	6.89926	0	7.36864	7.44497	0	7.11578	7.6256	7.44531	7.56595	7.93838		+	LPS 6h_CTRL 6h	4	4	4	69.2	69.2	69.2	11.012	0	47.348	269970000	8	0.319666	0.133933	3.09342	1.13529	0.0321571	0.00756335	5.11924	3.22403	J3KT51;Q9UK76;J3KSH8;F2Z3M5	J3KT51;Q9UK76;J3KSH8	Hematological and neurological expressed 1 protein;Hematological and neurological expressed 1 protein, N-terminally processed	HN1	656
5.64966	6.70869	5.84232	6.32599	6.51984	6.79746	6.63632	6.1343	6.50274	6.48973	7.50144	8.08127	7.95518	8.09135	7.67226	8.18147	8.09346	8.11697	8.00698	7.64279	+	+	LPS 3h_CTRL 3h;LPS 6h_CTRL 6h	21	20	13	33.1	31.3	20.4	69.086	0	46.634	995200000	65	0.000660823	0	1.651	9.5897	0.000385206	0.0148	1.49622	11.0217	J3KTA4;P17844;J3KRZ1;J3QSF1;J3QRQ7;J3QR02;J3KRX8;X6RLV5	J3KTA4;P17844	Probable ATP-dependent RNA helicase DDX5	DDX5	657
6.96382	7.9246	6.90473	7.45895	7.65559	7.9076	7.69671	7.68673	6.92456	6.71579	7.96352	8.61406	8.57758	8.76564	8.33826	8.32989	8.5236	8.65485	8.35725	8.66776	+	+	LPS 3h_CTRL 3h;LPS 6h_CTRL 6h	11	11	11	37.3	37.3	37.3	23.134	0	84.023	3742500000	71	0.00485304	0	1.07027	5.64384	0.0130909	0.0033639	1.12039	4.25642	J3QR09;J3KTE4;P84098;J3QL15	J3QR09;J3KTE4;P84098	Ribosomal protein L19;60S ribosomal protein L19	RPL19	658
6.28201	7.50458	5.90731	6.08983	6.73672	6.70885	7.06258	7.01699	6.24182	7.0182	7.90872	8.26219	8.34655	8.22446	7.59637	7.93209	8.95917	8.97213	8.9917	9.11217	+	+	LPS 3h_CTRL 3h;LPS 6h_CTRL 6h	13	13	13	82.4	82.4	82.4	21.517	0	213.29	4983200000	78	0.00951832	0	1.56356	4.67	0.00123545	0.00688372	1.98376	8.14664	J3KTF8;J3QQX2;P52565;J3KRY1;J3KRE2;J3KS60	J3KTF8;J3QQX2;P52565;J3KRY1;J3KRE2	Rho GDP-dissociation inhibitor 1	ARHGDIA	659
0	5.71958	0	5.45097	5.52384	6.09982	5.5137	6.36148	4.89712	6.337	6.98793	7.06024	7.4622	7.38286	6.95856	7.73687	8.23792	8.08962	7.9945	8.29647	+	+	LPS 3h_CTRL 3h;LPS 6h_CTRL 6h	15	15	15	51	51	51	28.329	0	50.009	737800000	41	0.0511473	0.00369378	3.83148	2.75431	0.00152522	0.00580392	2.22925	7.70718	J3KTL2;Q07955;J3QQV5;J3KSW7;J3KSR8	J3KTL2;Q07955	Serine/arginine-rich splicing factor 1	SRSF1	660
5.62931	6.4247	5.49192	5.6793	6.53031	6.45462	6.42116	6.51724	5.88392	5.93679	6.70066	7.26517	7.27506	7.31492	6.98808	7.32303	7.3667	7.56855	7.48698	7.10877	+	+	LPS 3h_CTRL 3h;LPS 6h_CTRL 6h	4	4	4	21.3	21.3	21.3	17.546	0.00058072	6.4555	215190000	11	0.00936442	0	1.15767	4.69191	0.00094976	0.0089697	1.12806	8.72693	J3QLE5;P63162;P14678;J3KRY3;S4R3P3	J3QLE5;P63162;P14678;J3KRY3;S4R3P3	Small nuclear ribonucleoprotein-associated protein N;Small nuclear ribonucleoprotein-associated proteins B and B	SNRPN;SNRPB	661
5.58222	7.02886	5.71898	0	6.53757	6.39545	6.60831	6.44587	6.10003	5.9005	6.59843	7.79572	7.57871	7.68019	7.26727	7.52673	7.62284	7.97643	7.7905	7.19028	+	+	LPS 3h_CTRL 3h;LPS 6h_CTRL 6h	1	1	1	17.3	17.3	17.3	8.3926	0.00054318	5.0211	444700000	17	0.144849	0.0259673	2.41054	1.8082	0.000435447	0.0136615	1.33132	10.6798	J3QLI9;P62314	J3QLI9;P62314	Small nuclear ribonucleoprotein Sm D1	SNRPD1	662
7.10718	8.04387	7.01611	7.79969	8.12297	8.03981	7.90514	7.69046	7.41238	7.37197	8.2948	8.81255	8.81315	8.91473	8.56503	8.7211	8.86675	9.08518	8.85392	8.3924	+	+	LPS 3h_CTRL 3h;LPS 6h_CTRL 6h	14	14	14	53.2	53.2	53.2	21.728	0	132.4	6743800000	106	0.00943462	0	1.06209	4.68186	0.00150379	0.006	1.09992	7.73602	J3QQ67;Q07020;H0YHA7;G3V203;F8VUA6;F8VYV2;A0A075B7A0;F8VXR6	J3QQ67;Q07020;H0YHA7;G3V203;F8VUA6;F8VYV2;A0A075B7A0	60S ribosomal protein L18	RPL18	663
0	0	0	0	0	0	0	0	0	0	5.67104	6.15969	0	0	0	0	6.90218	0	6.66992	6.90049	+	+	LPS 3h_CTRL 3h;LPS 6h_CTRL 6h	1	1	1	6.5	6.5	6.5	22.871	0.00051546	4.0546	22525000	1	0.178293	0.0426854	2.36615	1.63068	0.0705434	0.0152	4.09452	2.44871	J3QRP6;O14745	J3QRP6;O14745	Na(+)/H(+) exchange regulatory cofactor NHE-RF1	SLC9A3R1	664
7.15439	7.77573	6.85948	7.28131	7.40238	7.65085	7.44157	7.5839	7.07258	7.35409	7.6642	8.55822	8.52114	8.37621	8.12808	8.11988	8.31414	8.1503	8.14482	7.81361	+	+	LPS 3h_CTRL 3h;LPS 6h_CTRL 6h	12	12	12	49.7	49.7	49.7	20.457	0	248.66	2066500000	82	0.00880056	0	0.954911	4.77611	0.00483765	0.00275127	0.687953	5.64879	J3QRS3;P19105;O14950;P24844;J3KTJ1	J3QRS3;P19105;O14950;P24844;J3KTJ1	Myosin regulatory light chain 12A;Myosin regulatory light chain 12B;Myosin regulatory light polypeptide 9	MYL12A;MYL12B;MYL9	665
6.91469	8.0125	6.63595	6.78654	7.69855	7.64075	7.56341	8.13405	6.855	6.70437	7.68913	8.32336	8.45222	8.4442	8.03161	7.58524	8.65172	8.62681	8.57167	8.5693	+	+	LPS 3h_CTRL 3h;LPS 6h_CTRL 6h	7	7	7	25.9	25.9	25.9	28.181	0	64.022	2982900000	51	0.0382701	0.00314812	0.978458	3.04352	0.0482123	0.00956139	1.02144	2.81213	J3QRT5;P13598;J3QQR8;J3QQX6;J3QRQ1;J3QKR4	J3QRT5;P13598;J3QQR8;J3QQX6;J3QRQ1;J3QKR4	Intercellular adhesion molecule 2	ICAM2	666
6.33692	5.37989	0	0	0	0	0	0	0	0	7.4466	0	6.59608	6.62973	6.25677	0	8.18395	7.11704	8.13535	6.9673		+	LPS 6h_CTRL 6h	3	3	3	4.6	4.6	4.6	61.386	0.00099157	3.5174	352060000	5	0.265205	0.0951479	3.04247	1.29438	0.0168672	0.00440291	6.08073	3.94652	J3QRU1;P07947;P06241	J3QRU1;P07947	Non-specific protein-tyrosine kinase;Tyrosine-protein kinase Yes	YES1	667
5.16289	0	0	0	5.89043	5.94025	0	0	5.15281	5.82229	6.14179	6.22071	0	0	6.29789	7.11624	7.17557	7.07081	6.81595	0				4	4	4	12.3	12.3	12.3	48.208	0	10.031	54002000	6	0.269683	0.0979324	1.52141	1.28017	0.399137	0.2724	2.25265	0.942864	J3QSV6;O76021;I3L3U9;I3L3C4;I3L234	J3QSV6;O76021;I3L3U9;I3L3C4	Ribosomal L1 domain-containing protein 1	RSL1D1	668
0	7.37392	0	6.05312	6.8998	6.95684	6.8534	6.99123	5.9912	5.76507	6.83415	7.77719	7.31477	7.66813	7.33274	7.68969	7.77996	8.02535	7.83576	7.31475	+	+	LPS 3h_CTRL 3h;LPS 6h_CTRL 6h	8	8	8	35.3	35.3	35.3	31.703	0	22.762	520060000	29	0.0988875	0.014097	3.32003	2.1418	0.00417301	0.00310602	1.21755	5.88285	J3QT28;O43684;J3QSX4	J3QT28;O43684;J3QSX4	Mitotic checkpoint protein BUB3	BUB3	669
6.404	8.07361	7.29203	7.76299	7.56175	7.9201	8.00152	7.83621	7.26465	6.77766	7.69075	8.88172	8.96045	8.9065	8.24012	7.8556	8.10006	8.46622	8.37275	7.9659	+	+	LPS 3h_CTRL 3h;LPS 6h_CTRL 6h	47	47	35	50.3	50.3	39	102.75	0	323.31	4033800000	192	0.00317448	0	1.11704	6.33731	0.0807558	0.020613	0.592077	2.32429	K4DI93;Q13620;A6NE76	K4DI93;Q13620	Cullin-4B	CUL4B	670
6.00372	7.37232	6.28838	6.78314	6.81347	7.13656	7.29616	7.05945	6.67533	6.31681	7.39468	8.13713	8.19134	8.21474	7.74432	7.54824	7.81459	8.27367	8.15278	7.32883	+	+	LPS 3h_CTRL 3h;LPS 6h_CTRL 6h	24	24	2	22.9	22.9	1.8	140.49	0	61.104	1079500000	74	0.00309831	0	1.28424	6.37906	0.0103192	0.00315723	0.926761	4.5625	K7EIG1;O75153;Q9Y5I4	K7EIG1;O75153	Clustered mitochondria protein homolog	CLUH	671
6.56126	7.90458	7.11237	7.57544	7.70731	7.63028	7.69136	7.35843	6.93102	6.55766	7.6896	8.77746	8.79452	8.72124	8.34756	7.9734	8.73412	8.86415	8.78637	8.22191	+	+	LPS 3h_CTRL 3h;LPS 6h_CTRL 6h	1	1	1	9.4	9.4	9.4	13.999	0.00051787	4.1549	4478000000	20	0.00326035	0	1.09389	6.29169	0.00903769	0.00261102	1.28224	4.73993	K7EM02;K7EIJ8;Q8IYT4	K7EM02;K7EIJ8;Q8IYT4	Katanin p60 ATPase-containing subunit A-like 2	KATNAL2	672
0	5.3891	0	0	5.14464	5.97578	5.61686	5.56601	0	5.7815	6.32234	6.75964	6.87318	6.68326	5.9928	6.85452	6.5085	6.37572	6.16203	6.60041	+	+	LPS 3h_CTRL 3h;LPS 6h_CTRL 6h	5	5	5	6.9	6.9	6.9	93.296	0	8.7179	42031000	5	0.0311583	0.00287805	4.4195	3.25736	0.146308	0.0432288	1.9122	1.79959	K7EJE8;K7EKE6;P36776;K7ER27	K7EJE8;K7EKE6;P36776;K7ER27	Lon protease homolog, mitochondrial	LONP1	673
6.78534	6.84891	6.25571	0	7.23317	7.36711	7.26961	7.164	7.36657	7.70584	7.76062	7.57827	7.7002	7.80922	7.34298	8.54526	8.20704	7.9402	7.91826	7.54212		+	LPS 6h_CTRL 6h	5	5	3	25.8	25.8	13.6	14.914	0	8.4072	1111600000	24	0.192861	0.051317	2.21363	1.56401	0.0457442	0.00912111	0.655949	2.86401	K7EK07;Q71DI3;Q16695;P84243;P68431;K7EMV3;B4DEB1;K7ES00;Q5TEC6;Q6NXT2	K7EK07;Q71DI3;Q16695;P84243;P68431;K7EMV3;B4DEB1;K7ES00;Q5TEC6;Q6NXT2	Histone H3;Histone H3.2;Histone H3.1t;Histone H3.3;Histone H3.1;Histone H3.3C	H3F3B;HIST2H3A;HIST3H3;H3F3A;HIST1H3A;HIST2H3PS2;H3F3C	674
0	0	0	0	0	0	0	0	0	5.68405	6.29221	6.66486	6.56021	6.58993	6.03659	6.94358	6.9215	6.78669	6.75231	6.68972	+	+	LPS 3h_CTRL 3h;LPS 6h_CTRL 6h	3	3	3	14.4	14.4	14.4	35.02	0.00051467	4.0291	49471000	3	6.45619e-07	0	6.42876	55.1831	0.00829255	0.00260105	5.68195	4.85779	K7EQ02;K7EQ55;K7EK33;Q96EP5	K7EQ02;K7EQ55;K7EK33;Q96EP5	DAZ-associated protein 1	DAZAP1	675
0	6.29228	0	0	7.00971	7.18321	0	5.69482	5.80775	5.85778	6.62187	6.91356	7.00779	7.02751	7.66801	6.89939	6.78803	7.61186	7.13357	5.90059	+		LPS 3h_CTRL 3h	4	4	4	3.9	3.9	3.9	87.361	0	6.8249	178450000	4	0.0457235	0.0033527	4.38735	2.86446	0.198929	0.0816897	1.95798	1.53775	K7EK35;P51692;P42229;K7EIF9	K7EK35;P51692;P42229;K7EIF9	Signal transducer and activator of transcription;Signal transducer and activator of transcription 5B;Signal transducer and activator of transcription 5A	STAT5A;STAT5B	676
0	0	0	0	0	0	0	0	0	0	0	6.453	6.7299	6.52265	5.72123	0	0	0	0	0	+		LPS 3h_CTRL 3h	1	1	1	9	9	9	12.724	0.0024402	3.2286	12065000	3	0.0166136	0.00166161	5.08536	3.9646	NaN	1	0	NaN	K7EKV4;Q9BRG1	K7EKV4;Q9BRG1	Vacuolar protein-sorting-associated protein 25	VPS25	677
0	0	0	0	5.1088	0	0	0	0	0	5.54424	7.04387	0	6.19521	6.51504	6.45022	6.80582	7.12356	7.02506	0	+	+	LPS 3h_CTRL 3h;LPS 6h_CTRL 6h	2	2	2	9.3	9.3	9.3	22.648	0.003702	2.7024	49482000	2	0.0448045	0.0033751	4.03791	2.88462	0.0163214	0.00384163	5.48093	3.98584	K7EL16;Q9NZL4;K7EN20;K7ERT9;K7EKM6;K7EMM7	K7EL16;Q9NZL4;K7EN20;K7ERT9;K7EKM6;K7EMM7	Hsp70-binding protein 1	HSPBP1	678
0	0	0	0	0	0	0	0	0	0	5.92624	0	6.58713	6.60686	5.94087	6.70011	0	6.95758	6.76465	0	+	+	LPS 3h_CTRL 3h;LPS 6h_CTRL 6h	2	2	2	12.3	12.3	12.3	27.322	0.00052192	4.3107	29525000	1	0.0165078	0.00120471	5.01222	3.97224	0.070544	0.0152808	4.08447	2.4487	K7EL62;P29992;A0A087WVZ3;O95837	K7EL62;P29992;A0A087WVZ3;O95837	Guanine nucleotide-binding protein subunit alpha-11;Guanine nucleotide-binding protein subunit alpha-14	GNA11;GNA14	679
5.44782	7.12087	0	6.27727	6.49849	6.53778	6.80806	6.63881	0	0	6.6866	8.01338	7.94125	7.99385	7.55442	7.56115	8.26479	8.57174	8.20483	8.14523	+	+	LPS 3h_CTRL 3h;LPS 6h_CTRL 6h	6	6	6	55.9	55.9	55.9	17.723	0	48.869	1255900000	37	0.129821	0.0217272	2.56901	1.90278	0.06542	0.0133384	4.15262	2.51909	K7ELC2;P62841;K7EM56;A0A0B4J2B4;K7EJ78;S4R417;K7EQJ5;S4R456	K7ELC2;P62841;K7EM56;A0A0B4J2B4;K7EJ78;S4R417;K7EQJ5;S4R456	40S ribosomal protein S15	RPS15	680
6.06206	8.05812	7.01957	7.35363	7.62378	7.01296	7.2387	7.91898	6.50732	6.65714	6.93023	8.65132	8.45211	8.43629	7.91172	7.53612	8.45384	8.47239	8.62635	7.97526	+	+	LPS 3h_CTRL 3h;LPS 6h_CTRL 6h	17	17	17	29.2	29.2	29.2	60.192	0	193.37	2536300000	97	0.0123399	0.000195652	0.852903	4.33101	0.0174423	0.00467384	1.14577	3.90671	K7ELL7;P14314;A0A0C4DGP4;K7EPW7;K7EKX1;K7EJ70;K7EIP3	K7ELL7;P14314	Glucosidase 2 subunit beta	PRKCSH	681
0	5.57734	0	0	5.6037	5.71319	0	5.5597	0	0	0	6.24062	6.44177	6.28506	6.0553	6.95453	7.03419	6.73768	6.87619	0	+	+	LPS 3h_CTRL 3h;LPS 6h_CTRL 6h	4	4	4	21.2	21.2	21.2	33.901	0	9.4425	42038000	6	0.133138	0.0228798	2.76834	1.88093	0.0985162	0.0253018	3.26594	2.14515	K7ENG2;P26368	K7ENG2;P26368	Splicing factor U2AF 65 kDa subunit	U2AF2	682
0	6.25358	0	0	0	5.60757	5.81721	5.54859	0	0	5.58327	6.40783	6.21368	6.32441	5.39531	6.12814	6.62239	6.86989	6.69446	0	+		LPS 3h_CTRL 3h	2	2	2	27.6	27.6	27.6	9.8634	0.0019598	3.2612	28038000	4	0.0150269	0.000321205	4.73418	4.08579	0.202008	0.0832229	1.8683	1.52475	K7ENW5;K7ES52;K7ERJ1;K7ERV3;P04183	K7ENW5;K7ES52;K7ERJ1;K7ERV3;P04183	Thymidine kinase;Thymidine kinase, cytosolic	TK1	683
0	0	0	0	0	0	0	0	0	0	0	0	0	0	0	6.47416	6.93962	7.13033	7.09961	6.79986		+	LPS 6h_CTRL 6h	2	2	2	27.6	27.6	27.6	10.004	0	12.879	44067000	1	NaN	1	0	NaN	5.40717e-07	0	6.88872	57.687	K7EQA1;O14737;K7ESJ4	K7EQA1;O14737;K7ESJ4	Programmed cell death protein 5	PDCD5	684
0	0	0	0	0	5.9267	0	0	0	0	0	0	6.97044	0	0	6.71203	0	0	6.23361	6.59091		+	LPS 6h_CTRL 6h	2	2	2	13.3	13.3	13.3	22.62	0.0024248	3.1812	20951000	2	0.373901	0.195429	1.39409	1	0.146686	0.043257	2.72197	1.79737	K7ERC8;Q06136	K7ERC8;Q06136	3-ketodihydrosphingosine reductase	KDSR	685
0	6.64613	0	6.09774	5.88578	6.57121	6.45523	6.51528	5.87599	5.71477	6.89533	8.01254	7.85678	7.96726	7.32928	7.05744	7.66388	7.48718	7.81616	7.24939	+	+	LPS 3h_CTRL 3h;LPS 6h_CTRL 6h	11	11	11	49.8	49.8	49.8	36.923	0	73.622	485830000	29	0.0536703	0.00380579	3.88631	2.7076	0.00760464	0.00237638	1.22832	4.97865	M0QXB4;O14579;M0R061	M0QXB4;O14579	Coatomer subunit epsilon	COPE	686
0	0	0	0	0	0	0	0	0	5.33484	0	6.31526	6.53661	6.36543	6.03794	6.99546	7.05793	7.26947	7.03129	6.70454	+	+	LPS 3h_CTRL 3h;LPS 6h_CTRL 6h	2	2	1	10.5	10.5	5.7	24.544	0.0028077	2.8551	64867000	3	0.0162382	0.000429792	5.05105	3.99197	0.00654749	0.00223045	5.94477	5.19301	M0R0P1;M0R299;M0QXL5;M0R2Q4;P22087;M0R2U2;M0R1H0;M0R2B0	M0R0P1;M0R299;M0QXL5;M0R2Q4;P22087;M0R2U2;M0R1H0;M0R2B0	rRNA 2-O-methyltransferase fibrillarin	FBL	687
0	4.75706	0	0	0	0	4.95695	4.66455	0	0	0	5.8332	5.89283	5.86199	0	6.49527	6.51127	6.73454	6.63685	6.03411	+	+	LPS 3h_CTRL 3h;LPS 6h_CTRL 6h	2	2	2	5.6	5.6	5.6	45.615	0.0041417	2.6624	19599000	2	0.133497	0.0231499	2.56619	1.8786	0.0156113	0.00364894	4.55811	4.03943	M0QXN5;P37198	M0QXN5;P37198	Nuclear pore glycoprotein p62	NUP62	688
0	6.38412	0	0	0	0	0	5.80529	0	5.56424	5.29321	6.84315	0	6.48256	5.94984	6.24738	7.27014	0	7.16684	6.58891	+		LPS 3h_CTRL 3h	3	3	3	24	24	24	16.984	0.0005168	4.0972	53481000	4	0.0608521	0.00512312	3.63693	2.58737	0.276107	0.138334	3.18075	1.26019	M0QYB8;M0QZH0;Q96D15	M0QYB8;M0QZH0;Q96D15	Reticulocalbin-3	RCN3	689
5.84688	6.97055	6.64876	6.71456	6.65557	6.75384	6.79149	6.73217	6.52269	5.99374	6.68538	7.74807	7.80937	7.83903	7.22097	7.07606	7.19086	7.51648	7.59132	6.77921	+	+	LPS 3h_CTRL 3h;LPS 6h_CTRL 6h	3	3	3	17.4	17.4	17.4	17.303	0.00056915	6.0547	362070000	15	0.00131833	0	0.893301	8.00887	0.0081691	0.00261947	0.672	4.87856	M0R0N4;M0QYZ2;P53680;X6R390;M0QZ21	M0R0N4;M0QYZ2;P53680;X6R390	AP-2 complex subunit sigma	AP2S1	690
0	0	0	0	0	0	0	0	0	0	0	0	0	0	0	6.38539	6.81117	0	0	7.09079		+	LPS 6h_CTRL 6h	13	1	1	43.1	3.7	3.7	39.933	0.00051414	4.0236	21228000	1	NaN	1	0	NaN	0.0709114	0.0162322	4.05747	2.44388	M0QZM1	M0QZM1		HNRNPM	691
4.70705	5.9893	5.37258	5.86385	5.93803	6.30445	6.25657	6.23702	5.46079	5.77098	6.96194	7.63082	7.62771	7.64658	7.07236	7.36823	7.40382	7.69493	7.17418	7.03862	+	+	LPS 3h_CTRL 3h;LPS 6h_CTRL 6h	12	12	12	13.9	13.9	13.9	108.32	0	26.371	283840000	22	0.000987599	0	1.81372	8.6384	0.000335999	0.0153103	1.32999	11.4151	M0QZR4;Q92888;M0QYC1;M0QZH8;M0R2C7;M0QYS3;M0QXV6	M0QZR4;Q92888;M0QYC1	Rho guanine nucleotide exchange factor 1	ARHGEF1	692
5.96035	6.94618	6.51837	7.32529	7.35203	7.45074	7.05983	7.02877	7.04906	7.05316	7.50861	8.12946	8.28565	8.28529	7.84989	7.8366	8.35143	8.09093	8.11939	8.20914	+	+	LPS 3h_CTRL 3h;LPS 6h_CTRL 6h	11	11	11	58	58	58	22.391	0	123.36	1463300000	85	0.00590561	0	1.19134	5.34495	0.00322107	0.003375	0.993184	6.31237	M0R0F0;P46782;M0R0R2;M0QZN2	M0R0F0;P46782;M0R0R2;M0QZN2	40S ribosomal protein S5;40S ribosomal protein S5, N-terminally processed	RPS5	693
0	0	0	0	0	0	0	4.68032	0	0	0	6.26813	6.27862	5.89325	5.77445	0	6.37796	6.62719	6.64335	5.92342	+	+	LPS 3h_CTRL 3h;LPS 6h_CTRL 6h	2	2	2	8.8	8.8	8.8	45.873	0.00052549	4.4203	17041000	1	0.0163137	0.000424096	4.84289	3.98641	0.0363172	0.00845149	4.17832	3.09727	M0R0M7;Q15833;M0QZ54;M0R376;M0R118;M0R1A1;A0A087WUN8	M0R0M7;Q15833;M0QZ54;M0R376;M0R118;M0R1A1;A0A087WUN8	Syntaxin-binding protein 2	STXBP2	694
6.45376	7.60683	6.59293	7.61341	7.87205	7.76736	7.70644	7.44312	7.13947	7.28578	8.03778	8.66144	8.67951	8.79727	8.29607	8.38694	8.61743	8.7876	8.5944	8.522	+	+	LPS 3h_CTRL 3h;LPS 6h_CTRL 6h	15	15	15	68.8	68.8	68.8	18.079	0	87.929	4200500000	125	0.0102433	0	1.26662	4.57226	0.00190919	0.00482609	1.11324	7.26235	M0R117;Q02543;M0R1A7;M0R3D6;M0R0P7	M0R117;Q02543;M0R1A7;M0R3D6;M0R0P7	60S ribosomal protein L18a	RPL18A	695
0	6.19184	4.78736	0	6.21429	5.67526	5.29713	5.99607	4.88714	5.35654	6.05873	6.84915	6.41898	6.79327	6.30406	6.22742	6.81643	6.65935	5.7836	6.6953	+	+	LPS 3h_CTRL 3h;LPS 6h_CTRL 6h	2	2	2	4	4	4	49.856	0.00052165	4.3021	42653000	4	0.0962641	0.0137297	3.04614	2.16578	0.0061719	0.00229661	0.993989	5.27958	M0R2S2;M0R165;Q9UBC2	M0R2S2;M0R165;Q9UBC2	Epidermal growth factor receptor substrate 15-like 1	EPS15L1	696
0	6.66783	5.46081	5.68754	6.25242	0	5.97518	5.93093	0	5.51304	0	7.02403	6.69774	0	6.23568	7.29721	7.10978	6.74243	6.80819	0				2	2	2	22.5	22.5	22.5	15.945	0.00049727	3.5529	71274000	3	0.542743	0.395582	-0.822226	-0.664459	0.419084	0.296509	2.10769	0.899834	M0R221;M0R2B8;P09012;M0R0G9;M0QXK2;M0QZG7;M0R268	M0R221;M0R2B8;P09012;M0R0G9;M0QXK2;M0QZG7;M0R268	U1 small nuclear ribonucleoprotein A	SNRPA	697
0	7.06141	0	0	0	0	0	0	0	5.03679	6.85975	0	0	0	0	7.09608	7.49066	6.89921	0	7.27119		+	LPS 6h_CTRL 6h	3	3	3	8.9	8.9	8.9	39.58	0	28.874	88896000	7	0.986259	0.974304	-0.0403328	-0.0183225	0.0358563	0.00832676	4.74407	3.11045	O00115	O00115	Deoxyribonuclease-2-alpha	DNASE2	698
0	6.14585	0	0	5.88273	6.07682	0	0	0	0	0	7.31387	7.17849	7.20731	6.70837	7.00255	6.96716	7.3157	7.23779	0	+	+	LPS 3h_CTRL 3h;LPS 6h_CTRL 6h	15	3	3	39.1	8.4	8.4	49.129	0	9.0611	117570000	8	0.111669	0.0169065	3.27589	2.03427	0.0530611	0.0105785	4.48928	2.71864	O00148;K7EPJ3;K7EQN7;K7EN69;K7ENP6;A0A0G2JHN7;A0A0D9SEM9;K7EL56;K7EIL8;F6U6E2;F6S2B7;F6SXL5	O00148	ATP-dependent RNA helicase DDX39A	DDX39A	699
6.46349	7.52799	6.50162	6.59731	7.08892	7.00376	6.99549	7.14888	6.41236	6.87746	7.73715	8.26536	8.3082	8.32591	7.86356	8.17653	8.77635	8.70257	8.65567	8.65588	+	+	LPS 3h_CTRL 3h;LPS 6h_CTRL 6h	21	21	21	85.1	85.1	85.1	36.071	0	224.86	2984400000	110	0.00506266	0	1.26417	5.57834	0.0006099	0.01184	1.70581	9.79083	O00151	O00151	PDZ and LIM domain protein 1	PDLIM1	700
5.11438	7.36635	0	5.74522	6.77406	7.17794	6.83723	7.35803	6.07412	6.24944	7.46455	7.80833	7.95012	7.64373	7.78789	7.45364	8.50473	8.57152	8.55014	8.39948	+	+	LPS 3h_CTRL 3h;LPS 6h_CTRL 6h	13	13	13	35.8	35.8	35.8	41.796	0	40.386	1692300000	52	0.112463	0.016933	2.73092	2.02804	0.0155983	0.00365379	1.55655	4.04044	O00154;K7EKP8;Q6ZUV0	O00154;K7EKP8	Cytosolic acyl coenzyme A thioester hydrolase	ACOT7	701
0	5.80034	0	0	0	5.53953	4.8073	0	0	5.53794	6.34588	6.85078	6.6813	6.67785	6.46037	6.4973	7.19479	7.09311	6.83546	7.10466	+	+	LPS 3h_CTRL 3h;LPS 6h_CTRL 6h	3	3	3	12.1	12.1	12.1	37.636	0.00055218	5.4277	73912000	1	0.00777215	0	5.44317	4.94802	0.0466889	0.00913894	3.76811	2.84377	O00170;E9PMH2;V9GYQ3	O00170;E9PMH2	AH receptor-interacting protein	AIP	702
6.53533	4.57638	6.90223	7.3115	0	5.80417	0	0	7.0732	5.34819	6.57903	7.08835	6.67537	7.17029	6.65989	7.02653	7.30066	7.61723	7.5092	6.91806		+	LPS 6h_CTRL 6h	7	7	7	7	7	7	121.32	0	9.6563	197410000	8	0.252476	0.085325	1.7695	1.33605	0.0825543	0.0209677	3.62922	2.30423	O00203;Q13367;H0YBD0;F5GWU4	O00203	AP-3 complex subunit beta-1	AP3B1	703
6.66591	7.61665	6.97071	7.41669	7.41259	7.64579	7.66297	7.35792	7.04583	6.96246	7.74457	8.60064	8.58097	8.5911	8.15259	8.04084	8.35944	8.52047	8.48837	8.0293	+	+	LPS 3h_CTRL 3h;LPS 6h_CTRL 6h	24	24	24	57.6	57.6	57.6	47.463	0	173.04	2693000000	146	0.00144006	0	1.11746	7.82485	0.00655636	0.00221677	0.95269	5.19104	O00231;J3QRY4;J3QS13;J3KSW3	O00231	26S proteasome non-ATPase regulatory subunit 11	PSMD11	704
6.78581	7.88628	6.94168	7.50451	7.14013	7.52302	7.88335	7.47422	7.01628	6.75261	7.80577	8.61127	8.63527	8.61496	7.9531	8.05816	7.77335	8.48924	8.36448	6.61859	+	+	LPS 3h_CTRL 3h;LPS 6h_CTRL 6h	24	24	24	55.5	55.5	55.5	52.904	0	117.08	2417100000	117	0.00322978	0	1.07239	6.30776	0.147609	0.0436474	0.530868	1.79198	O00232	O00232	26S proteasome non-ATPase regulatory subunit 12	PSMD12	705
0	0	0	0	5.16959	5.42888	6.05042	5.82086	5.46762	0	6.28375	6.24915	6.58287	6.83277	6.13862	5.9908	5.88174	6.94973	6.90752	5.82753	+		LPS 3h_CTRL 3h	4	4	4	8.8	8.8	8.8	36.521	0.00057971	6.4159	37601000	2	0.0083062	0	5.38352	4.85551	0.170541	0.0571667	1.75791	1.6685	O00273;K7ERT1	O00273;K7ERT1	DNA fragmentation factor subunit alpha	DFFA	706
6.51101	7.66398	6.29728	6.56978	6.86431	7.15299	7.06633	7.42187	6.45318	6.87445	7.86445	8.50185	8.43586	8.27882	8.12424	8.11541	9.2441	9.05713	9.12084	9.03898	+	+	LPS 3h_CTRL 3h;LPS 6h_CTRL 6h	21	21	21	88.8	88.8	88.8	26.922	0	323.31	6551700000	137	0.00264065	0	1.45977	6.65973	0.00269481	0.0038419	1.92153	6.62349	O00299	O00299	Chloride intracellular channel protein 1	CLIC1	707
5.63719	6.99539	5.61803	6.34972	7.0032	6.94405	6.87826	6.54005	5.07133	6.44444	7.01603	8.22565	8.21309	8.30181	7.73159	7.64066	7.82996	8.30748	8.12853	6.95938	+	+	LPS 3h_CTRL 3h;LPS 6h_CTRL 6h	10	10	10	33.3	33.3	33.3	37.563	0	73.44	1099700000	62	0.00794447	0	1.57693	4.91735	0.0402127	0.00834296	1.39757	2.99315	O00303;H0YDT6;E9PQV8;A0A1W2PP79	O00303	Eukaryotic translation initiation factor 3 subunit F	EIF3F	708
6.78814	8.1837	6.95201	7.17006	8.07762	8.02506	7.83935	8.1714	7.10288	6.99379	7.13751	8.24554	8.38304	8.28044	8.35839	6.88786	8.47963	8.48313	8.49124	8.34645	+		LPS 3h_CTRL 3h	28	28	28	40.4	40.4	40.4	82.577	0	167.41	2643900000	177	0.070522	0.0060515	0.646681	2.44899	0.329719	0.185914	0.511166	1.10873	O00391;A8MXT8	O00391	Sulfhydryl oxidase 1	QSOX1	709
0	5.99474	0	0	5.78454	5.98277	5.96505	5.57093	4.95142	5.8705	6.16776	7.26583	7.05706	7.29508	6.47805	6.83373	6.90256	7.2193	7.03479	6.98135	+	+	LPS 3h_CTRL 3h;LPS 6h_CTRL 6h	3	3	3	20	20	20	20.747	0.00057241	6.188	110530000	7	0.0361721	0.00304676	4.4969	3.1014	0.00482171	0.00276531	1.32621	5.65393	O00399;E5RK00	O00399	Dynactin subunit 6	DCTN6	710
5.80488	8.16844	6.11444	7.16364	7.315	7.8568	7.65272	7.89501	6.58464	6.26427	7.47312	9.03443	9.01728	8.94897	8.51595	7.76636	8.92538	9.12126	9.17903	8.35965	+	+	LPS 3h_CTRL 3h;LPS 6h_CTRL 6h	48	48	45	56.8	56.8	55.5	123.63	0	323.31	7717300000	308	0.00825134	0	1.68467	4.86468	0.0359828	0.0082956	1.41965	3.10681	O00410;H0Y8C6;E7ETV3;E7EQT5;C9JMV5;H0Y3V4;E7EV12;C9JZD8;E7EWK4;E7EX05;C9JZ53;C9JQT6;E7ESA1;E7ESZ1;E7ETV8;C9J875;C9JXE0	O00410;H0Y8C6	Importin-5	IPO5	711
0	7.2415	0	5.38428	5.51081	6.29139	6.62638	6.58705	5.37831	5.36663	6.50978	7.28538	7.23692	7.34618	7.11614	7.01745	7.35178	7.73021	7.62034	0	+		LPS 3h_CTRL 3h	6	6	6	9.2	9.2	9.2	82.143	0	8.0189	231900000	10	0.0722127	0.00905073	3.47156	2.42702	0.940931	0.897005	-0.105995	-0.0788602	O00418;H3BRH4	O00418	Eukaryotic elongation factor 2 kinase	EEF2K	712
7.07588	7.23485	5.7514	6.1786	6.73508	6.58622	6.71144	7.40669	5.87251	6.47318	7.27186	8.00745	8.09503	8.07646	7.6105	7.80305	8.00035	8.20044	7.90848	7.83536	+	+	LPS 3h_CTRL 3h;LPS 6h_CTRL 6h	14	14	13	27.8	27.8	25.6	63.704	0	59.493	951460000	70	0.0363375	0.00304403	1.2171	3.09669	0.0025917	0.00396735	1.33953	6.69327	O00425;F8WD15;Q9NZI8	O00425	Insulin-like growth factor 2 mRNA-binding protein 3	IGF2BP3	713
0	5.34193	0	0	5.00996	4.94822	4.73786	4.55157	0	4.32556	5.18498	6.53401	6.69397	6.45126	6.25835	6.07668	7.04871	7.0335	7.13248	6.57918	+	+	LPS 3h_CTRL 3h;LPS 6h_CTRL 6h	3	3	3	9.3	9.3	9.3	39.336	0	8.5003	54221000	7	0.0274938	0.00286667	4.15414	3.39143	0.0428898	0.0088885	3.06147	2.92822	O00442;A6NIC1	O00442	RNA 3-terminal phosphate cyclase	RTCA	714
0	7.23772	6.47914	0	0	0	0	7.20369	0	6.23464	6.66952	7.45596	7.3593	7.48384	7.26841	7.07291	6.97326	7.08817	7.24829	0	+		LPS 3h_CTRL 3h	35	1	1	44.8	1.2	1.2	84.685	0.0097216	2.2909	194330000	10	0.0501056	0.00364924	4.50404	2.77438	0.329815	0.185911	2.98886	1.10848	O00469;C9JXZ0;F8WEW3	O00469	Procollagen-lysine,2-oxoglutarate 5-dioxygenase 2	PLOD2	715
6.59545	7.7964	6.50026	7.10799	7.09174	7.37555	7.37229	7.24576	6.80219	6.77678	7.49115	8.54208	8.49893	8.54559	7.87017	7.64588	7.99474	8.52455	8.45468	7.40521	+	+	LPS 3h_CTRL 3h;LPS 6h_CTRL 6h	13	13	13	49	49	49	34.577	0	48.17	2080300000	82	0.00834674	0	1.17122	4.84879	0.0237404	0.00526429	0.890499	3.55273	O00487;C9JW37	O00487	26S proteasome non-ATPase regulatory subunit 14	PSMD14	716
0	6.77797	6.32245	6.71377	0	6.99796	6.32025	5.86797	0	6.21442	7.04234	7.5166	7.47273	7.07704	7.10435	7.00898	7.42465	7.17869	7.5061	7.30203	+		LPS 3h_CTRL 3h	4	4	3	8.3	8.3	6.9	64.699	0.00058514	6.6033	229930000	7	0.102388	0.0146757	3.27977	2.11088	0.176604	0.0610703	2.20397	1.63877	O00499;S4R418;F5H0W4;A0A0A0MT10;A0A087X188;Q9UBW5	O00499	Myc box-dependent-interacting protein 1	BIN1	717
0	6.7494	0	5.34661	5.50703	6.1377	5.99503	6.1295	5.14937	5.11714	6.22799	7.61446	7.44634	7.19198	7.0249	6.87798	7.12231	7.7417	7.52203	6.35574	+	+	LPS 3h_CTRL 3h;LPS 6h_CTRL 6h	8	4	4	20.2	11.3	11.3	57.81	0	12.185	218590000	13	0.0571565	0.00452067	3.58053	2.64707	0.00681109	0.00216367	1.41821	5.1358	O00505;H0Y4S9	O00505	Importin subunit alpha-4	KPNA3	718
0	6.98371	6.56076	6.64778	6.81351	6.78193	6.63428	7.01812	6.40205	5.42402	6.50803	7.92697	8.09128	8.03695	7.6004	7.08518	7.88668	8.11985	7.75073	7.51404	+	+	LPS 3h_CTRL 3h;LPS 6h_CTRL 6h	11	11	3	54.4	54.4	10.4	32.444	0	80.533	717620000	42	0.107187	0.0157236	2.23158	2.07036	0.0129287	0.00336872	1.21922	4.27208	O00560;B4DHN5;E9PBU7	O00560;B4DHN5;E9PBU7	Syntenin-1	SDCBP	719
0	0	0	0	0	5.20496	0	5.51829	0	5.21072	6.13938	6.52111	6.13985	6.64715	0	7.07092	7.347	7.00608	6.69395	0	+		LPS 3h_CTRL 3h	3	3	3	5.2	5.2	5.2	66.049	0.00053305	4.6197	60258000	2	0.0163007	0.000425121	5.0895	3.98736	0.34118	0.196833	2.4368	1.07933	O00567;H0Y653;H0YDU4;Q5JXT2	O00567;H0Y653;H0YDU4	Nucleolar protein 56	NOP56	720
6.3697	7.28156	6.618	7.02759	7.04202	6.7756	7.44174	7.48156	6.86448	6.76458	7.4111	8.05816	8.2078	8.10738	7.50282	7.86879	7.6077	7.74559	7.74236	7.5646	+	+	LPS 3h_CTRL 3h;LPS 6h_CTRL 6h	4	4	4	7.3	7.3	7.3	58.635	0	26.745	847750000	51	0.00606657	0	0.989678	5.30502	0.0239836	0.00539635	0.640216	3.54138	O00592	O00592	Podocalyxin	PODXL	721
5.91968	6.51651	6.22925	6.84701	6.91865	6.68502	6.98632	6.42261	6.38095	6.11008	6.80326	7.22986	7.11314	7.42841	6.95292	7.07291	6.37992	6.91036	0	0	+		LPS 3h_CTRL 3h	6	6	6	16.5	16.5	16.5	42.026	0	9.4798	136470000	8	0.0168616	0.00197701	0.619298	3.94692	0.193149	0.0764365	-2.44436	-1.56274	O00622	O00622	Protein CYR61	CYR61	722
5.36233	5.46282	5.19086	5.69403	5.46513	5.74791	5.95517	6.10353	5.89611	6.13751	7.25708	7.56347	7.46027	7.15752	6.89906	7.18713	8.48401	7.72765	8.303	7.94819	+	+	LPS 3h_CTRL 3h;LPS 6h_CTRL 6h	9	9	9	45.9	45.9	45.9	32.113	0	93.932	775450000	35	0.000397305	0	1.83244	10.9345	0.000808634	0.0104471	1.96195	9.1003	O00625	O00625	Pirin	PIR	723
5.64718	7.29183	5.44654	5.78803	6.33658	7.00069	6.42527	6.54844	5.9904	6.26555	7.43857	8.12444	8.0661	8.04525	7.60559	7.56368	7.94488	8.25217	8.1389	7.94607	+	+	LPS 3h_CTRL 3h;LPS 6h_CTRL 6h	13	13	9	33.6	33.6	24.8	57.886	0	68.818	999940000	44	0.00558603	0	1.75396	5.42834	0.00434372	0.00297802	1.52307	5.81858	O00629;H7C4F6	O00629	Importin subunit alpha-3	KPNA4	724
0	6.32401	0	0	5.06551	7.28923	6.22461	6.17736	5.04088	0	6.31996	7.6258	7.36538	7.39449	7.09398	6.96125	6.47872	7.85496	7.56818	6.52773	+	+	LPS 3h_CTRL 3h;LPS 6h_CTRL 6h	6	6	6	23	23	23	35.144	0	17.057	253860000	11	0.0215051	0.00257563	4.88202	3.66396	0.152798	0.0459094	2.13175	1.76234	O00743;Q5T1S7	O00743	Serine/threonine-protein phosphatase 6 catalytic subunit;Serine/threonine-protein phosphatase 6 catalytic subunit, N-terminally processed	PPP6C	725
6.19742	7.47738	6.84199	7.14189	7.36625	7.20219	7.45652	7.62961	6.87858	6.09767	6.88584	8.41275	8.5313	8.35771	8.02284	7.0545	8.03926	8.43868	8.29139	7.98996	+	+	LPS 3h_CTRL 3h;LPS 6h_CTRL 6h	26	26	26	35.8	35.8	35.8	113.74	0	151.56	1799800000	97	0.0056414	0	1.0371	5.41348	0.0602007	0.0117634	0.909844	2.59759	O00754;M0QZ24;M0R174;M0QYZ1;M0R2P5;M0QZG6	O00754	Lysosomal alpha-mannosidase;Lysosomal alpha-mannosidase A peptide;Lysosomal alpha-mannosidase B peptide;Lysosomal alpha-mannosidase C peptide;Lysosomal alpha-mannosidase D peptide;Lysosomal alpha-mannosidase E peptide	MAN2B1	726
0	6.5416	0	0	0	4.73198	0	4.98436	0	0	5.33131	6.89319	5.63446	5.9225	6.05081	5.45151	7.70145	7.26326	7.50224	7.54253	+	+	LPS 3h_CTRL 3h;LPS 6h_CTRL 6h	5	5	5	19.2	19.2	19.2	35.102	0	14.051	149620000	12	0.0126646	0.000192771	4.65813	4.29811	0.0270649	0.0064846	5.14893	3.40849	O00764;F2Z2Y4;A8MV33	O00764;F2Z2Y4	Pyridoxal kinase	PDXK	727
0	0	5.62191	6.11531	6.0016	0	6.59261	6.3922	0	0	6.05173	7.23578	7.27105	6.04798	5.88828	5.8787	6.36078	6.52184	6.48403	0	+		LPS 3h_CTRL 3h	2	2	2	4.1	4.1	4.1	44.196	0.0079858	2.3143	57425000	1	0.129993	0.0217793	2.9512	1.90164	0.183485	0.0700151	2.45211	1.60629	Q5T0Q6;O14531	Q5T0Q6;O14531	Dihydropyrimidinase-related protein 4	DPYSL4	728
4.72252	5.89631	0	0	0	5.65571	5.01242	5.25655	0	0	6.36194	6.90579	7.0976	7.03643	6.63536	7.03691	6.70714	7.56222	7.57684	6.58677	+	+	LPS 3h_CTRL 3h;LPS 6h_CTRL 6h	5	5	5	4.6	4.6	4.6	130.16	0.00058106	6.4676	133720000	5	0.0272616	0.0028723	4.68366	3.40062	0.0408659	0.00845683	3.90904	2.97685	O14617;K7ELX8;A0A087WYN6	O14617	AP-3 complex subunit delta-1	AP3D1	729
6.73415	7.63199	6.83164	7.40307	7.32805	7.33391	7.53253	7.4435	6.89174	6.76638	7.77861	8.55931	8.47151	8.51427	8.08282	7.85899	7.95256	8.3376	8.21632	7.90286	+	+	LPS 3h_CTRL 3h;LPS 6h_CTRL 6h	24	24	24	41.6	41.6	41.6	72.683	0	75.564	1989200000	110	0.00181907	0	1.09552	7.35616	0.00765728	0.00236765	0.860056	4.96894	O14744;G3V580;G3V5L5;G3V2L6;C9JSX3;H0YJX6;G3V2X6;H0YJD3;H0YJ77;H7BZ44;G3V507;G3V2F5;G3V5T6	O14744;G3V580	Protein arginine N-methyltransferase 5;Protein arginine N-methyltransferase 5, N-terminally processed	PRMT5	730
7.30788	7.48961	5.48793	0	6.41369	6.81324	6.62252	7.34044	5.93786	5.8449	6.96202	7.82224	7.9589	7.5626	7.57762	7.16453	8.12714	8.51061	8.34817	7.87637	+	+	LPS 3h_CTRL 3h;LPS 6h_CTRL 6h	7	7	7	20.8	20.8	20.8	61.247	0	55.044	1100000000	49	0.188289	0.0493861	2.23686	1.58435	0.0137879	0.00343096	1.49357	4.19167	O14773;E7EV34	O14773	Tripeptidyl-peptidase 1	TPP1	731
6.84423	8.59606	8.07412	8.1941	8.02028	8.14675	8.26371	8.36907	7.77786	7.54937	8.22264	9.35725	9.50367	9.36127	8.82075	8.30893	9.09854	9.08597	9.12503	9.14944	+	+	LPS 3h_CTRL 3h;LPS 6h_CTRL 6h	22	22	22	71	71	71	27.887	0	323.31	15448000000	233	0.00140151	0	1.10736	7.88097	0.0207661	0.00529412	0.932228	3.70381	O14818;H0Y586;Q8TAA3;A0A087WYS6;F5GY34	O14818;H0Y586	Proteasome subunit alpha type-7	PSMA7	732
0	0	0	0	0	5.21872	0	4.81281	0	5.62687	5.98667	6.80136	6.97285	6.86762	6.0859	6.74603	6.84511	6.90968	7.01326	6.6735	+	+	LPS 3h_CTRL 3h;LPS 6h_CTRL 6h	2	2	2	25	25	25	13.735	0	7.6193	61658000	5	6.22907e-06	0	6.54288	31.2747	0.0491427	0.00963176	3.70584	2.79337	O14907;A0A087X282	O14907;A0A087X282	Tax1-binding protein 3	TAX1BP3	735
0	7.17252	5.17487	0	6.37053	6.59684	6.52405	6.81729	0	4.8434	6.81743	8.04313	7.92222	7.89721	7.39545	6.86244	7.76061	8.30777	8.26229	6.73829	+	+	LPS 3h_CTRL 3h;LPS 6h_CTRL 6h	11	11	11	43.9	43.9	43.9	49.512	0	123.43	792130000	40	0.0580347	0.00460625	3.8715	2.63249	0.140451	0.0403455	2.62996	1.83475	O14929;F8W9G7;F8WEW1	O14929	Histone acetyltransferase type B catalytic subunit	HAT1	736
5.59945	6.14811	0	5.89617	6.57933	6.65378	6.48421	6.07929	5.87895	5.64747	5.89155	7.28253	6.5547	6.88338	5.70123	6.73123	7.38579	6.90945	6.86247	6.80831		+	LPS 6h_CTRL 6h	5	5	5	8.1	8.1	8.1	86.191	0	10.277	99554000	5	0.276223	0.103213	1.61807	1.25983	0.0133027	0.0033305	0.790708	4.23631	O14964;I3L1P5;I3L165;I3L2H4	O14964;I3L1P5	Hepatocyte growth factor-regulated tyrosine kinase substrate	HGS	737
5.67308	6.54506	0	0	6.51484	6.50981	6.17292	5.91129	5.72179	6.00381	6.73102	7.2412	7.25998	6.91182	6.62703	7.03894	7.02301	7.29732	7.40454	6.88202	+	+	LPS 3h_CTRL 3h;LPS 6h_CTRL 6h	5	5	5	7.3	7.3	7.3	115.28	0	7.446	142050000	6	0.114074	0.0171238	3.20761	2.01555	0.00670576	0.0021899	1.06524	5.15833	O14974;F8VZN8;H0YHI8;F8VW28;H0YHL8;H0YIS4	O14974;F8VZN8	Protein phosphatase 1 regulatory subunit 12A	PPP1R12A	738
5.29537	8.01791	6.42565	7.12336	7.16382	7.62631	7.60193	7.70627	6.53816	6.21346	7.17713	8.89542	8.92115	8.82291	8.26658	7.63104	8.3689	8.81892	8.68003	7.61934	+	+	LPS 3h_CTRL 3h;LPS 6h_CTRL 6h	42	42	42	43.9	43.9	43.9	123.38	0	323.31	4214000000	194	0.00501268	0	1.61142	5.59365	0.0369406	0.00838113	1.08642	3.07975	O14980;C9JKM9;C9J673;C9IZS4;C9JQ02;C9JV99;F8WF71;C9IYM2;C9JF49;H7BZC5	O14980	Exportin-1	XPO1	739
6.04175	7.73395	5.7359	0	6.98498	6.51312	0	0	0	5.11354	5.59137	7.73137	0	6.91619	7.45197	7.00962	7.38589	7.52238	7.23523	0				2	2	2	0.9	0.9	0.9	336.22	0.0096028	2.2072	244730000	3	0.91117	0.853653	0.238864	0.118788	0.238801	0.111748	3.50529	1.38318	O15050	O15050	TPR and ankyrin repeat-containing protein 1	TRANK1	740
6.06781	8.38111	6.46476	7.35612	8.14597	8.16185	7.94932	8.16616	7.09632	6.39492	7.56188	9.14666	9.14101	8.98998	8.80555	7.77285	8.95136	9.13751	9.00355	8.85411	+	+	LPS 3h_CTRL 3h;LPS 6h_CTRL 6h	52	52	52	50.5	50.5	50.5	144.73	0	323.31	9289600000	306	0.0163305	0.000423077	1.44586	3.98517	0.0700905	0.0140915	1.19016	2.45469	O15067;H0YGH1;J3QSG0;J3QSH6;J3KTL4;J3KTQ5;J3QL39;J3KT98	O15067	Phosphoribosylformylglycinamidine synthase	PFAS	741
6.46462	8.07405	7.22822	7.57586	7.78749	7.72744	8.02416	6.12143	7.53441	6.8545	7.69425	8.8742	8.86694	8.90783	8.42449	7.81074	8.76614	9.02436	8.95689	8.72682	+	+	LPS 3h_CTRL 3h;LPS 6h_CTRL 6h	28	6	6	62.4	21.2	21.2	40.949	0	195.94	6192500000	68	0.00344092	0	1.1275	6.20042	0.0435324	0.00907368	1.40461	2.91334	O15143;C9J4Z7;F8VXW2;C9JEY1;C9JQM8;C9JFG9;C9J6C8;C9JBJ7;C9K057;C9JTT6;C9JM51;F8WEB3	O15143;C9J4Z7;F8VXW2;C9JEY1;C9JQM8;C9JFG9;C9J6C8	Actin-related protein 2/3 complex subunit 1B	ARPC1B	742
6.94024	8.71305	7.87951	8.28112	7.9975	8.23124	8.57287	8.52479	7.98926	6.88836	8.14264	9.49489	9.55727	9.48852	8.83751	8.30281	8.90492	9.43033	9.3486	8.46392	+	+	LPS 3h_CTRL 3h;LPS 6h_CTRL 6h	34	34	34	81	81	81	34.333	0	323.31	18736000000	331	0.00206766	0	1.14188	7.10994	0.0422433	0.00879715	0.848812	2.94346	O15144;H7C3F9;C9JTV5;G5E9J0;G5E9S7	O15144	Actin-related protein 2/3 complex subunit 2	ARPC2	743
6.38902	7.72561	7.39749	8.01127	7.72728	7.98215	7.71206	8.01263	7.44058	6.91815	7.60863	8.91157	8.90652	8.76058	8.27439	7.47692	8.52132	8.35792	8.59017	8.21315	+	+	LPS 3h_CTRL 3h;LPS 6h_CTRL 6h	12	12	12	57.3	57.3	57.3	20.546	0	125.87	4092600000	155	0.00385354	0	1.0422	6.01228	0.129717	0.0355809	0.618782	1.90348	O15145;C9JZD1;F8VR50	O15145	Actin-related protein 2/3 complex subunit 3	ARPC3	744
0	5.1312	0	0	4.93601	0	0	0	4.46115	5.3937	5.63206	0	0	5.58331	0	6.47703	6.43396	0	6.32083	0				2	2	2	9.9	9.9	9.9	23.818	0.0023981	3.0617	9118800	2	0.927788	0.876086	0.229632	0.0964692	0.445259	0.326758	1.8754	0.845869	O15173	O15173	Membrane-associated progesterone receptor component 2	PGRMC2	745
0	6.18067	5.34423	5.64952	0	5.9026	6.20518	5.88973	5.45603	5.05158	5.65022	7.27446	7.33576	7.43529	6.88049	6.56092	7.15682	7.12629	7.11677	7.19778	+	+	LPS 3h_CTRL 3h;LPS 6h_CTRL 6h	4	4	4	34.1	34.1	34.1	14.582	0	12.035	141740000	12	0.0402399	0.00329493	3.48036	2.99247	0.0071382	0.0024817	1.33069	5.06844	O15212;A2AB88	O15212;A2AB88	Prefoldin subunit 6	PFDN6	746
6.88427	7.59734	7.47593	7.64428	7.85511	7.99427	7.92256	7.81933	7.61711	6.87009	6.73776	7.99557	8.36708	8.30064	8.11307	7.17528	7.7551	7.94259	7.66114	7.96457	+		LPS 3h_CTRL 3h	47	47	47	16.3	16.3	16.3	399.73	0	118.17	1454300000	146	0.0805016	0.00975532	0.411436	2.32717	0.866843	0.806658	0.0550663	0.178723	O15230;A0A087WYH7	O15230	Laminin subunit alpha-5	LAMA5	747
0	6.49357	0	0	6.67115	6.46057	5.71829	5.91187	5.40799	5.45614	7.04171	6.60721	6.67196	7.14038	6.97518	7.18412	7.85551	7.66442	7.83853	7.58165	+	+	LPS 3h_CTRL 3h;LPS 6h_CTRL 6h	7	7	7	13.2	13.2	13.2	73.525	0	8.7651	295860000	17	0.0618064	0.00528743	4.25434	2.57263	0.00352449	0.00348553	1.83388	6.16015	O15231;H0Y704;H7BZT5;H7C1R1	O15231;H0Y704	Zinc finger protein 185	ZNF185	748
0	0	0	0	0	0	5.72905	0	0	0	0	6.00065	0	5.96823	5.97016	0	0	6.69151	0	0	+		LPS 3h_CTRL 3h	2	2	2	1.7	1.7	1.7	116.92	0.009607	2.2111	8315200	3	0.0704854	0.005509	3.58781	2.44947	0.926766	0.878269	0.192491	0.0978404	O15294	O15294	UDP-N-acetylglucosamine--peptide N-acetylglucosaminyltransferase 110 kDa subunit	OGT	751
0	6.00251	0	0	0	0	5.14411	0	0	5.03125	6.82144	7.2003	6.75924	6.96302	6.14839	6.42972	7.6026	7.3753	7.52271	7.30114	+	+	LPS 3h_CTRL 3h;LPS 6h_CTRL 6h	6	6	5	35	35	32.1	28.082	0	21.509	159870000	10	0.00721571	0	5.57798	5.05303	0.0114673	0.00352024	5.21122	4.42489	O15305;H3BPH4;H3BV55;H3BRM0;H3BR08;H3BM92;H3BV34;H3BT06;H3BNY9	O15305;H3BPH4;H3BV55;H3BRM0	Phosphomannomutase 2;Phosphomannomutase	PMM2	752
5.4221	6.94256	6.1384	6.38344	6.65162	7.20279	7.06781	7.04657	6.44409	6.07251	7.37849	8.39527	8.20374	8.30636	7.79619	7.45503	8.30367	8.24286	8.19789	8.0816	+	+	LPS 3h_CTRL 3h;LPS 6h_CTRL 6h	19	19	19	36.1	36.1	36.1	59.271	0	75.088	1440300000	96	0.000627978	0	1.70839	9.71711	0.0129142	0.00337842	1.28945	4.2735	O15355	O15355	Protein phosphatase 1G	PPM1G	753
0	7.32728	5.54375	7.01699	7.00152	7.04001	7.095	6.27289	6.32046	6.1069	7.40904	8.4439	8.22435	8.30266	7.75428	7.85079	8.24768	8.38245	8.28167	7.89317	+	+	LPS 3h_CTRL 3h;LPS 6h_CTRL 6h	21	21	21	42.2	42.2	42.2	63.972	0	110.11	1557900000	90	0.098378	0.0140448	2.64894	2.1464	0.00328627	0.00334021	1.5641	6.27821	O15371;B0QYA5;B0QYA4;B0QYA6;B0QYA8;A0A0D9SGB5	O15371	Eukaryotic translation initiation factor 3 subunit D	EIF3D	754
0	5.31961	0	0	0	0	0	0	0	0	0	7.22131	5.97844	7.20669	5.58189	5.40118	6.23068	6.30155	6.33465	0	+	+	LPS 3h_CTRL 3h;LPS 6h_CTRL 6h	3	2	2	3.1	2.1	2.1	119.94	0.0045455	2.5354	40399000	2	0.0384526	0.00327145	4.13374	3.03866	0.0166766	0.0042457	4.85361	3.96007	O15397;F5H2I3	O15397	Importin-8	IPO8	755
0	0	0	5.39983	0	0	5.79875	5.73569	0	5.75803	6.43395	7.18333	7.29754	7.26259	6.31427	6.87046	6.17595	6.62599	0	0	+		LPS 3h_CTRL 3h	2	2	2	5.6	5.6	5.6	49.469	0.00054915	5.3373	73320000	9	0.00447285	0	5.81837	5.77199	0.823754	0.764944	0.475984	0.237754	O15427;J3QRP8;J3QLE3;J3KTM6;J3QRU2;J3KT83;J3QRA0;J3QQS9;J3QQV2;J3QSC3	O15427;J3QRP8;J3QLE3;J3KTM6;J3QRU2;J3KT83;J3QRA0;J3QQS9;J3QQV2;J3QSC3	Monocarboxylate transporter 4	SLC16A3	756
5.81349	7.54905	7.04104	7.39426	7.29537	7.45373	7.4264	7.67901	6.87569	6.22881	7.08647	8.68907	8.72733	8.61593	7.99425	7.20488	8.60685	8.49124	8.60183	8.60278	+	+	LPS 3h_CTRL 3h;LPS 6h_CTRL 6h	8	8	7	49	49	49	16.32	0	75.964	3280800000	69	0.00157808	0	1.20397	7.63816	0.057175	0.0115084	1.16879	2.64676	O15511;B1ALC0	O15511;B1ALC0	Actin-related protein 2/3 complex subunit 5	ARPC5	757
0	7.20892	0	5.97091	6.99792	6.88677	6.91555	6.80951	6.31192	5.95036	6.94113	8.11932	8.14866	8.13808	7.7797	7.64891	7.85667	8.47283	8.19543	7.14476	+	+	LPS 3h_CTRL 3h;LPS 6h_CTRL 6h	20	20	20	27	27	27	90.932	0	60.357	1115500000	71	0.0724773	0.00903817	3.78983	2.42364	0.00371578	0.00336646	1.2889	6.07223	O43143	O43143	Pre-mRNA-splicing factor ATP-dependent RNA helicase DHX15	DHX15	758
6.77076	8.88567	7.345	7.39803	7.86752	7.16569	7.08189	7.97489	0	0	5.31266	8.68456	8.71446	8.61229	8.13319	6.83625	8.19198	8.29453	8.34246	7.82983		+	LPS 6h_CTRL 6h	2	2	2	0.8	0.8	0.8	331.07	0.0053691	2.4115	3210900000	12	0.66793	0.571185	0.238036	0.462245	0.144181	0.0420514	3.45452	1.81218	O43149	O43149	Zinc finger ZZ-type and EF-hand domain-containing protein 1	ZZEF1	759
5.9731	0	0	5.36305	0	5.50353	5.75035	4.9857	0	5.64374	6.43278	7.43708	7.35191	7.17458	7.10646	6.88793	7.05285	7.26207	6.94387	6.88443	+	+	LPS 3h_CTRL 3h;LPS 6h_CTRL 6h	5	5	5	10.5	10.5	10.5	56.65	0	9.6441	136620000	9	0.0339188	0.00309973	4.83333	3.16812	0.0742333	0.019357	2.62956	2.40153	O43175;Q5SZU1	O43175;Q5SZU1	D-3-phosphoglycerate dehydrogenase	PHGDH	760
5.89883	7.08472	6.17647	6.66363	6.91235	7.11002	6.90831	6.89349	6.23081	6.16994	7.01858	7.77253	7.67781	7.78447	7.29099	7.3776	7.42643	7.36431	7.37374	7.44306	+	+	LPS 3h_CTRL 3h;LPS 6h_CTRL 6h	11	11	11	30.1	30.1	30.1	54.099	0	38.738	381990000	49	0.00779036	0	0.961676	4.94474	0.0209687	0.00537542	0.734514	3.69272	O43237;J3KRI4;J3KRZ2;B4E2E0;H3BUM4	O43237;J3KRI4	Cytoplasmic dynein 1 light intermediate chain 2	DYNC1LI2	761
6.76281	7.76314	6.88229	7.5128	7.69511	7.78921	7.79092	7.58282	7.19493	7.04191	8.07368	8.64409	8.61869	8.61648	8.29177	7.9588	8.274	8.56444	8.52022	7.80118	+	+	LPS 3h_CTRL 3h;LPS 6h_CTRL 6h	32	32	32	54.7	54.7	54.7	60.977	0	195.49	2966100000	158	0.00433215	0	1.12571	5.82284	0.0201886	0.00524485	0.743772	3.73615	O43242;H0YGV8;F5H8K4	O43242	26S proteasome non-ATPase regulatory subunit 3	PSMD3	762
0	7.16307	5.59366	5.81708	6.74204	7.10267	6.74796	6.99422	4.89276	5.21611	7.13245	8.0724	8.1113	8.0929	7.63882	7.28319	7.85252	8.11331	7.92558	7.45994	+	+	LPS 3h_CTRL 3h;LPS 6h_CTRL 6h	14	14	14	28.2	28.2	28.2	70.832	0	39.451	811100000	48	0.0747894	0.00930973	2.7464	2.39465	0.0365279	0.00842791	1.53616	3.09131	O43252	O43252	Bifunctional 3-phosphoadenosine 5-phosphosulfate synthase 1;Sulfate adenylyltransferase;Adenylyl-sulfate kinase	PAPSS1	763
0	7.24309	6.12525	6.26663	6.68349	6.62898	6.80691	6.76191	5.66408	5.59004	6.2418	7.82647	7.34365	7.49251	7.06209	7.47995	7.63533	7.5964	7.51585	6.82249	+	+	LPS 3h_CTRL 3h;LPS 6h_CTRL 6h	15	9	9	24.2	16.4	16.4	70.942	0	27.717	328600000	29	0.151731	0.0284913	1.92961	1.76835	0.00485261	0.00273737	1.11962	5.64398	O43390;B4DT28	O43390;B4DT28	Heterogeneous nuclear ribonucleoprotein R	HNRNPR	764
6.5286	6.66905	0	0	6.89221	7.11271	6.40187	6.23099	6.54389	6.4902	7.49941	7.88932	7.65411	7.60457	7.69253	7.57489	8.23024	8.1547	8.10113	8.19631	+	+	LPS 3h_CTRL 3h;LPS 6h_CTRL 6h	11	11	11	51.6	51.6	51.6	32.251	0	57.027	916940000	33	0.0881453	0.0115258	3.65002	2.24486	0.00488923	0.00273048	1.49552	5.63229	O43396;K7ER96;K7EML9;K7EPB7;K7EKG2;K7EME7	O43396;K7ER96	Thioredoxin-like protein 1	TXNL1	765
0	0	0	0	6.03391	6.14082	5.92702	5.98185	4.81957	5.07262	6.63044	7.21184	7.77544	7.69103	7.1407	7.04626	7.60313	7.69993	7.45894	7.85956	+	+	LPS 3h_CTRL 3h;LPS 6h_CTRL 6h	12	12	12	60.2	60.2	60.2	22.237	0	92.686	350030000	21	0.0084907	0	6.08311	4.82522	0.00492634	0.00271679	1.94519	5.62055	O43399;A0A087WYR3;A0A087WZ51	O43399;A0A087WYR3;A0A087WZ51	Tumor protein D54	TPD52L2	766
5.41976	6.75487	5.29106	5.24596	5.81166	6.25749	6.35245	5.93527	5.80155	5.60347	6.57001	7.50121	7.57634	7.61707	6.93036	7.04321	6.7219	7.44301	7.15253	6.66099	+	+	LPS 3h_CTRL 3h;LPS 6h_CTRL 6h	13	10	7	15.4	12.8	9.2	112.59	0	58.206	198820000	20	0.00987667	0	1.53434	4.6206	0.00755134	0.00239851	1.01428	4.98856	O43491;E9PK52;E9PHY5;E9PII3	O43491;E9PK52;E9PHY5;E9PII3	Band 4.1-like protein 2	EPB41L2	767
5.53127	7.30582	0	5.82244	6.36925	6.4688	6.67817	6.89666	5.57469	5.13947	6.47112	8.0924	7.88403	7.77056	7.47022	6.78977	7.53227	8.04493	8.02621	7.31593	+	+	LPS 3h_CTRL 3h;LPS 6h_CTRL 6h	17	17	17	20.9	20.9	20.9	109.96	0	48.106	609440000	44	0.134633	0.0235112	2.53191	1.87127	0.025878	0.00605643	1.39026	3.45745	O43592;F8WDU6;F5GYW6	O43592	Exportin-T	XPOT	768
0	0	6.07904	6.10288	5.56375	0	6.27453	6.25926	5.59546	0	0	6.63211	6.58284	0	0	6.58911	0	0	0	0				2	2	2	4.6	4.6	4.6	51.355	0.0023685	2.9538	18921000	2	0.716863	0.64578	-0.906144	-0.389341	0.410927	0.286491	-2.30803	-0.917219	O43615;M0R301;M0QXU7	O43615;M0R301;M0QXU7	Mitochondrial import inner membrane translocase subunit TIM44	TIMM44	769
0	0	0	0	0	0	5.55375	0	0	0	6.65466	7.45378	7.34575	7.47503	6.76854	6.97205	7.88512	8.06614	8.0593	7.68844	+	+	LPS 3h_CTRL 3h;LPS 6h_CTRL 6h	7	7	7	28	28	28	34.899	0	24.788	457220000	21	2.2572e-06	0	7.13955	40.3367	0.00372285	0.00335604	6.62346	6.06908	O43704;D6RD70;D6RIA8	O43704;D6RD70	Sulfotransferase family cytosolic 1B member 1;Sulfotransferase	SULT1B1	770
7.66494	9.38487	8.24873	8.78087	9.00156	9.17684	8.99927	9.17237	8.33492	7.96087	8.74931	10.0979	10.0774	9.98079	9.62447	8.75937	10.0051	9.92874	10.0632	9.79072	+	+	LPS 3h_CTRL 3h;LPS 6h_CTRL 6h	108	108	74	84.5	84.5	65.3	104.85	0	323.31	84295000000	1306	0.00704865	0	1.08979	5.0865	0.0728262	0.0189564	0.980568	2.4192	O43707;F5GXS2;H7C144;K7EJH8;K7EP19	O43707	Alpha-actinin-4	ACTN4	771
6.69424	7.34951	6.80544	7.26162	7.30696	7.24192	7.55512	6.8827	7.06815	6.61388	7.39517	8.19134	8.1634	8.22282	7.59957	7.45694	7.75374	8.09691	8.15521	7.00238	+	+	LPS 3h_CTRL 3h;LPS 6h_CTRL 6h	18	18	18	28.6	28.6	28.6	91.35	0	54.464	1045100000	64	0.00870469	0	0.830906	4.79108	0.0476518	0.00954476	0.620685	2.82364	O43747;H3BR36;H3BUN9;H3BNR4;H3BN71;B4DGE1;H3BRM7;H3BS13;H3BV30;H3BN75;B3KNW1	O43747	AP-1 complex subunit gamma-1	AP1G1	772
0	6.62225	0	0	6.13925	6.70032	5.91215	6.74593	5.40524	5.71998	6.78149	7.73496	7.76278	7.77745	7.42501	6.9594	7.99961	7.8552	7.77613	7.71117	+	+	LPS 3h_CTRL 3h;LPS 6h_CTRL 6h	8	8	8	26.5	26.5	26.5	34.063	0	30.435	514350000	40	0.0325548	0.00293209	4.94404	3.2111	0.0157904	0.00363444	1.56358	4.02564	O43765;K7EMD6	O43765;K7EMD6	Small glutamine-rich tetratricopeptide repeat-containing protein alpha	SGTA	773
6.21683	8.24376	6.67128	7.27971	7.86273	7.77589	7.54266	7.72186	6.73017	6.00143	7.65904	9.01799	9.04265	8.89793	8.61044	7.49832	8.84094	9.1697	9.03342	8.76036	+	+	LPS 3h_CTRL 3h;LPS 6h_CTRL 6h	32	32	32	47.6	47.6	47.6	62.942	0	313.42	7675600000	207	0.009855	0	1.39075	4.62352	0.0445742	0.00910297	1.50615	2.88975	O43776;K7EIU7;K7EJ19;K7EQ35;K7EPK2;K7EMQ6	O43776	Asparagine--tRNA ligase, cytoplasmic	NARS	774
0	0	0	0	0	0	0	0	0	0	5.6256	0	0	0	0	6.8723	6.71475	6.66051	6.72115	0		+	LPS 6h_CTRL 6h	2	2	2	13.2	13.2	13.2	26.227	0.0097045	2.2821	22898000	2	0.373901	0.195365	1.12512	1	0.0161484	0.00360105	5.39374	3.99864	O43809;H3BV41;H3BND3	O43809;H3BV41;H3BND3	Cleavage and polyadenylation specificity factor subunit 5	NUDT21	775
0	5.73478	0	0	0	0	6.02584	5.97004	0	0	6.24733	7.22835	6.83681	6.89982	6.87992	6.54965	7.10724	7.38276	7.39719	6.73914	+	+	LPS 3h_CTRL 3h;LPS 6h_CTRL 6h	4	4	4	7.4	7.4	7.4	86.131	0	14.505	114540000	7	0.00571641	0	5.67149	5.39363	0.0290705	0.00677633	4.63602	3.3313	O43815	O43815	Striatin	STRN	776
6.30531	7.49445	6.63592	6.77391	7.61129	7.47806	7.04708	7.52035	6.7832	6.95514	7.642	7.80665	7.74823	7.78792	7.86886	7.76214	8.3375	7.6563	8.26164	7.96217	+	+	LPS 3h_CTRL 3h;LPS 6h_CTRL 6h	13	13	13	37.8	37.8	37.8	37.106	0	107.71	1068000000	54	0.0212966	0.00259197	0.806557	3.67504	0.0353875	0.00823706	0.839184	3.12406	O43852;H0Y875	O43852;H0Y875	Calumenin	CALU	777
0	0	0	0	0	5.99637	5.45396	0	5.75271	5.8669	6.53016	6.61103	6.54941	0	0	6.7534	6.34126	6.64181	6.63739	0	+		LPS 3h_CTRL 3h	4	4	3	4.2	4.2	3.3	121.9	0	6.8443	30179000	4	0.0704904	0.00558735	3.93812	2.44941	0.755474	0.699374	0.660784	0.333546	O60264	O60264	SWI/SNF-related matrix-associated actin-dependent regulator of chromatin subfamily A member 5	SMARCA5	778
0	6.62844	6.00385	6.5801	5.36605	6.72457	6.52342	6.09615	6.47888	6.12808	5.99277	7.36592	7.58768	7.2921	7.08952	6.62134	6.74706	7.2791	6.47673	6.53221	+		LPS 3h_CTRL 3h	6	6	6	5.1	5.1	5.1	146.56	0	10.621	153510000	3	0.0940367	0.0131414	2.14991	2.18671	0.209371	0.0891731	0.341068	1.49444	O60343;Q5JU47	O60343	TBC1 domain family member 4	TBC1D4	779
0	0	0	0	0	5.19271	5.11491	5.31084	4.7961	0	0	6.10023	6.07726	5.98445	0	0	0	6.41027	0	0	+	+	LPS 3h_CTRL 3h;LPS 6h_CTRL 6h	1	1	1	0.8	0.8	0.8	198.31	0.0023518	2.9009	6544400	1	0.0704999	0.005743	3.63239	2.44928	0.112351	0.0288202	-2.80086	-2.02892	O60449	O60449	Lymphocyte antigen 75	LY75	780
5.94865	5.22735	0	0	5.51216	5.88545	5.09391	0	0	5.80938	6.64397	7.06348	7.09205	7.39247	6.48956	7.35881	7.1682	7.5066	7.32309	0	+		LPS 3h_CTRL 3h	7	7	7	14.1	14.1	14.1	79.187	0	14.737	149760000	9	0.0744356	0.00934792	3.59867	2.39902	0.36031	0.217689	2.51359	1.03217	O60488;D6RFW9;D6RDA8;D6RD96;D6RF95;O95573	O60488	Long-chain-fatty-acid--CoA ligase 4	ACSL4	781
0	0	4.58979	4.85687	0	5.14073	5.48844	5.56018	0	5.73953	6.45524	6.91323	7.19841	6.90023	6.64712	6.83123	7.50448	7.43382	7.26477	6.56806	+	+	LPS 3h_CTRL 3h;LPS 6h_CTRL 6h	4	4	4	27.8	27.8	27.8	18.762	0.00058824	6.7561	128670000	6	0.00997369	0	4.93351	4.60759	0.0763535	0.0198169	2.7347	2.37561	O60493	O60493	Sorting nexin-3	SNX3	782
5.90033	6.87958	5.68444	6.06006	6.44144	6.62592	6.85091	6.58159	6.30743	6.03483	7.00694	7.67259	7.66254	7.55625	7.00467	6.90704	7.23487	7.64968	7.37577	5.98474	+	+	LPS 3h_CTRL 3h;LPS 6h_CTRL 6h	11	11	11	13.4	13.4	13.4	102.91	0	24.039	274920000	40	0.00925319	0	1.18743	4.70803	0.0693504	0.0140166	0.550285	2.46456	O60502;H7C3X0	O60502	Protein O-GlcNAcase	MGEA5	783
6.30175	7.88967	6.31269	6.82362	7.40581	7.51729	7.28371	7.28677	6.41169	6.69469	7.57764	8.69877	8.53495	8.59519	8.18741	8.16749	8.75788	8.77746	8.70672	8.37987	+	+	LPS 3h_CTRL 3h;LPS 6h_CTRL 6h	24	24	3	42.1	42.1	5	69.602	0	183.03	3688300000	129	0.00794556	0	1.37208	4.91716	0.00448582	0.00291398	1.51906	5.7674	O60506;F6UXX1	O60506	Heterogeneous nuclear ribonucleoprotein Q	SYNCRIP	784
0	0	0	0	0	5.88738	0	5.4394	0	0	0	6.85919	6.9767	6.76691	5.29449	5.64152	6.46079	6.86856	6.6666	0	+	+	LPS 3h_CTRL 3h;LPS 6h_CTRL 6h	7	4	4	6.7	4.3	4.3	124.71	0.0024166	3.1209	39156000	2	0.0176535	0.00254668	5.17946	3.89248	0.136314	0.038334	2.86214	1.86055	O60518;A0A096LPA6;A0A096LNS2	O60518	Ran-binding protein 6	RANBP6	785
0	7.13043	5.65473	5.94726	6.75796	6.38299	6.63735	6.68083	5.77265	4.96542	6.44578	7.75619	7.83712	7.83279	7.59072	6.91561	7.13296	7.69435	7.36554	0	+		LPS 3h_CTRL 3h	11	11	11	32	32	32	41.949	0	29.498	362860000	34	0.0858793	0.0109373	2.39444	2.2684	0.83419	0.77456	-0.266156	-0.223372	O60547	O60547	GDP-mannose 4,6 dehydratase	GMDS	786
0	4.85538	0	0	0	5.00471	0	5.24316	0	0	5.88446	6.99437	6.92322	6.7696	5.79688	5.59052	6.8049	7.62509	7.43971	0	+	+	LPS 3h_CTRL 3h;LPS 6h_CTRL 6h	5	4	4	12	12	12	56.716	0	7.6747	102350000	3	0.00321003	0	5.50263	6.31824	0.0913764	0.0231841	3.44247	2.21245	Q5VUC6;O60551	Q5VUC6;O60551	Glycylpeptide N-tetradecanoyltransferase;Glycylpeptide N-tetradecanoyltransferase 2	NMT2	787
6.11945	7.89812	6.60466	6.9953	7.67701	7.83123	7.6034	7.81941	6.85274	6.57185	7.00864	8.12133	8.19064	8.2285	8.25686	7.57003	7.88575	8.276	8.18159	7.8059	+	+	LPS 3h_CTRL 3h;LPS 6h_CTRL 6h	30	30	30	45.7	45.7	45.7	84.784	0	162.41	1492800000	134	0.0195103	0.00266812	0.902286	3.77557	0.1123	0.028839	0.608125	2.02931	O60568;H7C2V1;H7C2S8;H7C0B8;H7C2A8;C9JU11	O60568;H7C2V1	Procollagen-lysine,2-oxoglutarate 5-dioxygenase 3	PLOD3	788
0	6.12031	0	0	5.72146	6.14079	5.45091	5.08454	5.21932	5.40584	6.95715	7.57339	7.66191	7.53357	7.1295	7.31427	8.06058	7.8094	7.91159	8.10157	+	+	LPS 3h_CTRL 3h;LPS 6h_CTRL 6h	11	11	11	37.1	37.1	37.1	47.074	0	98.347	552100000	25	0.0268025	0.00287795	5.00275	3.41909	0.00140414	0.00612414	2.3792	7.87708	O60664;K7EL96;K7ERZ3;K7ER39	O60664;K7EL96;K7ERZ3	Perilipin-3	PLIN3	789
0	5.91381	0	5.20303	0	0	5.78488	0	5.22891	4.98355	5.87241	7.27958	7.1577	7.17508	6.55471	6.88472	6.57523	7.29844	6.49297	0	+		LPS 3h_CTRL 3h	6	6	3	15.9	15.9	8.6	60.029	0	15.126	88988000	5	0.0193577	0.00267102	4.58452	3.78467	0.37616	0.24156	2.2508	0.994753	O60684;Q5TFJ7;O15131;S4R3E5	O60684;Q5TFJ7;O15131	Importin subunit alpha-7;Importin subunit alpha-6	KPNA6;KPNA5	790
5.61082	6.32609	5.87206	5.96449	6.62833	6.7812	6.57397	6.19976	6.232	5.84973	6.15679	6.66175	6.83264	6.69381	6.82323	0	6.72568	7.16578	0	0	+	+	LPS 3h_CTRL 3h;LPS 6h_CTRL 6h	3	3	3	8.2	8.2	8.2	52.971	0.0023496	2.8989	66620000	3	0.0154383	0.000319202	0.553286	4.05294	0.10343	0.0264747	-3.54904	-2.10191	O60687;A0A1W2PNZ6;A0A1W2PRB1;A0A1W2PR88	O60687	Sushi repeat-containing protein SRPX2	SRPX2	791
5.04254	7.11354	5.72058	4.92399	6.72697	7.41479	7.26921	7.19474	6.80075	6.62463	7.65564	8.0306	8.07386	8.08422	7.82963	7.89616	8.48572	8.62191	8.52501	8.36806	+	+	LPS 3h_CTRL 3h;LPS 6h_CTRL 6h	21	21	21	53.4	53.4	53.4	55.023	0	91.095	1921600000	87	0.00971277	0	2.02927	4.64292	0.00466568	0.00283029	1.31855	5.70539	O60701;E7ER83;E7ETF4;E7EV97;E7ER95;D6RHF4;E9PBD2	O60701	UDP-glucose 6-dehydrogenase	UGDH	792
0	7.26979	5.43594	6.10517	6.57787	6.59733	6.54992	6.17929	5.30464	5.86012	7.19025	8.1896	8.07766	8.02366	7.54933	7.44201	8.06431	8.1731	7.91786	7.9897	+	+	LPS 3h_CTRL 3h;LPS 6h_CTRL 6h	19	19	18	37.4	37.4	35.5	58.47	0	85.452	937750000	50	0.078407	0.00970738	2.72835	2.35126	0.00373442	0.00333538	1.81913	6.06396	O60749;D6RC15	O60749	Sorting nexin-2	SNX2	793
5.84173	7.40763	5.66912	6.46522	7.06521	7.41481	7.30125	7.10582	6.36884	6.28409	7.78996	8.51671	8.42705	8.42403	8.03977	7.83507	8.3228	8.53263	8.32718	8.1004	+	+	LPS 3h_CTRL 3h;LPS 6h_CTRL 6h	28	28	28	32.4	32.4	32.4	107.89	0	121.19	2095000000	91	0.0057463	0	1.74972	5.38581	0.00895688	0.00262857	1.32865	4.75213	O60763	O60763	General vesicular transport factor p115	USO1	794
6.96956	7.30068	6.91535	7.09276	7.65318	7.43827	7.4696	7.54189	7.32875	7.58748	8.05911	8.18732	7.35	8.09902	7.72492	8.70011	8.78074	8.60412	8.51322	8.10616	+	+	LPS 3h_CTRL 3h;LPS 6h_CTRL 6h	6	6	2	31.3	31.3	6	18.804	0	32.975	2676700000	67	0.0224732	0.00263768	0.697769	3.61417	0.00174427	0.00525444	1.06767	7.4385	U3KQK0;Q99880;Q99879;Q99877;Q93079;Q5QNW6;P62807;P58876;P57053;O60814;Q96A08	U3KQK0;Q99880;Q99879;Q99877;Q93079;Q5QNW6;P62807;P58876;P57053;O60814;Q96A08	Histone H2B;Histone H2B type 1-L;Histone H2B type 1-M;Histone H2B type 1-N;Histone H2B type 1-H;Histone H2B type 2-F;Histone H2B type 1-C/E/F/G/I;Histone H2B type 1-D;Histone H2B type F-S;Histone H2B type 1-K;Histone H2B type 1-A	HIST1H2BN;HIST1H2BL;HIST1H2BM;HIST1H2BH;HIST2H2BF;HIST1H2BC;HIST1H2BD;H2BFS;HIST1H2BK;HIST1H2BA	795
5.38186	6.90589	5.70209	6.47267	0	6.51882	6.60691	6.0794	5.5185	6.17017	6.55787	7.60852	7.74446	7.63685	7.20298	6.87253	7.03342	6.99209	6.49062	6.99655	+	+	LPS 3h_CTRL 3h;LPS 6h_CTRL 6h	9	9	9	19.5	19.5	19.5	70.755	0	13.617	222240000	8	0.111206	0.0167832	2.45763	2.03792	0.00555576	0.00249195	0.698282	5.43653	O60826	O60826	Coiled-coil domain-containing protein 22	CCDC22	796
0	6.14035	0	5.4023	0	0	6.25628	5.11571	0	0	5.97729	6.79109	5.78969	6.16944	5.82618	6.81299	6.60793	6.67495	6.16997	0	+	+	LPS 3h_CTRL 3h;LPS 6h_CTRL 6h	5	5	5	13	13	13	57.673	0	7.328	30228000	10	0.0395646	0.00331201	3.80221	3.00963	0.111041	0.0286441	2.97877	2.03923	O60832;H7C0M1;C9IYT0;H7BZF2;H7C2Q9;H7C2Q2	O60832;H7C0M1;C9IYT0	H/ACA ribonucleoprotein complex subunit 4	DKC1	797
0	0	0	0	0	5.85311	5.56919	0	0	6.18041	7.00625	7.25113	7.35311	7.39881	0	7.19976	7.13043	7.13548	7.06722	7.19351	+	+	LPS 3h_CTRL 3h;LPS 6h_CTRL 6h	3	3	3	25	25	25	16.368	0	7.1439	148460000	9	0.0161889	0.000432432	5.80186	3.99563	0.0633755	0.0126744	3.62474	2.54896	O60869	O60869	Endothelial differentiation-related factor 1	EDF1	798
5.57722	6.69661	5.26853	6.02633	6.53163	6.82598	6.82949	6.58916	5.75377	6.01473	6.95332	7.64166	7.59193	7.70568	7.38851	7.3965	7.65625	7.4072	7.55693	7.34345	+	+	LPS 3h_CTRL 3h;LPS 6h_CTRL 6h	13	13	13	34	34	34	45.745	0	41.06	349930000	43	0.00577969	0	1.43616	5.37713	0.00840192	0.00256944	1.06944	4.8397	O60884;A0A087WT48	O60884	DnaJ homolog subfamily A member 2	DNAJA2	799
0	6.10092	0	0	0	5.04712	0	5.73222	0	0	5.62417	6.69571	6.48847	6.32216	6.22601	5.83646	7.54606	7.55858	7.77682	7.12603	+	+	LPS 3h_CTRL 3h;LPS 6h_CTRL 6h	3	3	3	33	33	33	19.116	0	34.458	159380000	12	0.0108598	0.000212077	5.05112	4.49551	0.0302976	0.00727668	5.01292	3.28711	O60888;C9IZG4;C9IZQ5	O60888;C9IZG4	Protein CutA	CUTA	800
0	6.86019	5.41526	5.48906	0	6.70913	6.26088	7.11598	6.28122	5.51988	0	7.30313	7.42753	7.4882	6.41216	6.51382	6.80277	6.98351	7.19058	6.3351	+		LPS 3h_CTRL 3h	6	6	4	2.6	2.6	1.6	211.1	0	8.0317	147190000	14	0.127909	0.0214936	2.1733	1.91566	0.171945	0.0581568	0.387737	1.66152	O75051;Q9UIW2	O75051	Plexin-A2	PLXNA2	801
7.45082	8.59781	7.58882	7.77146	8.26427	7.87604	8.04953	8.25897	7.57198	7.77493	8.73682	8.98984	8.92929	8.8384	8.81726	8.72636	9.71273	9.53945	9.70549	9.61358	+	+	LPS 3h_CTRL 3h;LPS 6h_CTRL 6h	47	47	47	80.2	80.2	80.2	66.193	0	323.31	23229000000	359	0.00861665	0	0.927683	4.805	0.00225112	0.00418868	1.55323	6.95055	O75083;D6RD66	O75083;D6RD66	WD repeat-containing protein 1	WDR1	802
6.41046	7.27026	6.02873	6.913	7.11358	7.35259	7.55403	6.9675	6.5339	6.64882	7.53593	8.303	8.34612	8.30893	7.79622	7.85099	8.00325	8.28545	7.93366	7.96415	+	+	LPS 3h_CTRL 3h;LPS 6h_CTRL 6h	31	31	26	24.3	24.3	20.9	160.9	0	112.86	1384900000	89	0.00900766	0	1.31083	4.74444	0.00961398	0.00276375	0.996132	4.65659	O75116;E9PF63;Q14DU5;D6REE7;C9JFJ0	O75116;E9PF63;Q14DU5	Rho-associated protein kinase 2	ROCK2	803
5.28578	5.93976	4.76095	5.47999	5.80673	5.85762	5.84059	5.67252	4.80492	5.85769	6.4005	7.34484	7.62965	7.5749	6.99782	7.25035	7.27319	7.62301	7.40861	6.74667	+	+	LPS 3h_CTRL 3h;LPS 6h_CTRL 6h	10	10	9	22	22	20.3	60.13	0	40.666	229250000	20	0.00640166	0	1.7349	5.22588	0.00472707	0.00280829	1.65369	5.6849	O75131;A0A087WYQ3;E5RHZ0;A0A087WUS8;A0A087WXR6;H0YB26;E5RFT7;E7ENV7;Q8IYJ1;Q96A23;O95741;Q86YQ8;Q9HCH3;Q9UBL6	O75131;A0A087WYQ3	Copine-3	CPNE3	804
0	6.56216	5.0636	5.55085	6.16876	6.21516	5.86643	5.34484	5.39592	4.94297	5.82593	7.19257	6.94075	7.05862	6.77116	6.65334	7.4189	7.5195	7.28738	7.14977	+	+	LPS 3h_CTRL 3h;LPS 6h_CTRL 6h	7	7	7	8.8	8.8	8.8	119.39	0	20.763	148160000	14	0.0967818	0.0136867	2.08873	2.16099	0.00710867	0.0024913	1.65271	5.07437	O75146	O75146	Huntingtin-interacting protein 1-related protein	HIP1R	805
5.44105	6.29533	5.10353	5.59608	5.65537	6.1295	6.32807	5.57619	5.40338	5.32243	6.14817	7.25406	7.22173	7.1687	6.65663	6.78539	6.58155	7.578	6.96105	0	+		LPS 3h_CTRL 3h	8	8	8	4.4	4.4	4.4	254.41	0	11.161	119740000	5	0.00752528	0	1.27159	4.99344	0.903699	0.847992	-0.170715	-0.128845	O75165;H0YA63	O75165	DnaJ homolog subfamily C member 13	DNAJC13	806
5.34508	6.56906	5.28787	0	0	0	0	5.72437	4.89936	5.74708	6.25515	6.8738	6.5311	6.93261	0	6.68005	7.47701	6.81441	7.0461	6.74589		+	LPS 6h_CTRL 6h	4	4	4	23.9	23.9	23.9	21.007	0.00058754	6.748	84520000	4	0.216901	0.0650761	1.87813	1.46455	0.0592905	0.0116794	3.67853	2.61208	O75223;M0QZK8;B8ZZK2;A0A0B4J1Y4;H7BZK5	O75223;M0QZK8;B8ZZK2	Gamma-glutamylcyclotransferase	GGCT	807
5.43572	0	5.00294	0	5.6266	5.82931	0	5.50615	5.32075	5.69826	6.06945	6.7487	6.87162	6.85771	6.47748	6.17322	6.04265	6.78064	6.92347	6.913	+	+	LPS 3h_CTRL 3h;LPS 6h_CTRL 6h	2	2	2	19.5	19.5	19.5	13.757	0.00053277	4.6126	52127000	4	0.0736673	0.00939931	3.39194	2.40859	0.106254	0.0271662	2.0957	2.07808	O75348	O75348	V-type proton ATPase subunit G 1	ATP6V1G1	808
5.27372	0	0	5.14622	0	5.32599	0	5.81813	5.42434	5.92805	6.13351	0	0	0	0	6.99566	6.28756	6.0577	0	0				3	3	3	12.9	12.9	12.9	39.617	0.00052247	4.3418	16652000	3	0.473691	0.325013	-0.857287	-0.790065	0.796575	0.740522	-0.631117	-0.275505	O75367;B4DJC3;D6RCF2;Q9P0M6	O75367;B4DJC3	Core histone macro-H2A.1;Histone H2A	H2AFY	809
8.25655	9.61543	8.57325	9.04646	9.19747	9.26079	9.35073	9.31906	8.69734	8.54781	9.17918	10.0488	10.0162	9.97144	9.64526	9.46923	10.223	10.2138	10.1374	10.2319	+	+	LPS 3h_CTRL 3h;LPS 6h_CTRL 6h	219	219	204	80.6	80.6	77.7	278.16	0	323.31	118020000000	2338	0.0110692	0.000208696	0.834331	4.47064	0.016407	0.00380759	1.0199	3.97957	O75369;E7EN95;H7C5L4;A0A0A0MT44;A0A0C4DGA1	O75369;E7EN95	Filamin-B	FLNB	810
5.19742	0	0	5.27351	5.73495	5.31245	5.66838	0	5.07148	6.34875	6.79873	6.7694	6.19324	6.44323	5.91812	6.98392	6.89845	6.6547	7.01313	6.72825	+	+	LPS 3h_CTRL 3h;LPS 6h_CTRL 6h	4	4	4	20.5	20.5	20.5	24.593	0	11.103	58967000	7	0.0806495	0.0097359	3.18337	2.32549	0.0973838	0.0249283	2.37548	2.15546	O75396;A0A087X1A9	O75396;A0A087X1A9	Vesicle-trafficking protein SEC22b	SEC22B	811
5.4186	7.64749	6.01376	6.49129	6.66676	7.00217	7.11388	7.11434	6.36708	5.66866	7.11667	8.29859	8.24991	8.26012	7.64181	7.23322	7.68714	8.33716	8.0111	6.75236	+	+	LPS 3h_CTRL 3h;LPS 6h_CTRL 6h	13	13	13	46.5	46.5	46.5	38.169	0	44.467	1099300000	32	0.00691949	0	1.46584	5.11305	0.0186124	0.00511268	0.950972	3.83036	O75436;S4R3Q6;S4R2Y3	O75436;S4R3Q6	Vacuolar protein sorting-associated protein 26A	VPS26A	812
0	0	0	0	0	5.16483	0	5.53278	0	5.37621	6.30638	0	0	6.95405	6.52405	6.95836	7.10054	7.32644	7.09771	6.9637	+	+	LPS 3h_CTRL 3h;LPS 6h_CTRL 6h	2	2	2	40.6	40.6	40.6	8.3294	0	12.531	79706000	9	0.0708709	0.00733709	3.9569	2.44441	0.042301	0.00878933	3.87459	2.94209	Q6IQ42;Q5JRI1;O75494;R4GMP8	Q6IQ42;Q5JRI1;O75494;R4GMP8	Serine/arginine-rich splicing factor 10	FUSIP1;SRSF10	813
0	0	0	0	0	0	0	0	0	0	0	0	0	0	6.23671	6.17569	6.71805	6.73794	6.39824	6.42108		+	LPS 6h_CTRL 6h	2	2	2	40.4	40.4	40.4	10.058	0.00058377	6.5433	19056000	5	0.373901	0.195332	1.24734	1	4.28916e-07	0	6.4902	61.1295	O75531	O75531	Barrier-to-autointegration factor;Barrier-to-autointegration factor, N-terminally processed	BANF1	814
5.12545	6.61029	6.02486	6.01178	6.76885	6.0923	6.80109	6.15506	5.84253	5.7063	6.01174	7.20879	6.84386	7.32379	6.74345	7.36186	6.59179	6.17647	6.13938	5.83955	+		LPS 3h_CTRL 3h	10	10	10	8.9	8.9	8.9	145.83	0	16.386	103640000	14	0.0304855	0.00276632	0.718082	3.28053	0.302063	0.160822	0.302352	1.18372	O75533;H7C341;F8WC19;B4DGZ4	O75533	Splicing factor 3B subunit 1	SF3B1	815
5.72955	7.76354	6.29539	6.14839	7.08672	7.3852	7.42491	7.25773	6.24142	6.1907	7.27843	8.39742	8.17525	8.22907	7.84661	7.75853	8.03583	8.14768	8.03121	7.76296	+	+	LPS 3h_CTRL 3h;LPS 6h_CTRL 6h	24	24	24	29.8	29.8	29.8	88.884	0	61.629	1276400000	91	0.0091654	0	1.38064	4.72091	0.0186378	0.00510668	1.04725	3.82876	O75534;E9PLT0;E9PLD4;E9PKN4;E9PNG3	O75534;E9PLT0	Cold shock domain-containing protein E1	CSDE1	816
0	5.54663	4.96199	5.40243	5.29389	5.3938	5.25032	5.42765	5.21221	0	5.55769	6.51808	6.49692	6.71481	5.80253	6.36724	6.77287	6.91838	6.81663	6.80257	+	+	LPS 3h_CTRL 3h;LPS 6h_CTRL 6h	1	1	1	9	9	9	19.343	0	23.288	43814000	12	0.0959842	0.0136938	1.97702	2.16838	0.0846861	0.02143	2.47874	2.28108	O75607	O75607	Nucleoplasmin-3	NPM3	817
0	6.87284	4.76011	6.12041	6.66771	6.4114	7.08361	6.12535	5.72249	6.13777	6.4425	7.69103	7.79436	7.70696	6.8171	7.61078	7.42687	7.81393	7.56522	0	+		LPS 3h_CTRL 3h	24	24	24	14.4	14.4	14.4	244.5	0	45.054	372500000	23	0.097618	0.0136355	2.40618	2.15331	0.894351	0.836867	-0.212764	-0.141451	O75643;B4E0P5	O75643	U5 small nuclear ribonucleoprotein 200 kDa helicase	SNRNP200	818
0	5.84485	0	0	0	5.40671	5.34473	0	0	0	6.56664	7.41256	7.31524	7.30423	6.37205	6.97708	7.49693	7.73733	7.48073	6.89394	+	+	LPS 3h_CTRL 3h;LPS 6h_CTRL 6h	7	7	7	37.1	37.1	37.1	31.444	0	22.166	207470000	13	0.00574035	0	5.82517	5.38736	0.0190957	0.00525701	5.16691	3.80049	O75663	O75663	TIP41-like protein	TIPRL	819
0	6.48144	5.04442	5.55157	6.11634	6.90208	6.59683	6.38894	6.06688	6.21804	7.42109	7.79941	7.91904	7.98985	7.50076	7.65518	7.83525	7.6215	7.59328	7.84253	+	+	LPS 3h_CTRL 3h;LPS 6h_CTRL 6h	12	12	12	46.6	46.6	46.6	35.611	0	29.56	588000000	33	0.0515817	0.00368496	3.08727	2.74608	0.00109963	0.00785841	1.27499	8.39913	O75821;K7ER90;K7EL20;K7ENA8;K7EP16;K7EL60;K7ENH0	O75821;K7ER90;K7EL20;K7ENA8	Eukaryotic translation initiation factor 3 subunit G	EIF3G	820
5.19728	6.98613	5.9645	6.57918	7.01481	6.50378	6.22868	6.41462	6.23452	6.02156	6.85764	8.0228	8.07759	8.00655	7.37641	7.04805	7.896	7.64181	7.70268	7.63326	+	+	LPS 3h_CTRL 3h;LPS 6h_CTRL 6h	9	9	9	24.8	24.8	24.8	29.062	0	25.283	619740000	24	0.0112014	0.000206304	1.31982	4.45523	0.00310732	0.00344681	1.30373	6.37405	O75822;H0YLP3;H0YGJ7	O75822	Eukaryotic translation initiation factor 3 subunit J	EIF3J	821
0	6.29137	0	0	0	5.86511	0	0	0	0	6.83662	6.98247	6.96736	6.90932	6.83754	7.06941	8.16587	7.53072	7.93961	7.81378	+	+	LPS 3h_CTRL 3h;LPS 6h_CTRL 6h	7	5	5	30.3	19.9	19.9	30.85	0	11.396	387760000	9	0.0103643	0	5.64839	4.55676	0.0081027	0.00262411	6.53086	4.88989	O75828	O75828	Carbonyl reductase [NADPH] 3	CBR3	822
6.21606	8.16584	6.06047	6.30797	7.74461	7.84425	7.3129	8.0434	6.28643	6.44195	7.3994	8.81331	8.82226	8.54965	8.60723	7.62143	9.01803	9.22681	9.12395	8.59835	+	+	LPS 3h_CTRL 3h;LPS 6h_CTRL 6h	27	27	26	64.3	64.3	62.1	46.659	0	288.64	7008600000	155	0.0199235	0.00265368	1.53938	3.75136	0.0411918	0.008575	1.53193	2.96884	O75874;C9J4N6;C9JLU6;C9JJE5	O75874	Isocitrate dehydrogenase [NADP] cytoplasmic	IDH1	823
5.33009	7.12917	6.81414	6.92312	7.26143	7.35147	7.48364	7.41886	6.94546	6.21259	6.45714	7.66094	7.62864	7.74989	7.44511	6.42666	7.06405	7.31894	7.18994	7.25554	+		LPS 3h_CTRL 3h	18	18	18	12.3	12.3	12.3	158.54	0	35.706	380320000	41	0.0118865	0.000198895	0.696754	4.37875	0.928911	0.8808	-0.0313806	-0.0949637	O75882	O75882	Attractin	ATRN	824
5.89144	8.15773	7.24974	7.46911	6.2335	6.57277	7.62616	7.66714	6.58516	5.41714	6.56694	8.69985	8.21323	8.53455	7.10493	6.58363	7.22084	7.13191	7.5868	0	+		LPS 3h_CTRL 3h	2	2	1	3.8	3.8	1.9	58.164	0.00055494	5.5186	1386000000	15	0.000984555	0	0.823593	8.64537	0.393861	0.266571	-1.06904	-0.954547	O75886	O75886	Signal transducing adapter molecule 2	STAM2	825
0	0	0	0	5.13843	5.60249	0	5.17664	0	5.56209	5.94118	6.05793	6.13628	6.27126	5.72723	6.08586	6.45238	6.79751	6.71278	0	+		LPS 3h_CTRL 3h	2	2	2	16	16	16	21.614	0.0019589	3.261	22326000	3	0.0105881	0	4.99909	4.52866	0.437696	0.318116	1.94146	0.86119	O75915;F8WF90;C9JQU6;F8WF33	O75915;F8WF90;C9JQU6;F8WF33	PRA1 family protein 3	ARL6IP5	826
5.01292	0	0	0	0	5.98331	0	5.37533	0	5.61707	6.65558	6.39648	6.37221	6.40719	6.19967	6.88866	6.48029	7.6869	6.57353	0	+		LPS 3h_CTRL 3h	5	5	5	2.5	2.5	2.5	237.29	0.0005531	5.4613	78362000	5	0.00455716	0	5.40364	5.74245	0.395075	0.268004	2.13073	0.951847	O75923	O75923	Dysferlin	DYSF	827
0	0	0	0	0	5.56934	5.34504	5.51966	0	5.39152	0	6.999	7.18952	7.14662	6.55956	6.71212	6.99143	6.66313	6.57894	6.95015	+	+	LPS 3h_CTRL 3h;LPS 6h_CTRL 6h	2	2	2	7.1	7.1	7.1	29.841	0.0028011	2.8294	76531000	6	0.0163018	0.000424608	5.57894	3.98728	0.0822977	0.0209972	2.41404	2.30706	O75937	O75937	DnaJ homolog subfamily C member 8	DNAJC8	828
0	0	5.98194	6.47635	6.45544	0	6.37332	6.56736	5.98176	6.02861	6.04532	6.36103	8.28529	6.80644	6.46541	6.91667	6.63659	6.80188	6.30315	5.85907	+		LPS 3h_CTRL 3h	5	5	5	13.3	13.3	13.3	47.355	0	7.5585	242160000	5	0.0917015	0.0125853	3.00995	2.20926	0.326207	0.182215	1.51326	1.11792	O75955;A0A140T9W4;A0A140T9R1;A0A140T974;A0A140T907;A2AB13;A2AB11;A0A0G2JJQ6;A0A140T9X0;A2AB12;A2AB09;A2AB10	O75955;A0A140T9W4;A0A140T9R1	Flotillin-1	FLOT1	829
5.16011	6.40352	4.92481	5.59314	0	5.756	6.03181	6.19824	0	5.90026	6.91152	7.66985	7.59887	7.64868	6.76506	6.93277	7.85386	7.65778	7.7618	7.30524	+	+	LPS 3h_CTRL 3h;LPS 6h_CTRL 6h	10	10	10	35.5	35.5	35.5	37.432	0	42.011	355590000	25	0.0430209	0.00330362	2.90248	2.92517	0.0972336	0.0249452	2.72503	2.15683	O76003	O76003	Glutaredoxin-3	GLRX3	830
0	0	0	0	0	0	0	4.547	0	0	5.85275	5.64942	0	0	6.08472	0	7.52199	6.85809	7.38653	7.19148	+	+	LPS 3h_CTRL 3h;LPS 6h_CTRL 6h	3	3	3	12.7	12.7	12.7	46.145	0	8.4454	82780000	7	0.0706978	0.00688181	3.51738	2.44668	0.0355776	0.00833459	4.88222	3.11852	O76054;B3KRD8;H7C417;H7C4C6;F8WEE7;C9JTM4;H7C1K3;C9JZI9;Q9UDX4	O76054;B3KRD8;H7C417	SEC14-like protein 2	SEC14L2	832
0	0	0	0	0	0	0	0	0	0	0	6.97071	7.08803	6.97089	6.08307	6.18698	7.06737	7.06524	7.22683	0	+	+	LPS 3h_CTRL 3h;LPS 6h_CTRL 6h	2	2	2	8.3	8.3	8.3	37.84	0.0005872	6.7055	73852000	4	0.0166092	0.00166355	5.42254	3.96491	0.0166059	0.00407882	5.50929	3.96515	O76071	O76071	Probable cytosolic iron-sulfur protein assembly protein CIAO1	CIAO1	833
0	5.38839	0	5.15057	5.90792	6.62901	6.59561	5.54542	5.55477	6.08009	6.74125	7.76243	7.62745	7.75093	7.11836	7.52075	7.40188	7.78132	7.69748	7.3408	+	+	LPS 3h_CTRL 3h;LPS 6h_CTRL 6h	12	12	12	23.4	23.4	23.4	74.605	0	53.18	377160000	24	0.0328888	0.00304621	4.11071	3.20038	0.00855528	0.00253425	1.46747	4.81481	O76094;D6RDY6;R4GNC1	O76094;D6RDY6	Signal recognition particle subunit SRP72	SRP72	834
5.36659	0	5.46455	5.90429	6.5083	0	6.31319	0	5.77039	5.52744	6.36678	7.86375	7.78352	7.62894	6.09747	6.61939	8.36074	8.13707	8.37372	8.02942	+	+	LPS 3h_CTRL 3h;LPS 6h_CTRL 6h	9	8	8	36.5	33.7	33.7	31.121	0	36.264	901690000	20	0.15241	0.0287407	2.49934	1.76452	0.024778	0.00572399	4.38187	3.50526	O94760;B4DYP1	O94760;B4DYP1	N(G),N(G)-dimethylarginine dimethylaminohydrolase 1	DDAH1	835
0	0	0	0	5.85182	0	0	0	0	0	5.86181	6.74601	6.57226	6.68932	0	6.71923	0	6.26288	0	0	+		LPS 3h_CTRL 3h	2	2	2	3	3	3	75.022	0.0024319	3.2071	22706000	1	0.180219	0.0456567	4.00351	1.62155	0.178159	0.0644439	2.59642	1.63131	O94776;E9PCS8;H0Y4T7;E7EQY4;D6W5A2;E7EV10;E7ESY4;Q9BTC8;Q13330	O94776;E9PCS8;H0Y4T7;E7EQY4;D6W5A2;E7EV10;E7ESY4;Q9BTC8;Q13330	Metastasis-associated protein MTA2;Metastasis-associated protein MTA3;Metastasis-associated protein MTA1	MTA2;MTA3;MTA1	836
5.42943	6.98146	5.98242	6.46292	6.79805	6.71571	7.07081	6.63728	6.13168	5.55962	6.61426	7.83765	7.69988	7.56359	7.31731	7.15521	7.62874	8.04532	7.77062	7.13814	+	+	LPS 3h_CTRL 3h;LPS 6h_CTRL 6h	17	15	15	19.5	18	18	113.01	0	60.534	463960000	41	0.00554567	0	1.07568	5.43928	0.0122302	0.00344787	1.12459	4.34237	O94855;E9PDM8;E9PC44	O94855;E9PDM8	Protein transport protein Sec24D	SEC24D	837
0	6.00043	5.44602	5.8607	6.15815	6.54955	5.99011	6.43604	5.95028	5.75477	6.20322	7.03667	6.96069	7.00582	6.44885	6.73957	6.84512	7.17768	7.08001	6.53509	+	+	LPS 3h_CTRL 3h;LPS 6h_CTRL 6h	3	3	3	4.4	4.4	4.4	89.594	0.00056948	6.0575	89710000	6	0.126917	0.0212093	2.03799	1.92243	0.0084801	0.00255613	0.739345	4.82694	O94874	O94874	E3 UFM1-protein ligase 1	UFL1	838
0	0	0	5.82123	0	5.77364	5.58837	6.04836	0	5.77735	0	7.09527	6.36884	6.5869	0	6.93984	6.5886	0	6.58132	0	+		LPS 3h_CTRL 3h	2	2	2	2.7	2.7	2.7	73.46	0.0024355	3.2196	38412000	2	0.149281	0.0276682	2.84596	1.78231	0.809038	0.751081	-0.615593	-0.258138	O94925;H7BZD1;C9JIJ6;B8ZZA8	O94925;H7BZD1;C9JIJ6;B8ZZA8	Glutaminase kidney isoform, mitochondrial	GLS	840
6.62735	7.82352	7.07609	7.62845	7.63363	7.53667	7.82175	7.24428	7.43626	6.77584	7.54485	8.46815	8.59727	8.50433	7.93125	7.6272	8.21136	8.56638	8.4539	7.41384	+	+	LPS 3h_CTRL 3h;LPS 6h_CTRL 6h	35	35	27	49	49	38.6	103.96	0	178.68	2333000000	142	0.0131696	0.000189974	0.851364	4.2489	0.0342519	0.00824738	0.691577	3.15793	O94973;A0A0G2JS82;A0A0G2JQM1;E9PR62;A0A0G2JRF9;A0A0G2JQA4;A0A0G2JRS3;E9PNC4;A0A0G2JQT9;H0YEG0;A0A0G2JS17;H0YDE9;M0R2D9;E9PQP4;E9PPY8	O94973;A0A0G2JS82;A0A0G2JQM1	AP-2 complex subunit alpha-2	AP2A2	841
6.65871	8.26477	7.57009	7.89698	8.10479	8.22943	8.38184	8.46249	7.8088	7.13859	6.85718	8.42216	8.57671	8.47126	8.33885	6.3774	8.0035	8.01368	8.03479	8.14832	+		LPS 3h_CTRL 3h	33	33	33	35.2	35.2	35.2	109.79	0	138.02	2829100000	188	0.0544444	0.00395338	0.434165	2.69378	0.572716	0.469781	-0.288688	-0.613501	O94985;Q5SR54	O94985;Q5SR54	Calsyntenin-1;Soluble Alc-alpha;CTF1-alpha	CLSTN1	842
0	6.37109	5.21683	5.8357	6.40495	6.37403	6.55718	5.94634	5.64251	0	5.83516	7.21893	7.45257	7.38086	7.16474	6.75806	6.53259	6.65915	6.35862	6.76011	+		LPS 3h_CTRL 3h	3	3	3	8.4	8.4	8.4	43.001	0	13.133	119020000	14	0.0745831	0.00934153	2.24474	2.39719	0.249433	0.119763	1.70969	1.34632	O95084	O95084	Serine protease 23	PRSS23	843
0	0	0	0	0	0	0	0	0	0	6.0607	0	6.235	6.20712	0	6.83829	0	0	0	6.38494	+		LPS 3h_CTRL 3h	2	2	2	5.2	5.2	5.2	37.404	0.00052798	4.4808	13796000	2	0.0705197	0.00600429	3.70056	2.44902	0.178142	0.0642397	2.64465	1.6314	O95218	O95218	Zinc finger Ran-binding domain-containing protein 2	ZRANB2	844
5.6544	6.95354	0	5.37716	0	5.82248	6.31852	6.75799	5.44871	5.58251	7.05181	7.10867	6.85117	6.9469	6.72096	7.34353	7.07609	7.11408	7.40598	6.96282	+	+	LPS 3h_CTRL 3h;LPS 6h_CTRL 6h	3	3	3	5.8	5.8	5.8	63.083	0.00054466	5.0775	145750000	7	0.0796048	0.00963624	3.33888	2.3374	0.0136845	0.00344538	1.19446	4.20103	O95302;Q75LS8	O95302	Peptidyl-prolyl cis-trans isomerase FKBP9	FKBP9	845
5.31334	0	4.8736	4.92599	5.55036	5.20186	0	5.54951	0	5.99234	6.65695	7.1714	7.10904	6.68214	6.46489	6.26637	7.94737	7.39775	7.81198	7.61303	+	+	LPS 3h_CTRL 3h;LPS 6h_CTRL 6h	8	8	8	41.1	41.1	41.1	27.547	0	31.962	263480000	14	0.0786431	0.00968788	2.68423	2.34851	0.0605045	0.0117356	4.05856	2.59281	O95336;M0R261;M0R1L2;M0R0U3	O95336;M0R261;M0R1L2;M0R0U3	6-phosphogluconolactonase	PGLS	846
0	7.20542	5.6034	6.22076	6.83113	6.79973	7.00186	6.59972	5.81349	6.03036	7.39832	8.19794	8.21426	8.19248	7.83565	7.83797	7.97741	8.27793	8.12172	7.79907	+	+	LPS 3h_CTRL 3h;LPS 6h_CTRL 6h	22	22	22	43.5	43.5	43.5	69.5	0	62.871	1166500000	73	0.0787058	0.00967492	2.79559	2.34778	0.00331603	0.00330612	1.55379	6.2629	O95340	O95340	Bifunctional 3-phosphoadenosine 5-phosphosulfate synthase 2;Sulfate adenylyltransferase;Adenylyl-sulfate kinase	PAPSS2	847
6.22409	6.92211	5.3324	6.45166	6.65814	6.91138	6.91721	0	6.43008	6.34007	7.01978	7.69903	7.83034	7.60501	7.21445	7.29334	7.35228	7.40657	7.15388	7.05084	+		LPS 3h_CTRL 3h	11	11	11	9.1	9.1	9.1	135.65	0	13.21	316870000	17	0.0295488	0.00279008	1.15604	3.31382	0.231504	0.106527	1.93164	1.40944	O95347;Q5T821;A0A0C4DGE5	O95347	Structural maintenance of chromosomes protein 2	SMC2	848
0	5.83083	0	4.75475	5.78082	6.20596	5.86594	6.01941	0	0	6.17978	7.73159	7.7109	7.61822	7.10408	6.63365	7.19346	7.73323	7.58298	6.82397	+	+	LPS 3h_CTRL 3h;LPS 6h_CTRL 6h	12	12	12	22.2	22.2	22.2	77.959	0	38.027	284720000	16	0.0332292	0.00302941	3.99563	3.18959	0.0757917	0.0196385	3.5752	2.38239	O95352;C9JE55;C9J415;C9JFF4;C9JGL2;F8WDY9;C9JNU2;C9JKA3;H7C2R3;H7BZ92;H7C2J8;H7C059	O95352	Ubiquitin-like modifier-activating enzyme ATG7	ATG7	849
0	0	0	0	0	0	0	0	0	0	0	0	0	0	0	0	6.67152	6.86792	6.70197	0		+	LPS 6h_CTRL 6h	2	2	2	37.2	37.2	37.2	14.518	0.00055648	5.5635	17106000	2	NaN	1	0	NaN	0.070522	0.0150194	4.04828	2.44899	Q5QPN9;Q5QPQ3;Q5QPQ2;O95372;Q5QPN5;Q5QPQ1;Q5QPQ0	Q5QPN9;Q5QPQ3;Q5QPQ2;O95372;Q5QPN5;Q5QPQ1;Q5QPQ0	Acyl-protein thioesterase 2	LYPLA2	850
6.15256	7.70312	6.57885	7.18859	7.09472	7.67443	7.38502	7.44009	7.07791	6.43667	7.37858	8.84769	8.86168	8.79343	8.24859	7.76563	8.33037	8.68152	8.74203	7.74926	+	+	LPS 3h_CTRL 3h;LPS 6h_CTRL 6h	29	29	28	32.9	32.9	32	119.52	0	246.55	3812300000	158	0.00240953	0	1.48243	6.82531	0.0167633	0.00422494	1.05094	3.95389	O95373;E9PLB2;E9PLJ0	O95373	Importin-7	IPO7	851
0	7.83579	5.66506	6.04805	7.06032	7.00779	6.60964	7.09534	5.82034	6.27962	7.12057	8.23221	8.08611	7.95351	8.06149	7.52768	8.89502	8.85391	8.87113	8.73044	+	+	LPS 3h_CTRL 3h;LPS 6h_CTRL 6h	22	22	22	45.6	45.6	45.6	59.851	0	168.24	3435900000	105	0.0971689	0.0136525	2.56893	2.15743	0.00916681	0.00258512	2.01309	4.7207	O95394;J3KN95;A0A087WT27;H0Y8I3;D6RCQ8;D6RF77;D6RIS6;H0Y987;D6RCD1;D6RC77	O95394;J3KN95;A0A087WT27	Phosphoacetylglucosamine mutase	PGM3	852
5.36035	5.9958	0	0	5.37049	5.59756	5.87895	6.44699	5.17808	6.13328	6.95702	7.2512	7.34614	7.33212	7.04949	7.28081	7.65158	7.81157	7.55945	6.58176	+	+	LPS 3h_CTRL 3h;LPS 6h_CTRL 6h	8	8	8	28.7	28.7	28.7	38.274	0	22.731	257490000	15	0.0547988	0.00393808	3.84186	2.68752	0.00844074	0.00256499	1.53006	4.83335	O95433;G3V438;H0YJ63;H0YJG7;H0YJU2;G3V3W9	O95433;G3V438;H0YJ63;H0YJG7	Activator of 90 kDa heat shock protein ATPase homolog 1	AHSA1	853
5.55069	0	5.81445	5.95625	5.91218	5.86766	6.0648	6.34745	5.28097	5.60954	6.62086	7.28357	7.36745	7.22801	7.05392	6.81102	7.1835	7.46705	7.34508	6.24873	+	+	LPS 3h_CTRL 3h;LPS 6h_CTRL 6h	2	2	2	8.3	8.3	8.3	32.854	0	11.394	157320000	9	0.110907	0.0168135	2.46405	2.04029	0.007843	0.0025036	1.17699	4.93531	O95456;F8WBH7	O95456;F8WBH7	Proteasome assembly chaperone 1	PSMG1	854
0	7.34449	6.51179	6.77025	6.47973	6.37612	6.90003	7.40333	6.44696	0	0	7.91357	7.72258	7.76668	7.09107	6.76035	7.11008	7.39048	7.56273	6.70292	+		LPS 3h_CTRL 3h	11	11	11	16.5	16.5	16.5	90.172	0	29.283	363010000	28	0.0309361	0.00289161	0.677527	3.26495	0.256414	0.123469	1.68002	1.32294	R4GMU1;O95479	R4GMU1;O95479	GDH/6PGL endoplasmic bifunctional protein;Glucose 1-dehydrogenase;6-phosphogluconolactonase	H6PD	855
0	5.78468	0	0	5.76549	5.98996	6.17696	0	5.24551	4.67598	5.24075	6.92953	6.7286	6.84204	6.75812	5.5778	7.24087	7.05477	6.55009	6.43414	+		LPS 3h_CTRL 3h	2	2	2	2.5	2.5	2.5	119.75	0	8.2479	66007000	3	0.0325972	0.00292665	4.18977	3.20973	0.167224	0.0549749	2.15385	1.68524	O95486	O95486	Protein transport protein Sec24A	SEC24A	856
0	6.40171	0	5.76998	6.12405	6.10823	6.36536	6.03898	5.56111	0	6.27802	6.88526	6.70843	6.63521	6.41602	6.61278	6.85383	6.84325	6.66789	6.73494	+		LPS 3h_CTRL 3h	2	2	2	2.6	2.6	2.6	137.42	0	8.6606	59409000	16	0.115813	0.0175991	2.92544	2.00229	0.185495	0.0712121	1.9278	1.59704	O95487	O95487	Protein transport protein Sec24B	SEC24B	857
0	6.59144	0	0	6.51366	6.52287	5.85859	5.79582	5.76326	5.69916	5.76907	7.65054	7.64592	7.56064	7.30348	6.83195	7.30103	7.68467	7.5718	6.47677	+	+	LPS 3h_CTRL 3h;LPS 6h_CTRL 6h	10	10	10	26.2	26.2	26.2	68.856	0	27.629	274440000	19	0.0401353	0.0033006	4.56491	2.99511	0.0151299	0.00334239	1.2453	4.07746	O95671	O95671	N-acetylserotonin O-methyltransferase-like protein	ASMTL	858
0	6.03591	0	0	5.70378	6.08962	6.2178	5.826	5.37989	5.60148	6.4184	7.29464	7.35851	7.2236	6.71128	6.89857	6.9507	7.14451	7.01064	6.79846	+	+	LPS 3h_CTRL 3h;LPS 6h_CTRL 6h	5	5	5	10.4	10.4	10.4	58.022	0	8.624	120140000	16	0.0323828	0.00293482	4.65335	3.21667	0.0023743	0.00394667	1.13762	6.85227	O95747;C9JIG9	O95747;C9JIG9	Serine/threonine-protein kinase OSR1	OXSR1	859
5.46415	6.82957	6.4384	6.8165	7.11594	6.9663	7.06985	6.87288	6.26926	5.69794	7.01452	7.9702	8.05073	8.01305	7.64101	7.17322	7.87191	8.01791	7.87692	7.86914	+	+	LPS 3h_CTRL 3h;LPS 6h_CTRL 6h	22	16	16	32.4	25	25	94.511	0	103.94	765990000	50	0.00341047	0	1.20499	6.21539	0.0241678	0.00547481	1.18657	3.53288	O95757;E9PDE8;D6RJ96	O95757;E9PDE8;D6RJ96	Heat shock 70 kDa protein 4L	HSPA4L	860
0	6.40298	0	5.96992	6.60305	6.62319	6.13925	6.97447	0	0	6.57921	7.62477	7.18735	7.03193	7.09233	5.14404	7.23987	6.89528	7.24618	7.10829	+		LPS 3h_CTRL 3h	3	3	3	36.5	36.5	36.5	10.403	0.00057571	6.2884	162770000	11	0.0872988	0.0112316	3.30793	2.25358	0.205714	0.0866164	2.77935	1.50935	O95777;F2Z2Y6;C9JIZ0;C9JNV3	O95777;F2Z2Y6;C9JIZ0	U6 snRNA-associated Sm-like protein LSm8	LSM8	861
5.95565	7.49073	6.38732	7.07207	7.33191	7.36341	7.54668	7.23452	6.90457	6.24704	7.03949	8.37171	8.25792	8.42185	7.7815	7.58379	8.14786	8.41721	8.38491	7.74187	+	+	LPS 3h_CTRL 3h;LPS 6h_CTRL 6h	31	23	23	39.7	29.7	29.7	107.54	0	85.49	1642900000	106	0.0089439	0	1.12696	4.7541	0.0169148	0.00449939	0.995883	3.94317	O95782	O95782	AP-2 complex subunit alpha-1	AP2A1	862
5.25443	6.478	0	0	4.95308	5.33648	5.65779	5.90623	0	6.10931	7.27935	7.60139	7.53851	7.48387	7.05258	7.78733	6.9791	7.65537	7.20769	0	+		LPS 3h_CTRL 3h	19	19	19	23.9	23.9	23.9	106.6	0	37.834	273480000	23	0.0463351	0.00357721	4.05404	2.85129	0.569086	0.466129	1.32393	0.619573	O95786;A2A376	O95786;A2A376	Probable ATP-dependent RNA helicase DDX58	DDX58	863
6.24244	7.03044	6.49395	6.73733	7.16032	6.70414	7.27254	6.80249	6.39026	6.77957	7.09566	8.08518	8.08632	8.01787	7.24077	7.82703	7.80462	7.75042	7.73272	7.60846	+	+	LPS 3h_CTRL 3h;LPS 6h_CTRL 6h	10	10	10	26.6	26.6	26.6	47.173	0	37.722	733710000	52	0.0187846	0.00269747	0.972267	3.81961	0.0022031	0.00426923	0.954848	6.99068	O95810	O95810	Serum deprivation-response protein	SDPR	864
5.18284	5.81233	5.00402	0	5.45433	5.5135	5.10856	5.19753	4.90255	5.25409	5.82756	7.03447	6.52648	6.52126	6.24321	6.4579	6.76631	6.80359	6.52705	6.54693	+	+	LPS 3h_CTRL 3h;LPS 6h_CTRL 6h	2	2	2	9.5	9.5	9.5	23.772	0.00053447	4.6379	43949000	4	0.125213	0.0204706	2.13989	1.93417	0.000481882	0.0132537	1.42511	10.4048	O95816	O95816	BAG family molecular chaperone regulator 2	BAG2	865
0	5.92845	0	5.75362	6.03092	5.99895	5.82431	5.88366	5.28876	5.58135	6.82078	6.81415	7.34207	6.80137	6.38892	7.13868	7.33049	7.51288	7.2897	7.26498	+	+	LPS 3h_CTRL 3h;LPS 6h_CTRL 6h	6	6	6	10.6	10.6	10.6	61.594	0	8.6557	155020000	9	0.101589	0.0145434	3.29086	2.11784	0.000335901	0.0155789	1.59194	11.4159	O95817;C9JFK9	O95817	BAG family molecular chaperone regulator 3	BAG3	866
0	6.43377	0	4.88912	0	6.1036	6.11421	6.22804	0	0	6.03322	6.75455	6.5835	6.4516	6.60409	6.3322	7.19945	7.08138	7.00043	7.0404	+	+	LPS 3h_CTRL 3h;LPS 6h_CTRL 6h	5	5	5	18.6	18.6	18.6	38.696	0	8.3083	75521000	10	0.0358507	0.00306052	4.22082	3.11061	0.10452	0.0267473	3.2416	2.09263	O95825;A6NND8;A6NHJ8;A6NMA8;C9K0F7;H7C3I5;C9JQD0;C9JAL0;F8WF64;C9JZK8;H7C3S0;H7C338;H7C0X3;A0A0C4DG14	O95825;A6NND8;A6NHJ8;A6NMA8;C9K0F7;H7C3I5	Quinone oxidoreductase-like protein 1	CRYZL1	867
0	6.74238	5.45163	5.5291	6.551	6.15521	6.45129	6.83742	5.78415	5.53714	6.26942	7.89806	7.90487	7.79792	6.81701	5.92021	6.8567	7.8032	7.64637	6.90318	+	+	LPS 3h_CTRL 3h;LPS 6h_CTRL 6h	7	7	7	14.8	14.8	14.8	70.678	0	14.499	376300000	14	0.0728167	0.00900069	2.48263	2.41932	0.0754896	0.0195773	0.87289	2.38607	O95834;K7EIK7;A0A0C4DGQ7;C9JRL6;K7ERR2;K7EIM1;K7EQR0;K7ERY9;K7EKU5;K7ELI8;K7EII6;K7EKG3	O95834;K7EIK7;A0A0C4DGQ7;C9JRL6	Echinoderm microtubule-associated protein-like 2	EML2	868
0	5.91597	0	0	0	0	0	0	0	0	6.11889	6.57469	6.78287	6.67627	6.19438	6.26727	8.13713	7.56141	7.958	7.55468	+	+	LPS 3h_CTRL 3h;LPS 6h_CTRL 6h	7	7	7	26.6	26.6	26.6	33.392	0	14.562	320320000	7	0.0104898	0	5.28623	4.54092	2.15271e-05	0.00882051	7.4957	22.9043	O95861;A6NF51;F8W1J0;F8VVW8;F8VZG4	O95861;A6NF51	3(2),5-bisphosphate nucleotidase 1	BPNT1	869
5.77804	6.30916	5.23221	5.30696	5.80067	5.07777	5.73398	5.63504	5.19965	5.41891	6.74937	6.82295	6.95467	6.76216	6.6212	6.08679	8.04825	7.59686	7.87981	7.85651	+	+	LPS 3h_CTRL 3h;LPS 6h_CTRL 6h	9	9	8	52.6	52.6	49.8	29.644	0	62.501	336580000	27	0.00734965	0	1.09666	5.02688	0.00204794	0.00460104	2.08057	7.1281	O95865;A0A140T971;Q5SSV3;Q5SRR8;H0Y7N1	O95865;A0A140T971;Q5SSV3;Q5SRR8;H0Y7N1	N(G),N(G)-dimethylarginine dimethylaminohydrolase 2	DDAH2	870
0	6.36765	0	0	5.56529	5.40651	0	5.77788	0	0	5.99077	6.7851	0	0	6.69784	6.62292	7.49495	7.52728	7.58846	6.77882		+	LPS 6h_CTRL 6h	4	4	4	18.6	18.6	18.6	47.46	0	30.941	129520000	5	0.256273	0.0878663	1.50815	1.32341	0.0255928	0.00607547	4.96561	3.46961	O96019;H7C5S0;O94805	O96019;H7C5S0	Actin-like protein 6A	ACTL6A	871
7.63922	9.62448	7.95438	8.52534	9.20322	9.40736	9.26091	9.54728	8.40628	7.83232	8.93234	10.4071	10.379	10.2455	10.0811	9.09139	10.1788	10.3814	10.3509	10.0336	+	+	LPS 3h_CTRL 3h;LPS 6h_CTRL 6h	38	38	35	92.5	92.5	88.6	36.688	0	323.31	168110000000	635	0.00922754	0	1.41968	4.71178	0.0677809	0.013713	1.11639	2.48591	P00338;F5GXY2;F5GYU2;F5GXH2;F5H5J4;F5H6W8;F5GZQ4;F5H8H6;F5GXC7;F5GWW2;F5GXU1;A0A087WUM2;Q6ZMR3;F5H5G7;F5H155;G3XAP5;F5H245;P07864	P00338	L-lactate dehydrogenase A chain	LDHA	872
7.01607	8.68674	7.85387	8.13462	8.11912	8.17534	8.5236	8.51643	7.85353	6.90432	7.78735	9.54502	9.73123	9.52131	8.92019	8.01292	9.10363	9.48625	9.20458	8.88346	+	+	LPS 3h_CTRL 3h;LPS 6h_CTRL 6h	40	40	36	67.1	67.1	63.9	54.861	0	323.31	21638000000	370	0.00621951	0	1.13893	5.26825	0.0588219	0.0116401	0.943525	2.61964	P00352;Q5SYQ9;Q5SYQ8;Q5SYQ7	P00352	Retinal dehydrogenase 1	ALDH1A1	873
6.95249	7.86356	7.59244	7.77009	8.14836	8.0484	7.8224	8.22647	7.84742	7.19151	7.48928	8.54357	8.33112	8.35029	8.28661	7.90036	8.10782	7.97359	8.01473	7.62112	+		LPS 3h_CTRL 3h	21	21	21	44.1	44.1	44.1	61.397	0	66.597	2212700000	157	0.00709854	0	0.534789	5.0764	0.497355	0.385864	0.0962825	0.745569	P00367;P49448	P00367;P49448	Glutamate dehydrogenase 1, mitochondrial;Glutamate dehydrogenase 2, mitochondrial	GLUD1;GLUD2	874
6.01216	0	0	0	0	0	0	5.75868	0	6.43481	6.91198	7.05729	6.76344	7.15658	5.68302	7.82668	7.36601	7.55877	7.22999	6.59586	+	+	LPS 3h_CTRL 3h;LPS 6h_CTRL 6h	9	9	9	41.9	41.9	41.9	34.234	0	22.247	191970000	14	0.00957646	0	5.51203	4.66183	0.0391487	0.00840364	4.87676	3.02038	P00387;B1AHF3	P00387;B1AHF3	NADH-cytochrome b5 reductase 3;NADH-cytochrome b5 reductase 3 membrane-bound form;NADH-cytochrome b5 reductase 3 soluble form	CYB5R3	875
0	8.2388	5.64876	6.67461	7.41964	7.34881	7.36378	7.87448	6.13618	5.99967	7.11793	8.6155	8.51234	8.38753	8.13542	7.47862	8.39609	8.54715	8.54223	7.94751	+	+	LPS 3h_CTRL 3h;LPS 6h_CTRL 6h	13	13	13	34.9	34.9	34.9	56.256	0	101.26	2527800000	70	0.104033	0.0150666	2.55738	2.09676	0.0408766	0.00844924	1.23774	2.97659	P00390;E5RI06;H0YC68	P00390	Glutathione reductase, mitochondrial	GSR	876
5.65978	0	0	5.00544	0	5.61846	0	5.5471	0	6.06134	6.63845	0	0	6.10261	0	7.28062	6.25967	6.61497	0	0	+		LPS 3h_CTRL 3h	3	3	3	16.3	16.3	16.3	25.565	0.00051335	3.9764	33115000	3	0.178734	0.0440194	0.415167	1.62858	0.781708	0.727369	0.585674	0.296356	P00403	P00403	Cytochrome c oxidase subunit 2	MT-CO2	877
6.98799	7.27416	6.7295	7.00685	7.17725	6.76188	7.32406	7.46799	6.75985	6.97086	7.94461	7.968	8.14051	7.98338	7.69633	7.77493	8.52126	8.20699	8.44948	8.50533	+	+	LPS 3h_CTRL 3h;LPS 6h_CTRL 6h	9	9	9	86.4	86.4	86.4	15.936	0	99.077	1749800000	47	0.00381573	0	0.911418	6.02847	0.00200349	0.00467368	1.23467	7.16985	P00441;H7BYH4	P00441;H7BYH4	Superoxide dismutase [Cu-Zn]	SOD1	878
6.78601	8.66139	6.24012	6.99064	7.9965	8.02371	7.56372	8.34498	6.39185	6.73024	7.70503	9.16286	9.11687	8.91982	8.98768	7.97574	9.45561	9.73351	9.62683	9.21203	+	+	LPS 3h_CTRL 3h;LPS 6h_CTRL 6h	26	26	26	85.8	85.8	85.8	32.118	0	323.31	19792000000	290	0.0278958	0.00285268	1.44352	3.37572	0.0317762	0.00759295	1.78984	3.2366	P00491;G3V5M2;G3V2H3;G3V393	P00491;G3V5M2	Purine nucleoside phosphorylase	PNP	879
5.30483	7.79076	0	0	6.79102	7.05561	6.60309	7.32191	0	5.76409	6.99215	8.2978	8.19496	8.12379	7.87011	7.24797	8.53041	8.75537	8.71153	8.176	+	+	LPS 3h_CTRL 3h;LPS 6h_CTRL 6h	12	12	12	64.2	64.2	64.2	24.579	0	57.216	2268100000	85	0.0876319	0.0114212	3.91844	2.25014	0.120265	0.032251	2.93532	1.9693	P00492	P00492	Hypoxanthine-guanine phosphoribosyltransferase	HPRT1	880
6.02898	7.80566	6.12408	6.24294	7.49406	6.88823	6.605	7.56712	6.34569	6.50017	6.96386	7.79242	7.6318	7.67931	7.83927	7.97928	8.4652	8.40924	8.60415	7.90597	+	+	LPS 3h_CTRL 3h;LPS 6h_CTRL 6h	21	21	21	49.1	49.1	49.1	47.517	0	102.52	1510500000	65	0.0478093	0.00354211	0.842188	2.82039	0.00433999	0.00298623	1.49153	5.81995	P00505	P00505	Aspartate aminotransferase, mitochondrial	GOT2	881
7.43022	8.39473	7.19654	7.47147	7.97135	7.72006	7.75157	8.04411	7.34349	7.57636	8.45765	8.89112	8.91728	8.80259	8.58135	8.61399	9.87018	9.49827	9.79041	9.78726	+	+	LPS 3h_CTRL 3h;LPS 6h_CTRL 6h	50	50	44	95.4	95.4	91.8	44.614	0	323.31	26877000000	371	0.010237	0	1.03714	4.57306	0.00306166	0.00350903	1.8249	6.3996	P00558	P00558	Phosphoglycerate kinase 1	PGK1	882
5.50572	6.12727	5.26171	5.17545	4.9168	4.85075	4.85297	4.89639	0	6.16808	6.66973	7.03651	7.01005	6.86516	6.63327	6.5849	7.95567	7.45033	7.74073	7.4185	+	+	LPS 3h_CTRL 3h;LPS 6h_CTRL 6h	8	8	8	43.3	43.3	43.3	23.411	0	23.706	244790000	15	0.00109664	0	1.44555	8.40512	0.0477473	0.00953663	3.27639	2.82166	Q5T9B7;P00568;H0YID2;H0Y4J6;Q9Y6K8	Q5T9B7;P00568	Adenylate kinase isoenzyme 1	AK1	883
7.66433	8.07115	7.88152	7.81285	7.70343	7.36044	7.94592	8.11474	7.76078	7.3361	7.96211	8.47932	8.47268	8.40708	7.61602	7.61444	7.55005	7.79388	7.92117	6.72808	+		LPS 3h_CTRL 3h	20	20	6	43.3	43.3	11.6	45.205	0	91.544	1890700000	118	0.0451776	0.00336667	0.36079	2.87638	0.335366	0.191391	-0.182073	-1.09413	P00738;A0A0C4DGL8;J3QR68;H0Y300;J3QLC9;P00739;H3BS21;J3KRH2;J3KTC3;J3KSV1;J3QQI8;H3BMJ7	P00738;A0A0C4DGL8;J3QR68;H0Y300;J3QLC9;P00739;H3BS21	Haptoglobin;Haptoglobin alpha chain;Haptoglobin beta chain;Haptoglobin-related protein	HP;HPR	884
5.29702	7.24247	6.28903	6.64837	7.2865	7.4711	7.17394	7.37284	6.26527	6.15445	6.1975	7.68808	7.79804	7.86357	7.52469	6.77218	6.7958	7.49693	7.44685	6.78076	+		LPS 3h_CTRL 3h	12	12	12	25.4	25.4	25.4	62.916	0	48.579	412040000	34	0.0215411	0.00257293	0.8617	3.66206	0.639853	0.558982	0.170983	0.505403	P00750;E7ESF4;B4DNJ1;B4DN26;H0YBH9;E5RHG4;E5RGA1	P00750;E7ESF4;B4DNJ1;B4DN26	Tissue-type plasminogen activator;Tissue-type plasminogen activator chain A;Tissue-type plasminogen activator chain B	PLAT	885
6.41182	5.18087	6.46391	6.26811	6.38471	5.81803	5.91769	6.09975	6.07496	5.67583	0	6.3886	6.78979	6.25727	6.2178	0	0	0	0	0		+	LPS 6h_CTRL 6h	9	3	3	6.2	2.1	2.1	163.29	0.0032483	2.7539	26397000	5	0.501703	0.354008	-1.01119	-0.737569	1.94954e-07	0	-5.91725	-74.4602	P01023;H0YFH1	P01023	Alpha-2-macroglobulin	A2M	886
6.23157	0	5.6975	6.2183	5.99354	0	6.02983	5.91082	6.00333	5.71601	6.14051	6.59846	6.56956	0	0	5.90807	0	0	0	0				11	1	1	5.7	0.7	0.7	187.15	0.00052659	4.4323	18124000	5	0.706603	0.631684	-0.966476	-0.404408	0.20774	0.0884132	-3.55038	-1.50106	P01024;M0QXZ3	P01024	Complement C3;Complement C3 beta chain;C3-beta-c;Complement C3 alpha chain;C3a anaphylatoxin;Acylation stimulating protein;Complement C3b alpha chain;Complement C3c alpha chain fragment 1;Complement C3dg fragment;Complement C3g fragment;Complement C3d fragment;Complement C3f fragment;Complement C3c alpha chain fragment 2	C3	887
6.16735	7.44799	6.25183	6.37561	7.15969	6.67688	7.11568	7.10367	6.71072	6.16814	6.87261	7.17926	7.43393	7.58754	7.29734	5.95214	8.4603	8.24102	8.32875	8.3236	+	+	LPS 3h_CTRL 3h;LPS 6h_CTRL 6h	8	8	8	71.3	71.3	71.3	16.057	0	38.923	1081000000	37	0.110867	0.0168236	0.593644	2.04061	0.086272	0.0219931	1.10615	2.26427	Q5H9A7;P01033;H0Y789;Q5H9B5;Q5H9B4	Q5H9A7;P01033;H0Y789	Metalloproteinase inhibitor 1	TIMP1	888
0	5.52538	0	0	0	0	0	0	4.5362	0	6.71011	6.98995	6.99823	7.14888	6.47104	6.90211	7.06848	7.14398	7.37636	0	+	+	LPS 3h_CTRL 3h;LPS 6h_CTRL 6h	3	3	3	16.9	16.9	16.9	21.229	0.002405	3.0874	99686000	3	0.00595412	0	5.75857	5.33278	0.0296977	0.00691451	4.79094	3.30844	P01111;P01116;G3V4K2;G3V5T7;P01112	P01111;P01116	GTPase NRas;GTPase KRas;GTPase KRas, N-terminally processed	NRAS;KRAS	889
6.79081	8.16197	7.3665	7.35468	6.96488	5.63303	7.6597	7.89653	7.09833	6.79951	6.03595	8.13236	8.25871	8.21603	6.42019	0	7.68317	7.78081	7.77268	6.04653				7	7	7	82.2	82.2	82.2	11.765	0	185.75	1004400000	70	0.817351	0.755869	0.0848794	0.246607	0.366457	0.225144	-1.16078	-1.01749	P01834	P01834	Ig kappa chain C region	IGKC	890
5.80903	7.41637	6.63973	6.8969	6.21221	5.92169	6.91829	7.15253	6.44578	5.10044	0	7.55636	7.67323	7.51522	6.43374	6.30944	7.03866	6.66462	6.92451	6.0639				6	2	2	20.9	7.7	7.7	35.9	0.00052632	4.4292	212600000	12	0.582902	0.44053	-0.759137	-0.596595	0.28641	0.147662	0.29248	1.22905	P01859	P01859	Ig gamma-2 chain C region	IGHG2	891
7.09297	7.67843	6.99483	7.23109	6.16944	6.07715	7.00732	7.65885	6.94427	6.02588	7.03611	7.81174	7.96077	7.93719	6.74311	6.36158	7.83594	7.90864	8.06666	6.21722	+	+	LPS 3h_CTRL 3h;LPS 6h_CTRL 6h	8	5	3	35.8	25.7	17.7	35.94	0	29.347	684500000	33	0.0684454	0.00540902	0.464433	2.4768	0.0452495	0.00915278	0.535312	2.8748	P01861	P01861	Ig gamma-4 chain C region	IGHG4	892
7.50428	7.37488	7.25585	7.3973	6.76114	6.44689	7.20755	7.32828	7.16068	6.59877	7.11508	7.80748	7.94012	7.83713	6.83636	6.89038	6.90091	7.46975	7.58213	6.23737				7	7	3	19.5	19.5	10.2	37.654	0	22.729	488160000	34	0.253895	0.0863054	0.248546	1.33131	0.715047	0.654415	0.0676729	0.392001	P01876	P01876	Ig alpha-1 chain C region	IGHA1	893
5.51096	7.33592	6.57269	6.93168	7.19943	7.53624	7.49273	7.67939	7.07642	6.37736	5.97545	7.51524	7.79728	7.87723	7.49694	7.0141	7.32995	7.68656	7.47973	7.28341	+		LPS 3h_CTRL 3h	7	7	7	4.6	4.6	4.6	160.61	0	48.074	510540000	53	0.0354078	0.00307441	0.622296	3.12347	0.633667	0.548942	0.12632	0.515059	P02462;P29400	P02462	Collagen alpha-1(IV) chain;Arresten	COL4A1	894
7.87624	8.81672	8.12558	8.44478	8.81694	8.7738	8.7503	8.66177	8.26311	8.22217	8.65928	9.22745	8.88533	9.1934	8.96759	9.20637	9.15348	9.02604	9.01178	9.05373	+	+	LPS 3h_CTRL 3h;LPS 6h_CTRL 6h	60	60	58	69.6	69.6	68.4	74.139	0	323.31	15420000000	557	0.0104192	0	0.57056	4.5498	0.0045961	0.00287533	0.556048	5.72903	P02545;Q3BDU5;Q5TCI8;H0YAB0;A0A0C4DGC5	P02545;Q3BDU5;Q5TCI8	Prelamin-A/C;Lamin-A/C	LMNA	895
6.86557	7.44652	7.2317	7.42646	7.45535	7.31662	7.11734	6.69086	6.62252	6.80524	7.11167	8.21088	8.18182	7.4183	7.14276	6.73162	0	0	6.00629	6.64604		+	LPS 6h_CTRL 6h	10	9	9	39.3	39.3	39.3	30.777	0	14.614	535250000	27	0.235849	0.0751996	0.327965	1.39371	0.127896	0.0348539	-3.03372	-1.91575	P02647;F8W696	P02647;F8W696	Apolipoprotein A-I;Proapolipoprotein A-I;Truncated apolipoprotein A-I	APOA1	896
6.22313	6.47181	6.9169	7.05801	6.24336	0	6.89799	6.86037	5.95923	5.97284	6.18585	7.13165	7.34201	7.3115	0	0	6.18515	0	0	0		+	LPS 6h_CTRL 6h	2	2	2	32.7	32.7	32.7	5.8767	0.00054735	5.224	102160000	4	0.495181	0.347623	-0.988439	-0.749589	0.0557594	0.0112964	-3.90106	-2.6708	V9GYE3;V9GYG9;V9GYM3;P02652;V9GYC1;V9GYS1	V9GYE3;V9GYG9;V9GYM3;P02652;V9GYC1;V9GYS1	Apolipoprotein A-II;Proapolipoprotein A-II;Truncated apolipoprotein A-II	APOA2	897
5.96373	5.58278	5.88349	6.27089	0	0	6.23406	6.0498	0	5.76003	0	6.5633	6.61322	6.61224	5.77616	0	0	0	6.18729	0				2	2	2	7	7	7	38.298	0.00049801	3.5811	21338000	6	0.851608	0.78749	0.372806	0.199493	0.385681	0.255418	-2.37132	-0.97293	P02749;J3QRN2;J3QLI0	P02749;J3QRN2;J3QLI0	Beta-2-glycoprotein 1	APOH	898
8.79027	9.91369	9.60636	9.75989	9.7188	9.85696	10.0375	9.9523	9.63279	9.21783	9.14298	10.1293	10.2093	10.3139	9.90956	9.36726	9.86197	9.96289	9.76527	9.83909	+		LPS 3h_CTRL 3h	126	126	126	60.1	60.1	60.1	262.62	0	323.31	148130000000	1827	0.0106275	0	0.383193	4.5238	0.919092	0.868465	0.0198263	0.10814	P02751;H0Y7Z1;H0Y4K8	P02751	Fibronectin;Anastellin;Ugl-Y1;Ugl-Y2;Ugl-Y3	FN1	899
0	0	5.79743	5.81	0	5.18823	6.00199	5.93723	5.27193	0	5.81745	6.53529	6.66909	6.6845	0	5.77382	0	0	0	0	+	+	LPS 3h_CTRL 3h;LPS 6h_CTRL 6h	4	1	1	8.2	2.7	2.7	39.324	0.0097173	2.2897	17669000	2	0.111312	0.0168595	2.81978	2.03709	0.0887682	0.0225921	-3.32511	-2.23851	P02765;C9JV77	P02765;C9JV77	Alpha-2-HS-glycoprotein;Alpha-2-HS-glycoprotein chain A;Alpha-2-HS-glycoprotein chain B	AHSG	900
6.65265	7.8362	7.58703	7.54236	7.49719	7.76063	7.85508	8.02768	7.4659	6.91938	7.62182	8.48483	8.55147	8.53767	7.97	7.91647	7.97143	8.42285	8.12665	7.73394	+	+	LPS 3h_CTRL 3h;LPS 6h_CTRL 6h	25	25	25	37.4	37.4	37.4	84.87	0	112.42	2221800000	168	0.00155567	0	0.810072	7.66707	0.0353222	0.00826038	0.428536	3.12598	P02786;G3V0E5;H7C3V5;F8WBE5;Q9UP52	P02786;G3V0E5	Transferrin receptor protein 1;Transferrin receptor protein 1, serum form	TFRC	901
10.1468	11.5544	10.5273	10.6461	10.9653	10.6086	10.7782	11.3705	10.4152	10.0482	10.5487	11.457	11.4148	11.3787	11.2158	10.3443	11.4724	11.5057	11.6586	11.4123	+	+	LPS 3h_CTRL 3h;LPS 6h_CTRL 6h	120	120	118	87.2	87.2	87.2	77.063	0	323.31	3253600000000	6119	0.0676798	0.0054407	0.435027	2.4873	0.11287	0.029201	0.634499	2.02487	P02787;H7C5E8;C9JVG0;F8WCI6;F8WEK9;C9JB55;F8WC57	P02787	Serotransferrin	TF	902
8.26647	9.24724	8.81537	9.02024	7.80827	7.71177	9.15646	9.13344	8.65053	8.19103	8.70854	9.70302	9.7729	9.79571	8.0269	8.57582	9.0577	9.34537	9.36801	7.65629	+		LPS 3h_CTRL 3h	28	28	28	64.1	64.1	64.1	51.676	0	323.31	31117000000	434	0.0122774	0.000195918	0.569897	4.33746	0.41964	0.296818	0.231992	0.89866	P02790;Q9BS19	P02790;Q9BS19	Hemopexin	HPX	903
0	6.5713	0	0	0	5.8709	6.74563	6.10626	0	0	7.0553	7.53657	7.60683	7.16471	6.28632	7.215	7.08814	0	6.07784	0	+		LPS 3h_CTRL 3h	4	4	4	32.6	32.6	32.6	20.019	0	21.35	143910000	11	0.00914499	0	5.81569	4.72393	0.872838	0.812428	0.331638	0.170576	P02792	P02792	Ferritin light chain	FTL	904
7.02526	7.33187	5.92684	6.86417	0	5.75226	7.54558	7.38872	7.03941	7.08881	8.08135	8.13795	8.40888	8.05308	6.22136	8.18783	7.89672	7.90771	7.58732	6.16414	+		LPS 3h_CTRL 3h	9	9	9	45.9	45.9	45.9	21.225	0	36.597	1106600000	57	0.0805066	0.00974884	2.3509	2.32711	0.336523	0.192386	0.585788	1.09116	P02794;G3V192;E9PRK8;G3V1D1;E9PKY7;E9PQR3;E9PPQ4;E9PKM5;E9PK45	P02794;G3V192;E9PRK8;G3V1D1;E9PKY7	Ferritin heavy chain;Ferritin heavy chain, N-terminally processed;Ferritin	FTH1	905
7.85566	8.56178	7.79224	7.90365	8.40897	8.27138	8.18204	8.45169	7.89138	8.1262	8.1262	8.67991	8.87288	8.6874	8.8586	8.3298	9.44026	9.0645	9.2833	9.37123	+	+	LPS 3h_CTRL 3h;LPS 6h_CTRL 6h	35	35	35	62.7	62.7	62.7	54.006	0	234.91	12636000000	337	0.0364351	0.00303584	0.540538	3.09393	0.0225329	0.00533917	0.913281	3.61118	P03956	P03956	Interstitial collagenase;22 kDa interstitial collagenase;27 kDa interstitial collagenase	MMP1	906
5.73577	7.79622	6.50617	6.69042	7.28283	6.44493	7.40707	7.49149	6.42864	5.89421	6.70889	8.13414	8.06277	8.11764	7.59715	7.27743	7.60769	7.59391	7.50334	7.5479	+	+	LPS 3h_CTRL 3h;LPS 6h_CTRL 6h	14	14	14	26	26	26	59.755	0	32.566	746580000	33	0.0244308	0.00278103	0.921836	3.52087	0.0545133	0.0110925	0.772785	2.69256	P04040	P04040	Catalase	CAT	907
0	6.0251	0	0	5.43382	6.04848	5.59673	6.32203	0	0	0	6.8067	7.03173	6.91049	6.72774	0	6.93075	7.10944	7.20553	0	+		LPS 3h_CTRL 3h	3	3	3	8.4	8.4	8.4	53.688	0	8.7375	73033000	7	0.107938	0.0158306	3.20355	2.0642	0.77115	0.716004	0.655695	0.31126	P04066	P04066	Tissue alpha-L-fucosidase	FUCA1	908
8.12934	9.82081	8.30863	8.87542	9.60261	9.56867	9.47075	9.62509	8.79942	8.29848	9.07795	10.3928	10.4016	10.3127	10.0408	9.21772	10.3204	10.3518	10.2769	10.5203	+	+	LPS 3h_CTRL 3h;LPS 6h_CTRL 6h	49	49	43	95.3	95.3	82.1	39.42	0	323.31	203170000000	1004	0.0223559	0.00265417	1.09781	3.62006	0.0822025	0.0210267	0.984966	2.30811	P04075;J3KPS3;H3BQN4;H3BPS8;H3BUH7;H3BR04;H3BMQ8;H3BR68;H3BU78	P04075;J3KPS3;H3BQN4;H3BPS8	Fructose-bisphosphate aldolase A;Fructose-bisphosphate aldolase	ALDOA	909
5.5327	0	5.75392	5.74074	0	0	0	0	5.36244	5.42382	6.36639	7.15421	6.65679	6.57783	0	6.4424	0	0	0	7.65455				2	2	2	24.5	24.5	24.5	11.139	0	8.0585	74771000	3	0.212464	0.0618664	1.94557	1.48203	0.746445	0.690476	0.662138	0.346473	P04080;A0A1W2PS52	P04080;A0A1W2PS52	Cystatin-B	CSTB	910
6.97733	6.63267	6.12522	6.12441	6.56221	6.79139	6.66247	6.93534	6.19479	7.53042	7.81228	8.41974	8.54234	8.44484	7.97569	8.44343	8.43862	8.45917	8.22144	8.17044	+	+	LPS 3h_CTRL 3h;LPS 6h_CTRL 6h	21	21	21	60.7	60.7	60.7	38.714	0	278.79	2279000000	90	0.0039322	0	1.75461	5.97922	0.0029635	0.00358672	1.52374	6.45614	P04083;Q5T3N1;Q5T3N0	P04083;Q5T3N1	Annexin A1;Annexin	ANXA1	911
0	6.22914	0	5.41764	5.27107	0	5.99934	0	4.9178	0	5.60752	7.2686	6.36877	7.0421	5.56523	5.85404	6.50669	0	6.29502	0	+		LPS 3h_CTRL 3h	3	2	2	0.7	0.4	0.4	515.6	0.00050813	3.8458	41811000	4	0.0750659	0.00937959	2.98687	2.39125	0.234128	0.108399	1.54772	1.3999	P04114	P04114	Apolipoprotein B-100;Apolipoprotein B-48	APOB	912
9.0387	8.27427	7.3184	7.07889	7.43162	0	5.91909	0	7.47487	7.06461	8.20273	0	0	0	8.06077	8.14786	0	7.45365	0	0	+		LPS 3h_CTRL 3h	57	4	3	65.4	5.7	5.7	60.066	0	13.936	1826900000	16	0.0688252	0.00539724	-4.57568	-2.47164	0.800203	0.742752	-0.97141	-0.27044	P04259	P04259	Keratin, type II cytoskeletal 6B	KRT6B	913
7.91873	9.19601	8.71119	8.85512	8.93483	8.95968	9.23757	9.31923	8.59244	8.16605	8.26484	9.68983	9.87145	9.75335	9.50957	8.63927	9.53028	9.82121	9.46553	9.41384	+	+	LPS 3h_CTRL 3h;LPS 6h_CTRL 6h	125	125	125	49.2	49.2	49.2	309.26	0	323.31	46391000000	1305	0.00921816	0	0.694633	4.71315	0.122539	0.033307	0.51903	1.95297	P04275	P04275	von Willebrand factor;von Willebrand antigen 2	VWF	915
8.23109	9.63799	8.33532	8.69108	9.71892	9.84024	9.44403	9.78135	8.67885	8.34469	9.32748	10.71	10.8333	10.7422	10.6499	9.57209	10.6978	10.8599	10.7082	10.8309	+	+	LPS 3h_CTRL 3h;LPS 6h_CTRL 6h	49	49	49	94.6	94.6	94.6	36.053	0	323.31	493190000000	1655	0.00815999	0	1.52972	4.88011	0.0492915	0.00960741	1.31594	2.79041	P04406;E7EUT5;O14556	P04406;E7EUT5	Glyceraldehyde-3-phosphate dehydrogenase	GAPDH	917
6.18452	7.67282	6.53626	7.16477	6.99644	7.488	7.53622	7.38908	6.94762	6.57583	6.64888	8.30933	8.38371	8.28026	7.91128	6.67323	7.91555	8.23593	8.1731	7.76995	+		LPS 3h_CTRL 3h	20	20	20	43.3	43.3	43.3	51.657	0	55.814	1368300000	71	0.0143925	0.0003257	0.995731	4.13863	0.208002	0.088607	0.566203	1.49999	P04424;F8W943;H7C0S8	P04424;F8W943	Argininosuccinate lyase	ASL	918
8.02111	8.6399	7.24366	7.51203	7.96946	8.27432	8.3609	8.38362	7.74975	7.9519	8.76495	9.48848	9.43497	9.31871	8.94281	9.08792	9.847	9.87092	9.72947	9.7511	+	+	LPS 3h_CTRL 3h;LPS 6h_CTRL 6h	23	23	23	94.1	94.1	94.1	22.782	0	323.31	37519000000	292	0.0104749	0	1.31275	4.54279	0.00159844	0.00565605	1.51319	7.61234	P04792;F8WE04;C9J3N8	P04792	Heat shock protein beta-1	HSPB1	919
0	6.49694	0	0	6.4354	0	5.41132	5.73707	0	0	6.15421	6.31029	5.81275	6.96547	6.78154	6.86757	7.6552	7.04407	7.52086	6.57373	+	+	LPS 3h_CTRL 3h;LPS 6h_CTRL 6h	4	4	4	14.1	14.1	14.1	35.716	0	30.857	126640000	11	0.0682547	0.00542086	3.81838	2.4794	0.0193066	0.00522042	4.90261	3.78773	P04818	P04818	Thymidylate synthase	TYMS	920
6.45163	5.61905	0	5.78955	5.663	5.40617	5.35995	5.74547	0	6.99211	7.41397	5.86928	0	6.55541	6.08091	8.18859	7.12769	7.33784	6.95397	6.55802	+	+	LPS 3h_CTRL 3h;LPS 6h_CTRL 6h	18	18	18	39	39	39	68.569	0	43.176	248840000	30	0.050652	0.0037056	0.479268	2.7638	0.107003	0.0273005	2.53248	2.07187	P04843;B7Z4L4;F8WF32	P04843;B7Z4L4	Dolichyl-diphosphooligosaccharide--protein glycosyltransferase subunit 1	RPN1	921
0	0	0	0	0	0	0	0	0	6.22102	6.56386	6.57933	0	5.34116	4.35549	7.67114	6.67926	6.94394	6.53973	0	+		LPS 3h_CTRL 3h	9	9	9	28.4	28.4	28.4	69.283	0	45.69	73293000	12	0.0197962	0.00266232	4.56797	3.75876	0.177301	0.0617322	4.32261	1.63542	P04844;Q5JYR7;Q5JYR4;F2Z3K5;Q5JYR3	P04844;Q5JYR7	Dolichyl-diphosphooligosaccharide--protein glycosyltransferase subunit 2	RPN2	922
6.35344	6.97235	6.25285	5.62119	7.28112	6.95302	6.82904	6.76115	6.241	7.03157	7.58872	8.08059	8.1428	8.22709	7.79949	8.07806	8.18974	8.2953	8.17589	8.01691	+	+	LPS 3h_CTRL 3h;LPS 6h_CTRL 6h	13	13	10	47.6	47.6	38.6	40.45	0	66.928	1322500000	38	0.0146773	0.000324461	1.47155	4.11457	0.00112389	0.00765517	1.38803	8.35128	P04899;P63096;P09471;A0A1W2PRE1;A2A2R6;A0A1W2PQK2;A0A087WTB6;Q5JWD1;H0Y7E8;A0A1W2PRJ7;A0A087WZE5;F8WE78;C9JPP4;A0A1W2PS82;Q5JWE9;H3BTM2;A0A1W2PP38;H0Y7F4;P11488;P19087;A8MTJ3;P38405	P04899	Guanine nucleotide-binding protein G(i) subunit alpha-2	GNAI2	923
6.79404	6.38299	6.27335	6.31838	6.57251	6.54347	6.99382	6.84024	6.70416	6.97551	7.84625	8.21656	8.44094	8.53303	7.71075	8.35811	7.70598	8.30563	8.01089	7.1854	+	+	LPS 3h_CTRL 3h;LPS 6h_CTRL 6h	28	28	27	33.4	33.4	32.2	112.89	0	117.29	1553500000	70	0.00248898	0	1.68125	6.76626	0.0181519	0.00506982	1.10176	3.8597	P05023;B1AKY9;P50993;M0R116;A0A0A0MT26;P13637;H0Y7C1;Q5TC01;Q13733;Q5TC02;Q5TC05;M0QXF2;E9PRA5;P20648	P05023	Sodium/potassium-transporting ATPase subunit alpha-1	ATP1A1	924
0	0	0	0	0	0	0	0	0	4.84558	5.72337	6.52865	0	5.53259	0	6.30818	6.46504	6.94788	6.49224	0	+	+	LPS 3h_CTRL 3h;LPS 6h_CTRL 6h	2	2	2	19.2	19.2	19.2	15.125	0.0096746	2.2604	21244000	1	0.0717161	0.0086439	3.55692	2.43342	0.134442	0.0374582	4.27355	1.8725	V9GYR2;P05026	V9GYR2;P05026	Sodium/potassium-transporting ATPase subunit beta-1	ATP1B1	925
6.65343	7.86871	7.12652	7.48167	7.6136	7.7166	7.8094	8.07467	7.54444	7.2441	7.36322	8.59322	8.62078	8.51343	8.30479	7.7988	7.98431	8.33337	8.1452	8.17589	+	+	LPS 3h_CTRL 3h;LPS 6h_CTRL 6h	20	20	19	28.6	28.6	27.5	86.942	0	127.22	2476100000	150	0.00381891	0	0.9303	6.0271	0.0596707	0.0118193	0.40967	2.60599	P05067;E9PG40;A0A0A0MRG2;H7C0V9;H7C2L2	P05067;E9PG40;A0A0A0MRG2;H7C0V9	Amyloid beta A4 protein;N-APP;Soluble APP-alpha;Soluble APP-beta;C99;Beta-amyloid protein 42;Beta-amyloid protein 40;C83;P3(42);P3(40);C80;Gamma-secretase C-terminal fragment 59;Gamma-secretase C-terminal fragment 57;Gamma-secretase C-terminal fragment 50;C31	APP	926
7.44118	6.80355	0	0	0	0	0	0	0	0	6.79026	0	0	6.56411	6.14267	6.01766	0	0	0	5.82517				4	4	4	15.8	15.8	15.8	34.735	0.00056721	5.974	46913000	4	0.692504	0.610478	1.05046	0.425295	0.177883	0.0629147	2.36857	1.63263	P05089	P05089	Arginase-1	ARG1	927
5.06401	7.39463	6.29037	6.85323	7.06681	7.35685	7.01376	7.35631	6.29925	5.70684	6.24591	8.2124	7.63351	7.77941	7.4787	7.50161	7.4759	7.28818	6.97461	0	+		LPS 3h_CTRL 3h	21	17	17	44.9	41.6	41.6	56.381	0	44.921	492590000	51	0.00430189	0	0.936176	5.83404	0.498585	0.386997	-0.898541	-0.743302	P05091;F8VP50;S4R3S4	P05091	Aldehyde dehydrogenase, mitochondrial	ALDH2	928
5.91299	0	5.69065	0	5.55846	0	0	0	0	5.09022	0	0	0	0	0	6.3298	0	0	0	0	+		LPS 3h_CTRL 3h	2	2	2	19.4	19.4	19.4	10.834	0.0027894	2.793	3930800	2	0.070636	0.00661462	-3.43242	-2.44749	0.897786	0.840258	0.247916	0.136816	P05109	P05109	Protein S100-A8;Protein S100-A8, N-terminally processed	S100A8	929
7.65275	9.12038	7.59509	7.79377	8.17383	8.3478	8.25003	8.71281	7.69314	7.96374	8.40224	9.10653	9.11244	9.00741	8.86851	8.54259	9.87394	9.72324	9.80808	9.51103	+	+	LPS 3h_CTRL 3h;LPS 6h_CTRL 6h	29	29	29	73.1	73.1	73.1	45.059	0	323.31	30044000000	340	0.0330348	0.00304059	0.832264	3.19574	0.016496	0.00387032	1.29827	3.97309	P05121	P05121	Plasminogen activator inhibitor 1	SERPINE1	930
6.50642	5.28215	5.31239	0	0	5.71411	5.5287	6.68531	5.67976	7.14195	7.62618	6.97839	7.09909	7.2414	0	8.50595	7.58513	7.73881	7.30315	6.3285	+	+	LPS 3h_CTRL 3h;LPS 6h_CTRL 6h	13	13	4	42.3	42.3	15.8	32.852	0	30.316	541540000	23	0.133063	0.022893	2.36882	1.88142	0.0922714	0.0234969	1.34234	2.2037	P05141;P12235;V9GYG0;Q9H0C2	P05141	ADP/ATP translocase 2;ADP/ATP translocase 2, N-terminally processed	SLC25A5	931
0	5.76037	0	5.12153	5.96539	0	0	6.01737	4.91958	0	0	0	6.36547	6.16747	0	0	6.88046	6.84938	6.93263	0				2	2	2	6.2	6.2	6.2	45.674	0	7.0642	29772000	1	0.727626	0.661725	-0.862871	-0.373649	0.205456	0.0864554	1.94511	1.51042	P05154;G3V5I3;G3V264;G3V2M1;G3V5Q9	P05154;G3V5I3;G3V264;G3V2M1;G3V5Q9	Plasma serine protease inhibitor	SERPINA5;SERPINA3	932
6.46301	6.18364	0	0	4.63434	0	5.49779	0	0	6.70153	7.4633	7.03838	7.14467	7.11458	6.43254	7.74002	6.8361	7.03342	6.85417	6.21389	+	+	LPS 3h_CTRL 3h;LPS 6h_CTRL 6h	3	3	3	17.6	17.6	17.6	17.887	0.00055279	5.4394	160880000	5	0.0697799	0.00544693	3.58249	2.45882	0.0566674	0.0113871	4.49566	2.6553	P05161;A0A096LNZ9;A0A096LPJ4	P05161;A0A096LNZ9;A0A096LPJ4	Ubiquitin-like protein ISG15	ISG15	933
4.90249	7.07284	6.39522	6.60027	7.17138	7.31366	6.92991	7.01945	6.17834	6.46105	7.37374	8.3361	8.43683	8.46932	8.01132	7.56717	8.24827	8.36027	8.41607	7.844	+	+	LPS 3h_CTRL 3h;LPS 6h_CTRL 6h	16	16	16	55.6	55.6	55.6	36.112	0	68.604	1762100000	77	0.00420147	0	1.69702	5.87192	0.014265	0.0033931	1.30667	4.14959	P05198;G3V4T5;H0YJS4	P05198;G3V4T5;H0YJS4	Eukaryotic translation initiation factor 2 subunit 1	EIF2S1	934
4.80276	7.28203	6.4741	6.75154	7.14408	7.04976	6.90703	7.1364	6.48394	5.86549	6.80176	7.70328	7.70055	7.83976	7.50292	7.25385	7.71307	7.69674	7.67051	7.72859	+	+	LPS 3h_CTRL 3h;LPS 6h_CTRL 6h	11	11	11	24.1	24.1	24.1	57.825	0	33.648	506210000	30	0.0274139	0.00286948	1.01875	3.39458	0.0313336	0.00761531	0.924024	3.25142	P05362;K7EKL8;E7ESS4	P05362;K7EKL8	Intercellular adhesion molecule 1	ICAM1	935
5.91583	7.17447	6.07762	6.6479	6.84019	7.04052	6.75093	6.95329	6.2606	6.45497	6.80445	7.45469	8.29785	8.10479	7.84727	7.41241	8.11035	8.14073	8.14644	7.78215	+	+	LPS 3h_CTRL 3h;LPS 6h_CTRL 6h	2	2	2	51.8	51.8	51.8	11.514	0	41.178	983330000	28	0.0222082	0.00265971	1.17061	3.62754	0.00739454	0.00243939	1.22635	5.01824	P05386	P05386	60S acidic ribosomal protein P1	RPLP1	936
6.66773	7.31622	6.81721	7.34445	6.82814	7.4711	7.46243	7.37105	6.93127	6.72359	7.28221	8.30531	8.41729	8.45888	7.88239	7.91845	8.2194	8.16489	8.03543	8.1185	+	+	LPS 3h_CTRL 3h;LPS 6h_CTRL 6h	9	9	9	79.1	79.1	79.1	11.665	0	80.009	1637800000	60	0.00242324	0	1.07447	6.81495	0.00512047	0.0026247	0.899446	5.56086	P05387;H0YDD8	P05387	60S acidic ribosomal protein P2	RPLP2	937
6.61865	8.03036	6.88757	7.51913	7.97824	8.01326	7.84952	7.65007	7.16307	7.18783	8.12146	8.77256	9.0125	8.96652	8.60458	8.40422	8.87191	9.17076	8.86758	8.37981	+	+	LPS 3h_CTRL 3h;LPS 6h_CTRL 6h	22	22	22	63.1	63.1	63.1	34.273	0	227.22	7034600000	170	0.00935149	0	1.28873	4.69378	0.00689006	0.00231953	1.16611	5.11918	P05388;F8VWS0;F8VU65;F8VW21;G3V210;F8VZS0;F8VQY6;F8VPE8;F8VRK7;Q8NHW5;F8VWV4;F8VS58;F8W1K8	P05388;F8VWS0;F8VU65;F8VW21;G3V210;F8VZS0;F8VQY6;F8VPE8;F8VRK7;Q8NHW5;F8VWV4;F8VS58	60S acidic ribosomal protein P0;60S acidic ribosomal protein P0-like	RPLP0;RPLP0P6	938
0	8.01435	6.29783	7.28317	7.59276	7.77708	7.56977	7.94222	6.49905	6.44826	7.61801	9.00458	9.02164	8.90556	8.33084	7.82756	8.75903	8.68606	8.78749	8.75769	+	+	LPS 3h_CTRL 3h;LPS 6h_CTRL 6h	34	34	34	62.5	62.5	62.5	46.836	0	253.77	5788300000	222	0.0967651	0.0136953	2.7385	2.16114	0.04036	0.00838524	1.31629	2.98945	P05455;E7ERC4;E9PGX9;E9PFL9	P05455;E7ERC4	Lupus La protein	SSB	939
6.29667	7.34801	7.12934	7.33127	7.41843	7.32629	7.55419	7.60301	6.93659	7.25701	7.91478	8.48554	8.57474	8.5556	8.04653	8.41506	8.30739	8.49977	8.24472	8.25869	+	+	LPS 3h_CTRL 3h;LPS 6h_CTRL 6h	24	24	24	29.8	29.8	29.8	88.414	0	98.854	2579800000	128	0.00197563	0	1.2107	7.19661	0.000412794	0.0143226	1.00971	10.8275	P05556;C9JPK5;H7C4N8;Q5T3E6;E9PLR6;E7EUI6;E7EQW5;E7ERX5;C9JJP8;Q5T3E5;E9PQJ2;C9JNE0	P05556	Integrin beta-1	ITGB1	941
6.20205	7.01233	6.2667	6.55682	6.97483	7.2752	7.1936	7.15333	6.20973	6.83866	0	7.9658	7.80837	7.94391	7.95311	7.6064	8.22598	8.18173	8.00078	7.80363		+	LPS 6h_CTRL 6h	2	2	2	8.2	8.2	8.2	21.145	0	19.462	942810000	18	0.865655	0.800953	-0.268311	-0.180338	0.0112664	0.00332931	1.0296	4.44773	P05976;P08590	P05976;P08590	Myosin light chain 1/3, skeletal muscle isoform;Myosin light chain 3	MYL1;MYL3	942
0	7.30053	0	0	6.59233	6.61742	0	6.84331	0	0	6.65127	7.85971	7.73683	7.32379	7.66802	6.45341	8.44835	8.5754	8.5414	8.06554	+	+	LPS 3h_CTRL 3h;LPS 6h_CTRL 6h	16	16	16	63.5	63.5	63.5	40.786	0	212.83	1358000000	61	0.0420729	0.00332599	4.66935	2.94752	0.047199	0.00937778	5.32467	2.83305	P06132;A0A1B0GVN9;A0A1B0GVZ4;H0Y5R6;Q5T446	P06132;A0A1B0GVN9;A0A1B0GVZ4;H0Y5R6;Q5T446	Uroporphyrinogen decarboxylase	UROD	943
7.05675	8.78081	7.35555	7.80323	8.24903	8.26033	8.3673	8.58416	7.49703	7.37867	7.81139	9.27561	9.18452	9.09743	8.77956	8.10585	8.93384	9.06625	8.85562	8.77559	+	+	LPS 3h_CTRL 3h;LPS 6h_CTRL 6h	39	39	15	51.3	51.3	26.6	85.696	0	323.31	10532000000	319	0.0185384	0.00270939	0.980632	3.83501	0.0670514	0.0135549	0.729931	2.49602	P06396;A0A0A0MS51;A0A0A0MT01;A0A0U1RQL8	P06396;A0A0A0MS51;A0A0A0MT01	Gelsolin	GSN	944
6.77962	7.29896	5.72253	6.26982	6.97944	6.93935	7.1377	7.5193	6.67953	7.38972	7.84077	7.76537	7.24797	7.63805	7.24172	8.5249	8.07889	8.33193	8.19981	7.42822	+	+	LPS 3h_CTRL 3h;LPS 6h_CTRL 6h	21	21	21	61.6	61.6	61.6	56.559	0	140.16	1183600000	96	0.0193377	0.00267394	0.936704	3.78587	0.0250907	0.00578903	0.979631	3.49141	P06576;H0YH81;F8W079;F8W0P7;H0YI37	P06576;H0YH81;F8W079	ATP synthase subunit beta, mitochondrial;ATP synthase subunit beta	ATP5B	945
7.55921	8.2402	7.22835	7.71306	8.06408	8.15839	8.02637	8.15685	7.5759	7.80142	8.32662	9.14777	9.14126	9.07704	8.74702	8.74583	9.57039	9.62409	9.3166	9.22373	+	+	LPS 3h_CTRL 3h;LPS 6h_CTRL 6h	9	9	9	62.4	62.4	62.4	9.681	0	78.23	17874000000	56	0.00791762	0	1.12696	4.92207	0.00244158	0.00418966	1.35234	6.80121	R4GN98;P06703	R4GN98;P06703	Protein S100;Protein S100-A6	S100A6	946
8.32767	9.73106	8.19692	8.47292	9.36261	9.25717	8.7899	9.39997	8.31243	8.48643	9.22235	10.0252	9.98265	9.81247	10.0547	9.29789	10.6129	10.5673	10.5697	10.6326	+	+	LPS 3h_CTRL 3h;LPS 6h_CTRL 6h	57	57	53	92.4	92.4	83.9	47.168	0	323.31	213480000000	1393	0.0179533	0.00262361	1.00123	3.87263	0.0219367	0.00540421	1.48691	3.64144	P06733;K7EM90;E5RI09;E5RG95;K7EPM1;K7EKN2;E5RGZ4;K7ERS8	P06733	Alpha-enolase	ENO1	947
6.75519	8.52477	7.52427	8.10411	8.23772	8.30261	8.37077	8.29064	7.87012	7.02975	8.0209	9.27713	9.30346	9.25176	8.83906	8.085	8.86478	9.23482	9.19761	8.46187	+	+	LPS 3h_CTRL 3h;LPS 6h_CTRL 6h	65	65	53	69.8	69.8	57.1	97.147	0	323.31	12312000000	458	0.00589003	0	1.10925	5.34889	0.057986	0.0114624	0.796041	2.63329	P06737;E9PK47	P06737;E9PK47	Glycogen phosphorylase, liver form;Alpha-1,4 glucan phosphorylase	PYGL	948
6.98928	9.11634	6.89966	7.05266	8.71638	8.63225	8.15241	8.89956	7.20672	7.20482	8.13739	9.65015	9.60118	9.41507	9.4413	8.28872	9.75293	9.97706	9.92774	9.70884	+	+	LPS 3h_CTRL 3h;LPS 6h_CTRL 6h	51	51	42	82.4	82.4	62	63.146	0	323.31	46137000000	496	0.0270881	0.00287512	1.49416	3.40756	0.0518574	0.0103032	1.5119	2.7409	P06744;A0A0A0MTS2;K7EQ48;A0A0J9YXP8;A0A0J9YYH3;A0A0J9YX90;K7EP41;K7EPY4;K7ENA0;K7ERC6;K7ELR7;K7ERK8;K7EIL4;K7ESF4;Q8N196	P06744;A0A0A0MTS2;K7EQ48;A0A0J9YXP8;A0A0J9YYH3;A0A0J9YX90	Glucose-6-phosphate isomerase	GPI	949
6.82951	7.66426	7.14666	7.71971	7.44767	7.3388	7.82588	7.63464	7.38166	7.50507	7.67653	8.76072	8.47535	8.50382	7.63098	8.50778	8.5259	8.6028	8.46587	8.49667	+	+	LPS 3h_CTRL 3h;LPS 6h_CTRL 6h	17	17	17	47.6	47.6	47.6	32.575	0	244.2	3284200000	139	0.0115828	0.00020339	0.847919	4.41198	0.000241709	0.0137778	0.982595	12.4188	P06748;E5RGW4;E5RI98	P06748	Nucleophosmin	NPM1	950
5.74877	6.74223	6.01791	6.60824	6.68866	6.30865	6.57314	6.7557	6.08357	6.46765	7.15715	7.58545	7.73625	7.80802	7.44444	7.68378	7.42854	7.87573	7.60891	7.09367	+	+	LPS 3h_CTRL 3h;LPS 6h_CTRL 6h	14	14	14	15.5	15.5	15.5	116.04	0	29.207	434390000	31	0.00265844	0	1.1851	6.64773	0.00260012	0.00395122	1.10038	6.68744	P06756;H7BZG1	P06756	Integrin alpha-V;Integrin alpha-V heavy chain;Integrin alpha-V light chain	ITGAV	951
7.56011	9.55428	7.69185	8.4839	9.09712	9.23985	9.16304	9.26143	8.26921	7.72464	8.69143	10.2159	10.1626	10.0457	9.783	8.82388	9.9319	10.1445	10.1094	9.82431	+	+	LPS 3h_CTRL 3h;LPS 6h_CTRL 6h	32	29	29	70.4	68.6	68.6	36.638	0	323.31	101830000000	563	0.017832	0.00263535	1.30226	3.88061	0.0811209	0.0207198	1.03517	2.32018	P07195;A8MW50;C9J7H8;F5H793	P07195;A8MW50	L-lactate dehydrogenase B chain;L-lactate dehydrogenase	LDHB	954
7.49467	9.14258	8.01616	8.18529	8.85027	8.433	8.55221	8.98519	7.82459	7.89518	8.44171	9.44478	9.27843	9.31059	9.12061	9.07639	9.42354	9.44086	9.54962	9.27717	+	+	LPS 3h_CTRL 3h;LPS 6h_CTRL 6h	49	49	49	72.4	72.4	72.4	57.116	0	323.31	24491000000	504	0.0199213	0.00265655	0.781431	3.75149	0.0125491	0.00342274	1.01548	4.30969	P07237;H7BZ94;I3L398;H0Y3Z3;I3L312;I3L4M2;I3NI03;I3L0S0;I3L3P5;I3L3U6;I3L514;I3L1Y5	P07237;H7BZ94	Protein disulfide-isomerase	P4HB	955
5.75497	0	5.2504	6.03254	6.15963	5.69141	6.40705	6.27818	5.95845	6.30481	6.64126	6.13997	6.63179	6.71741	6.01119	7.55786	7.01338	6.78352	6.56973	0	+		LPS 3h_CTRL 3h	5	5	5	27.3	27.3	27.3	20.863	0	13.594	83651000	7	0.184052	0.0475522	1.78882	1.60367	0.729152	0.671117	-0.543083	-0.371433	P07305	P07305	Histone H1.0;Histone H1.0, N-terminally processed	H1F0	956
8.14823	8.11707	7.52112	7.55685	8.05671	8.07122	8.02011	8.14161	7.46477	8.35413	8.86555	9.2667	9.38277	9.37738	8.87125	9.28071	9.3597	9.37601	9.15764	8.9801	+	+	LPS 3h_CTRL 3h;LPS 6h_CTRL 6h	42	42	42	84.7	84.7	84.7	38.604	0	323.31	18162000000	382	0.00634611	0	1.27273	5.23865	0.00207931	0.00457732	1.22047	7.09931	P07355;H0YN42;H0YMD0;H0YMU9;H0YM50;A6NMY6;H0YKS4;H0YNP5;H0YN28;H0YL33;H0YMM1;H0YKZ7;H0YLV6;H0YMT9;H0YKX9;H0YMW4;H0YKL9;H0YNA0;H0YKV8;H0YN52;H0YMD9;H0YKN4;H0YNB8;H0YLE2	P07355;H0YN42;H0YMD0;H0YMU9;H0YM50;A6NMY6;H0YKS4;H0YNP5	Annexin A2;Annexin;Putative annexin A2-like protein	ANXA2;ANXA2P2	957
5.92017	7.56229	6.30337	6.48078	7.1211	7.28021	7.32327	7.34286	6.50596	6.50629	7.36186	8.46804	8.43302	8.36146	8.10082	7.72709	8.13944	8.67929	8.52651	7.59397	+	+	LPS 3h_CTRL 3h;LPS 6h_CTRL 6h	28	28	28	39.8	39.8	39.8	81.889	0	115.35	2112400000	121	0.00368781	0	1.4675	6.08473	0.0125303	0.00342774	1.14154	4.31159	P07384;E9PL37;E9PRM1;E9PLX0;E9PJJ3;E9PLC9;E9PMC6;E9PJA6;E9PSA6;E9PQB3;E9PIA9	P07384	Calpain-1 catalytic subunit	CAPN1	958
7.315	8.17751	7.01758	7.35987	7.74482	8.05404	7.88917	7.90065	7.401	7.70152	8.53662	9.11394	9.04708	9.13694	8.91263	8.84321	9.35029	9.63731	9.4748	8.92116	+	+	LPS 3h_CTRL 3h;LPS 6h_CTRL 6h	35	7	6	68.1	21.4	17.8	47.766	0	169.72	16646000000	152	0.00221698	0	1.42649	6.97897	0.00266606	0.00387251	1.45608	6.64262	Q5JP53;P07437;Q5ST81;A6NNZ2	Q5JP53;P07437;Q5ST81	Tubulin beta chain	TUBB	959
5.6427	7.72962	6.81382	7.16649	6.88403	6.90332	7.5511	7.83133	6.74778	6.55703	7.26295	8.77968	8.76128	8.63682	7.84269	7.41676	7.81898	8.38178	8.28119	7.41827	+	+	LPS 3h_CTRL 3h;LPS 6h_CTRL 6h	13	13	13	29.8	29.8	29.8	58.112	0	60.866	2454200000	69	0.00153038	0	1.40935	7.70031	0.0269764	0.00649126	0.745285	3.41205	P07602;C9JIZ6;A0A0J9YXB8;Q5BJH1	P07602;C9JIZ6	Prosaposin;Saposin-A;Saposin-B-Val;Saposin-B;Saposin-C;Saposin-D	PSAP	960
5.28614	8.26616	7.08261	7.24702	7.85488	7.75479	7.72577	8.44567	6.69367	6.27589	6.9907	9.01452	9.11454	8.91727	8.62714	7.49845	8.62517	8.988	8.906	8.4607	+	+	LPS 3h_CTRL 3h;LPS 6h_CTRL 6h	29	29	29	46.6	46.6	46.6	63.111	0	154.89	6798300000	195	0.00621584	0	1.38547	5.26912	0.0805025	0.0204749	1.11651	2.32716	P07686;Q5URX0;H0YA83;H0Y9B6;H0Y9M3;D6REQ8	P07686;Q5URX0	Beta-hexosaminidase subunit beta;Beta-hexosaminidase subunit beta chain B;Beta-hexosaminidase subunit beta chain A	HEXB	961
0	0	0	0	0	0	0	0	0	0	5.82887	6.42467	0	0	6.36821	6.33628	7.10271	0	6.96466	0	+	+	LPS 3h_CTRL 3h;LPS 6h_CTRL 6h	1	1	1	4.2	4.2	4.2	37.564	0.00055679	5.5746	29723000	2	0.0709189	0.00750457	3.72435	2.44378	0.0710429	0.0165748	4.08073	2.44216	P07711	P07711	Cathepsin L1;Cathepsin L1 heavy chain;Cathepsin L1 light chain	CTSL	962
7.06089	8.15002	6.89318	7.18341	7.42361	7.52016	7.71111	7.74726	6.88126	7.52065	8.32736	8.94164	8.94393	8.80467	8.48184	8.57351	9.37241	9.1377	9.23368	9.4766	+	+	LPS 3h_CTRL 3h;LPS 6h_CTRL 6h	19	19	19	97.1	97.1	97.1	15.054	0	263.78	12104000000	188	0.00350283	0	1.35767	6.17047	0.00168576	0.0053494	1.68269	7.50601	P07737;K7EJ44;CON__P02584;I3L3D5	P07737;K7EJ44	Profilin-1	PFN1	963
0	5.94655	0	0	0	0	0	0	0	0	5.31765	0	6.10843	0	6.04234	6.01343	7.14295	6.37136	6.90767	6.69856		+	LPS 6h_CTRL 6h	3	3	3	11.6	11.6	11.6	30.005	0.00053967	4.8718	33839000	3	0.383211	0.214256	2.30437	0.978545	4.84888e-06	0.00466667	6.6268	33.3024	P07738;C9JH23	P07738	Bisphosphoglycerate mutase	BPGM	964
5.6305	6.12733	0	5.08063	5.61905	5.44442	6.10006	5.35514	5.37392	5.75048	6.62743	7.2	7.25018	7.25358	7.02214	7.12476	7.53729	7.9334	7.79924	7.36327	+	+	LPS 3h_CTRL 3h;LPS 6h_CTRL 6h	5	5	5	40	40	40	19.608	0	67.606	290840000	26	0.0953417	0.0133114	2.57916	2.17438	0.00109075	0.00792857	1.94679	8.41697	P07741;H3BQZ9;H3BQF1;H3BSW3;H3BQB1	P07741;H3BQZ9;H3BQF1	Adenine phosphoribosyltransferase	APRT	965
7.28185	8.31182	7.08156	7.74907	8.02861	8.25756	8.24647	8.08343	7.58319	7.50458	8.43188	9.20121	9.24593	9.28122	8.79097	8.7426	8.99373	9.33035	9.08874	8.89352	+	+	LPS 3h_CTRL 3h;LPS 6h_CTRL 6h	91	91	90	62	62	61.4	170.59	0	323.31	12786000000	568	0.00681483	0	1.29966	5.135	0.00539475	0.00255059	1.07474	5.48109	P07814;V9GYZ6;V9GZ76	P07814;V9GYZ6	Bifunctional glutamate/proline--tRNA ligase;Glutamate--tRNA ligase;Proline--tRNA ligase	EPRS	966
6.35007	8.39818	7.27994	7.31395	7.60165	7.63769	8.05865	8.40109	6.8618	7.39728	7.87419	8.92086	8.71029	8.6426	8.31095	8.07947	8.99628	9.12756	9.0664	8.79188	+	+	LPS 3h_CTRL 3h;LPS 6h_CTRL 6h	16	16	16	41.9	41.9	41.9	37.821	0	323.31	7076600000	173	0.00560323	0	1.10302	5.4237	0.0207587	0.00530011	1.14102	3.70422	P07858;E9PJ67;E9PCB3;E9PKQ7;E9PNL5;E9PHZ5;E9PLY3;E9PSG5;E9PQM1;E9PR54;R4GMQ5;E9PS78	P07858	Cathepsin B;Cathepsin B light chain;Cathepsin B heavy chain	CTSB	967
7.32875	8.94067	7.8223	8.23877	8.44623	8.70311	8.584	8.63458	7.90483	7.75788	8.74403	9.82439	9.8477	9.74471	9.25137	8.79882	9.64425	9.77692	9.76188	9.37405	+	+	LPS 3h_CTRL 3h;LPS 6h_CTRL 6h	71	50	50	68.4	50.7	50.7	84.659	0	323.31	43646000000	559	0.00401411	0	1.3271	5.94565	0.0189573	0.00526316	1.1543	3.80894	P07900;G3V2J8;Q58FG0;Q14568	P07900	Heat shock protein HSP 90-alpha	HSP90AA1	968
5.84773	8.14597	6.66628	7.25912	7.89174	7.73372	7.82586	8.20019	7.01978	6.04521	7.04524	8.81249	8.73757	8.70828	8.21817	7.52617	8.47476	8.54787	8.5946	8.54737	+	+	LPS 3h_CTRL 3h;LPS 6h_CTRL 6h	24	24	24	58	58	58	54.636	0	323.31	3846600000	166	0.0198917	0.00265944	1.14218	3.7532	0.112033	0.0287849	0.973202	2.03141	P07954	P07954	Fumarate hydratase, mitochondrial	FH	970
8.5217	9.91581	9.66888	9.77935	9.47013	9.79483	10.0744	9.97403	9.6964	9.02772	9.02239	10.1601	10.2104	10.346	9.95921	9.51822	10.0007	10.2662	9.85947	9.83025	+		LPS 3h_CTRL 3h	83	83	24	61.2	61.2	22.3	129.38	0	323.31	164570000000	1475	0.00125607	0	0.468447	8.11131	0.378538	0.244832	0.181503	0.989256	P07996;A8MZG1	P07996	Thrombospondin-1	THBS1	971
5.11019	6.39078	5.29901	6.25761	6.15918	6.34768	6.34508	6.18133	5.35982	6.09311	6.83609	7.90602	8.10867	7.9816	7.38211	7.49845	7.31994	7.58214	7.40951	7.57952	+	+	LPS 3h_CTRL 3h;LPS 6h_CTRL 6h	17	17	16	26.7	26.7	25.3	75.872	0	23.711	503510000	37	0.0025886	0	1.79955	6.69542	0.0015247	0.00584211	1.41251	7.70788	P08133;E5RK69;E7EMC6;E5RJF5;E5RI05;E5RK63;E5RFF0;H0YC77;E5RJR0	P08133;E5RK69	Annexin A6;Annexin	ANXA6	972
5.5351	0	0	0	5.7415	6.70419	0	0	0	6.00471	6.80103	7.50575	7.68192	7.66973	7.2682	7.24628	7.65479	7.65304	7.50113	7.53992	+	+	LPS 3h_CTRL 3h;LPS 6h_CTRL 6h	9	2	2	32.4	12.8	12.8	21.523	0.00058582	6.6643	332850000	9	0.0282101	0.00283608	5.13001	3.36361	0.0369198	0.00838889	4.97725	3.08033	Q5JR08;P08134;E9PQH6;Q5JR07;C9JNR4;C9JX21;Q5JR05;E9PLA2;C9JRM1;Q5JR06;E9PN11;U3KQA9;U3KQV3	Q5JR08;P08134;E9PQH6;Q5JR07;C9JNR4;C9JX21;Q5JR05	Rho-related GTP-binding protein RhoC	RHOC;RHOA	973
0	6.82559	6.04021	6.42229	6.37212	6.29327	6.87438	6.93321	6.0561	0	5.43054	7.29046	7.62343	7.60535	7.09674	6.18241	6.83213	7.14386	6.93791	6.31788	+		LPS 3h_CTRL 3h	5	5	5	10.9	10.9	10.9	74.731	0	20.43	179550000	17	0.107755	0.0158498	1.87726	2.06569	0.303094	0.161304	1.45144	1.18081	P08236;F8WBK6;F2Z3L6	P08236;F8WBK6;F2Z3L6	Beta-glucuronidase	GUSB	974
6.20118	6.41422	4.93697	5.39541	0	6.68172	8.38365	6.40685	5.57438	5.4844	7.46965	8.02457	7.99992	8.01338	7.61899	7.59899	7.83891	8.16997	7.87355	7.62352	+	+	LPS 3h_CTRL 3h;LPS 6h_CTRL 6h	20	17	16	31.3	27.8	26.7	85.182	0	57.588	1007900000	36	0.0473202	0.00355665	3.23574	2.83052	0.0656979	0.0133078	1.31479	2.51512	P08237;H0YHB8;F8VX13;F8VNX2;F8VZQ1;F8VP00;F8W1J8;F8VSF7;F8VW30;F8VSL1;F8VUB8;F8VYK8;F8VTQ3;F8VZI0	P08237	ATP-dependent 6-phosphofructokinase, muscle type	PFKM	975
7.93885	9.47239	7.99089	8.48324	8.9382	9.16944	8.94897	9.19449	8.23626	8.14245	9.29614	10.3745	10.3675	10.2812	9.81415	9.48413	10.1826	10.3637	10.3264	9.79782	+	+	LPS 3h_CTRL 3h;LPS 6h_CTRL 6h	78	78	49	74.7	74.7	57.6	83.263	0	323.31	152030000000	1022	0.00678499	0	1.462	5.14134	0.0118836	0.00347852	1.29261	4.37906	P08238;Q58FF7;Q58FG1	P08238	Heat shock protein HSP 90-beta	HSP90AB1	976
0	0	0	0	0	5.72467	0	0	0	5.24351	5.46413	6.7181	6.34957	6.6822	5.76382	6.94099	7.25493	6.93252	7.07037	6.65091	+	+	LPS 3h_CTRL 3h;LPS 6h_CTRL 6h	5	5	5	10.3	10.3	10.3	69.81	0	9.6716	65362000	5	1.58605e-05	0	6.19557	24.7331	0.0279389	0.00655172	4.77631	3.37405	P08240	P08240	Signal recognition particle receptor subunit alpha	SRPR	977
0	7.03048	0	5.54476	6.48609	6.70589	6.50435	6.64549	0	5.56122	6.32017	7.43008	7.4089	7.13574	7.05892	6.83742	7.55461	7.5431	7.61492	7.27483	+		LPS 3h_CTRL 3h	9	9	9	21.6	21.6	21.6	64.369	0	37.541	244660000	28	0.0949577	0.0131909	3.25849	2.17799	0.167955	0.0555585	2.28159	1.68152	P08243;F8WEJ5;C9J057;C9JLN6;C9JM09;C9JT45	P08243;F8WEJ5	Asparagine synthetase [glutamine-hydrolyzing]	ASNS	978
5.63229	7.83442	6.66713	6.754	7.59715	7.59461	7.35077	7.96355	6.53642	6.62515	6.31967	7.5977	7.65135	7.49063	7.97565	6.41317	8.1438	8.00346	8.10123	8.05877	+		LPS 3h_CTRL 3h	27	27	27	49.5	49.5	49.5	73.881	0	123.66	975320000	99	0.0721559	0.00905702	0.510001	2.42775	0.354242	0.211281	0.529984	1.04688	P08253;H3BR66;H3BS34;H3BV48	P08253	72 kDa type IV collagenase;PEX	MMP2	979
0	0	0	0	5.59732	5.88836	0	4.7786	4.50074	4.68081	5.50688	0	0	0	0	6.53561	6.10595	0	6.25549	0				2	2	2	5.1	5.1	5.1	43.295	0.004104	2.5636	8139700	2	0.992274	0.986087	-0.0180877	-0.0103019	0.931033	0.883155	-0.190292	-0.0921188	P08559;Q5JPU0;Q5JPT9;Q5JPU1	P08559;Q5JPU0;Q5JPT9;Q5JPU1	Pyruvate dehydrogenase E1 component subunit alpha, somatic form, mitochondrial	PDHA1	980
0	7.05023	6.94655	6.83829	6.77228	7.07118	6.94033	7.16414	6.70587	5.21964	5.76052	7.42859	7.78725	7.88023	7.45918	6.83368	7.08728	7.25624	7.15613	7.45548	+		LPS 3h_CTRL 3h	7	7	7	5.9	5.9	5.9	167.55	0	19.239	346530000	22	0.159889	0.0312528	1.74169	1.72353	0.287381	0.148213	0.53753	1.22618	P08572;A2A352	P08572	Collagen alpha-2(IV) chain;Canstatin	COL4A2	981
0	0	5.99477	6.07965	0	0	6.08095	0	0	0	0	6.25377	6.85544	6.64916	0	0	0	0	0	0				1	1	1	4.9	4.9	4.9	25.486	0.0023776	2.9908	16815000	3	0.266447	0.0960916	1.53679	1.29041	0.373901	0.235272	-1.21619	-1	P08579	P08579	U2 small nuclear ribonucleoprotein B	SNRPB2	982
6.3538	6.85177	6.38099	6.34768	6.39969	6.52823	7.05346	7.11484	6.38741	0	5.75733	7.79739	7.8997	7.7838	7.20839	6.29933	7.09279	7.5713	7.66339	6.96082	+		LPS 3h_CTRL 3h	9	9	9	6.6	6.6	6.6	155.54	0	17.795	373110000	29	0.0964784	0.0137125	0.822535	2.16379	0.273014	0.135969	1.70074	1.26976	P08581;H7C174;C9JKM5	P08581	Hepatocyte growth factor receptor	MET	983
6.54562	7.79001	7.56127	7.5664	7.62443	7.60084	8.09733	7.94878	7.64377	6.99303	7.07276	8.09576	8.29528	8.08454	7.67574	6.91142	6.89856	7.24428	6.92844	6.40104	+	+	LPS 3h_CTRL 3h;LPS 6h_CTRL 6h	32	32	32	28.8	28.8	28.8	139.09	0	86.652	1035700000	109	0.0210537	0.00260021	0.427273	3.6881	0.00187955	0.00485246	-0.780004	-7.29259	P08603;A0A0D9SG88;Q5TFM2;B1AKG0;Q03591;A0A087WYK9;Q6NSD3;V9GYE7;P36980;Q02985	P08603	Complement factor H	CFH	984
5.56194	6.93685	6.64001	6.91191	7.4786	7.03205	7.39641	6.86612	6.67444	6.36724	6.85122	7.96968	7.80069	7.77503	7.48083	7.6547	7.73532	7.55173	7.19866	7.12153	+	+	LPS 3h_CTRL 3h;LPS 6h_CTRL 6h	11	11	11	22.9	22.9	22.9	51.556	0	21.435	519270000	48	0.0188784	0.00269451	0.869626	3.8138	0.00126466	0.00657778	0.585134	8.09681	P08621;M0QYR1;M0QX04	P08621;M0QYR1	U1 small nuclear ribonucleoprotein 70 kDa	SNRNP70	985
5.98896	7.45542	7.08217	7.34604	7.65257	7.52769	7.5038	7.52013	7.19329	7.24763	8.05189	8.44993	8.58234	8.64163	8.08807	8.45206	8.18523	8.50247	8.29186	7.9787	+	+	LPS 3h_CTRL 3h;LPS 6h_CTRL 6h	20	20	20	25.2	25.2	25.2	114.54	0	134.72	2623500000	131	0.00955493	0	1.25774	4.66485	0.000346677	0.0150508	0.883554	11.3239	P08648;H0YIV7	P08648	Integrin alpha-5;Integrin alpha-5 heavy chain;Integrin alpha-5 light chain	ITGA5	986
9.53557	9.24795	8.38416	8.6753	9.21924	9.50611	9.33114	9.17785	8.77035	8.85133	9.66273	10.3318	10.3427	10.2736	9.97354	9.96747	10.5901	10.5406	10.5047	10.6128	+	+	LPS 3h_CTRL 3h;LPS 6h_CTRL 6h	79	79	72	88.6	88.6	84.3	53.651	0	323.31	247880000000	1491	0.0260925	0.00282656	1.1044	3.4484	0.00503448	0.00266995	1.31578	5.58695	P08670;B0YJC4;B0YJC5;A0A1B0GTT5;A0A1B0GVG8;H7C5W5;P17661;P41219;K7EMP8;A0A1X7SBR3;A0A1W2PR46;P14136;F8W835;Q16352;P07196	P08670;B0YJC4	Vimentin	VIM	987
6.64068	6.60292	6.04234	6.63761	7.89332	7.88712	7.41602	5.88677	7.32379	7.07295	7.82413	7.87581	7.76305	7.89806	7.95506	7.96662	8.47183	8.25088	8.22899	8.40083	+	+	LPS 3h_CTRL 3h;LPS 6h_CTRL 6h	9	9	9	62.2	62.2	62.2	15.55	0	74.591	1586200000	66	0.0163753	0.000840095	1.09985	3.98189	0.0359191	0.00830337	1.1465	3.10864	P08708;H0YN88;A0A075B716;H0YN73;H3BNC9	P08708;H0YN88;A0A075B716	40S ribosomal protein S17	RPS17	988
6.8318	7.01561	6.80289	6.75278	7.32919	7.23282	7.09503	7.01974	6.42024	7.23555	7.78403	8.41564	8.68476	8.48616	8.09454	8.25705	8.29802	8.49397	8.23973	8.05503	+	+	LPS 3h_CTRL 3h;LPS 6h_CTRL 6h	17	17	17	51.2	51.2	51.2	35.936	0	197.62	2324500000	94	0.00336779	0	1.34657	6.23666	0.00191927	0.0048	1.26809	7.2522	P08758;D6RBE9;D6RBL5;E9PHT9;D6RCN3	P08758;D6RBE9;D6RBL5;E9PHT9	Annexin A5;Annexin	ANXA5	990
0	6.96628	0	0	6.04536	6.47443	0	8.23945	0	0	5.87561	7.17777	7.41231	7.12143	7.44381	6.10113	7.68768	7.98856	8.12054	9.30235	+	+	LPS 3h_CTRL 3h;LPS 6h_CTRL 6h	13	9	9	43.3	30.2	30.2	47.268	0	43.281	2555000000	24	0.0428539	0.0033064	4.40386	2.92906	0.0843141	0.0212413	4.89728	2.28507	P09104;F5H0C8;P13929;F5H1C3;U3KQP4;U3KQQ1	P09104;F5H0C8	Gamma-enolase;Enolase	ENO2	991
6.77003	7.51026	5.52861	6.72387	6.54296	6.88334	6.79489	7.37743	6.2893	6.5929	7.72632	8.44531	8.35495	8.31948	8.03583	7.76252	9.14179	8.88213	9.2718	8.88767	+	+	LPS 3h_CTRL 3h;LPS 6h_CTRL 6h	16	16	16	71.9	71.9	71.9	23.356	0	323.31	5814900000	93	0.0104918	0	1.56123	4.54067	0.00541987	0.00253271	2.00161	5.47403	P09211;A8MX94;A0A087X2E9;A0A087X243	P09211;A8MX94	Glutathione S-transferase P	GSTP1	992
7.22162	8.1121	7.14195	7.403	7.57777	7.85887	7.88295	8.06378	7.2833	7.83629	8.50176	9.00544	9.01824	8.89901	8.49823	8.75195	9.51279	9.20728	9.25385	9.17635	+	+	LPS 3h_CTRL 3h;LPS 6h_CTRL 6h	14	14	14	95.6	95.6	95.6	14.716	0	323.31	12784000000	184	0.00217697	0	1.29325	7.01297	0.0017479	0.00519298	1.39541	7.4344	P09382;F8WEI7	P09382	Galectin-1	LGALS1	993
0	6.23424	5.07795	0	0	5.26307	0	0	0	0	5.74548	6.90719	6.77582	6.94969	6.19808	6.41444	8.04821	7.86478	7.91647	8.02702	+	+	LPS 3h_CTRL 3h;LPS 6h_CTRL 6h	5	5	5	20.9	20.9	20.9	25.789	0	36.523	403610000	12	0.0291162	0.00280345	4.25282	3.32961	0.00837878	0.0025784	6.60157	4.8435	P09417;B7Z415;D6RGG7;D6RHJ7;H0Y8F7	P09417;B7Z415;D6RGG7	Dihydropteridine reductase	QDPR	994
5.95824	6.83796	6.56468	6.62369	5.97644	0	6.78575	6.78369	6.69937	6.52401	7.80147	7.86023	7.94044	7.84513	7.39731	7.71028	8.36551	8.20439	8.28402	8.33536	+	+	LPS 3h_CTRL 3h;LPS 6h_CTRL 6h	10	10	7	47.4	47.4	34	24.893	0	27.932	1207300000	34	0.000534363	0	1.37671	10.1311	0.0824507	0.0209825	2.82135	2.30537	P09429;Q5T7C4;B2RPK0	P09429;Q5T7C4	High mobility group protein B1	HMGB1	995
6.99514	8.7135	7.36912	7.43391	8.28468	8.20583	7.81846	8.6066	7.5327	7.37793	7.37243	8.61788	8.72072	8.46123	8.59221	7.47449	9.23188	8.98354	9.17298	9.20439	+	+	LPS 3h_CTRL 3h;LPS 6h_CTRL 6h	17	17	17	53.1	53.1	53.1	34.632	0	285.21	8891500000	186	0.0856162	0.010966	0.593624	2.27118	0.132296	0.0365907	0.905154	1.88642	P09486;F5GY03;E5RK62	P09486;F5GY03;E5RK62	SPARC	SPARC	996
5.24549	6.774	6.63259	6.9606	7.25503	7.34584	7.0825	7.01599	6.44506	6.5309	7.03306	8.08468	8.05637	8.06081	7.70225	7.25852	7.52533	6.80944	7.18837	7.86545	+		LPS 3h_CTRL 3h	6	6	6	17.3	17.3	17.3	27.076	0	9.0249	646840000	30	0.00541727	0	1.21389	5.47476	0.189158	0.0736028	0.445363	1.58044	P09496;F8WF69;C9J8P9	P09496;F8WF69	Clathrin light chain A	CLTA	997
6.24834	7.08973	6.44265	6.94666	6.80322	6.94234	6.80208	6.85445	6.55229	6.29015	6.70913	7.89462	8.04029	8.02514	7.70207	7.61375	7.21785	7.58627	7.32056	7.62151	+	+	LPS 3h_CTRL 3h;LPS 6h_CTRL 6h	7	7	7	24	24	24	25.19	0	18.1	568350000	31	0.00658423	0	0.968128	5.18487	0.00642754	0.00223967	0.783729	5.21998	P09497;D6RJD1;H0Y9Q6	P09497	Clathrin light chain B	CLTB	998
6.18227	0	0	0	0	5.63266	0	7.04782	0	6.09177	6.33995	7.34449	7.13322	7.1214	6.7948	6.66467	6.62397	0	6.59521	6.62101	+		LPS 3h_CTRL 3h	5	5	5	21.1	21.1	21.1	33.552	0	35.37	88635000	9	0.014788	0.000323641	5.71032	4.10537	0.571761	0.469246	1.54652	0.615095	Q6P452;P09525;B4E1S2	Q6P452;P09525;B4E1S2	Annexin;Annexin A4	ANXA4	999
0	0	0	0	0	0	0	0	0	5.84395	5.99345	7.19687	7.38639	7.33774	6.42924	7.48831	0	7.0582	7.13475	6.33052	+	+	LPS 3h_CTRL 3h;LPS 6h_CTRL 6h	6	6	6	18.8	18.8	18.8	47.578	0	8.6629	124210000	5	1.61147e-05	0	6.86874	24.6345	0.0608911	0.0118121	4.43357	2.58677	P09543;K7EN66;C9K0L8;K7ERZ0;K7ERC4	P09543;K7EN66;C9K0L8;K7ERZ0	2,3-cyclic-nucleotide 3-phosphodiesterase	CNP	1000
0	0	0	0	0	0	5.49667	5.24202	5.33612	5.87338	0	6.77208	6.90075	6.83295	5.23581	6.77204	6.74456	6.85304	6.23093	6.00406	+	+	LPS 3h_CTRL 3h;LPS 6h_CTRL 6h	4	4	4	21.5	21.5	21.5	32.818	0	9.5434	43615000	11	0.0177129	0.00254097	5.14832	3.88852	0.146672	0.0432444	2.13129	1.79746	P09601;B1AHA8	P09601;B1AHA8	Heme oxygenase 1	HMOX1	1001
5.20254	7.72311	5.80761	0	7.68137	7.41429	6.58658	8.03759	7.06636	6.17863	6.74284	8.0548	7.59529	7.58598	7.69432	7.55028	7.84759	7.6909	7.94537	7.73644	+	+	LPS 3h_CTRL 3h;LPS 6h_CTRL 6h	17	17	17	36.5	36.5	36.5	54.177	0	44.459	797740000	41	0.177122	0.0377109	2.25172	1.63628	0.119605	0.0321129	0.697426	1.97411	P09622;E9PEX6;F8WDM5;A0A1W2PR83;F2Z2E3	P09622;E9PEX6	Dihydrolipoyl dehydrogenase, mitochondrial;Dihydrolipoyl dehydrogenase	DLD	1002
0	5.65829	5.35972	5.90346	5.75806	6.14386	0	0	0	0	5.88923	6.64413	6.49904	6.75478	6.0739	6.83706	6.51818	0	6.58479	6.07063	+	+	LPS 3h_CTRL 3h;LPS 6h_CTRL 6h	4	4	4	19.6	19.6	19.6	28.415	0	8.7013	33848000	5	0.14699	0.0266539	1.83631	1.7956	0.0557175	0.0113056	3.97336	2.67152	P09661;H0YLR3;H0YMA0;H0YKK0	P09661;H0YLR3;H0YMA0;H0YKK0	U2 small nuclear ribonucleoprotein A	SNRPA1	1003
5.58993	7.59641	6.24366	7.07386	7.23348	7.30805	7.31334	7.21	6.72752	6.7065	7.37663	8.18568	8.07889	8.26937	7.57685	7.79199	8.35176	8.46018	8.39466	8.07203	+	+	LPS 3h_CTRL 3h;LPS 6h_CTRL 6h	26	26	26	30.5	30.5	30.5	113.08	0	134.14	1600300000	92	0.0192795	0.00267978	1.15002	3.78936	0.00417681	0.00309714	1.16104	5.88139	P09874;Q5VX84;Q5VX85	P09874	Poly [ADP-ribose] polymerase 1	PARP1	1004
5.93362	5.83673	0	0	6.08636	6.4445	0	5.60554	5.68014	6.70899	7.83748	6.67074	6.87405	6.87085	0	8.22899	6.36539	6.82685	6.24893	0				20	20	18	49.2	49.2	46.2	55.36	0	52.106	280160000	26	0.433336	0.280677	2.07928	0.870121	0.773953	0.718949	0.6462	0.307296	P09914;Q5T764	P09914	Interferon-induced protein with tetratricopeptide repeats 1	IFIT1	1005
0	6.48972	5.89052	0	0	5.9749	5.94521	0	5.67895	6.39832	7.05983	7.6842	7.76756	7.67757	7.22162	7.33626	8.55172	7.97432	8.36709	8.43004	+	+	LPS 3h_CTRL 3h;LPS 6h_CTRL 6h	10	10	10	60.1	60.1	60.1	24.824	0	71.63	1165500000	38	0.0245749	0.00277264	5.00611	3.51436	0.0481658	0.00956949	3.33241	2.81308	P09936;D6RE83;D6R956;D6R974;D6RF53	P09936;D6RE83;D6R956;D6R974	Ubiquitin carboxyl-terminal hydrolase isozyme L1;Ubiquitin carboxyl-terminal hydrolase	UCHL1	1006
7.01945	7.99537	0	5.84834	7.3439	7.06288	6.66804	7.49614	5.64895	6.40111	7.36927	8.379	8.26314	7.95864	8.13434	7.39275	8.70497	9.10527	9.06081	8.50318	+	+	LPS 3h_CTRL 3h;LPS 6h_CTRL 6h	33	33	33	66.4	66.4	66.4	69.284	0	290.69	4130700000	120	0.189093	0.0498013	2.37946	1.58074	0.018517	0.00511868	1.89797	3.83636	P09960;B4DEH5	P09960	Leukotriene A-4 hydrolase	LTA4H	1007
6.05956	8.2594	6.68793	6.98734	7.03647	7.3024	7.8122	8.00143	7.06502	6.306	7.46593	8.81006	8.59886	8.56929	8.02255	7.50496	7.98344	8.73252	8.75668	7.97039	+	+	LPS 3h_CTRL 3h;LPS 6h_CTRL 6h	21	15	15	54.7	41.5	41.5	39.455	0	202.02	3288400000	89	0.00557443	0	1.2872	5.43147	0.0566257	0.0113215	0.89219	2.65601	P09972;A8MVZ9;J3KSV6;J3QKP5;C9J8F3;K7EKH5;J3QKK1	P09972;A8MVZ9	Fructose-bisphosphate aldolase C;Fructose-bisphosphate aldolase	ALDOC	1008
0	5.86073	0	0	5.38545	5.79794	5.7848	5.72468	5.21901	6.1809	6.58114	7.04112	6.79273	6.98272	6.42789	7.45935	7.14987	7.38915	7.16982	6.37413	+	+	LPS 3h_CTRL 3h;LPS 6h_CTRL 6h	6	6	6	29.2	29.2	29.2	27.872	0	20.563	122280000	19	0.0315137	0.00286729	4.51588	3.24536	0.0113127	0.00332428	1.367	4.44243	P0DN76;Q01081;Q8WU68;A0A1B0GW87;M0QYK5;M0R2N4;K7EJH3;K7EJM7	P0DN76;Q01081;Q8WU68	Splicing factor U2AF 35 kDa subunit;Splicing factor U2AF 26 kDa subunit	U2AF1;U2AF1L4	1009
4.93319	6.88913	6.48005	6.37333	6.85623	6.61345	6.82697	6.47238	6.07675	6.1384	6.66854	7.56787	7.48746	7.3962	7.22412	6.9096	7.3323	7.27487	7.25705	7.42988	+	+	LPS 3h_CTRL 3h;LPS 6h_CTRL 6h	6	6	6	12	12	12	60.586	0	10.499	244190000	23	0.0134063	0.000188976	0.962452	4.22662	0.0128558	0.00338817	0.815152	4.2792	P0DN79;P35520;C9JMA6;H7C2H4	P0DN79;P35520	Cystathionine beta-synthase	CBS	1010
6.76263	7.28203	6.57266	6.80841	0	6.24147	6.97876	7.14974	6.31076	6.35428	6.66114	7.06659	7.38662	7.41721	6.00082	5.78347	6.79799	6.61251	7.03937	0				2	2	2	23.6	23.6	23.6	11.265	0	6.9487	154460000	22	0.28835	0.11199	1.42133	1.22331	0.343963	0.19963	-1.36033	-1.07232	P0DOY3;P0DOY2;A0A0B4J231;P0CG04;P0CF74;B9A064	P0DOY3;P0DOY2;A0A0B4J231;P0CG04;P0CF74;B9A064	Ig lambda-1 chain C regions;Ig lambda-6 chain C region;Immunoglobulin lambda-like polypeptide 5	IGLL5;IGLC1;IGLC6	1011
6.94242	6.94904	6.47748	6.87995	7.40267	7.25708	7.28825	7.16973	6.8319	6.99816	7.58114	7.99058	8.15042	8.00522	7.85098	7.73562	8.62413	8.34684	8.54069	8.27524	+	+	LPS 3h_CTRL 3h;LPS 6h_CTRL 6h	9	9	7	46.3	46.3	41.6	16.837	0	213.25	1805300000	78	0.00977396	0	0.985355	4.63453	0.00397448	0.00324551	1.19548	5.96179	P0DP25;P0DP24;P0DP23;H0Y7A7;F8WBR5;M0QZ52;G3V479;E7ETZ0;E7EMB3;G3V361;Q96HY3;G3V226;C9J7T9;P02585	P0DP25;P0DP24;P0DP23;H0Y7A7;F8WBR5;M0QZ52;G3V479;E7ETZ0;E7EMB3		CALM2;CALM3;CALM1	1012
6.8178	7.90479	7.81411	7.98832	7.74757	7.81827	8.24642	8.1116	7.61478	7.17091	7.20976	8.54273	8.58707	8.62113	7.92734	7.37477	7.70773	7.91274	7.77686	7.59396	+		LPS 3h_CTRL 3h	6	6	6	39.2	39.2	39.2	17.652	0	91.289	2242500000	85	0.00772357	0	0.52309	4.95682	0.547782	0.441128	-0.119183	-0.655759	P10124	P10124	Serglycin	SRGN	1014
0	7.58561	5.85957	6.71198	6.92056	7.24532	7.08615	7.26961	6.22598	5.74547	6.9147	8.49631	8.65699	8.5641	8.0732	7.26285	8.35347	8.70932	8.61257	7.99344	+	+	LPS 3h_CTRL 3h;LPS 6h_CTRL 6h	19	19	19	39.6	39.6	39.6	60.67	0	121.91	2628300000	99	0.0679439	0.00543275	2.72552	2.48366	0.0255701	0.00608185	1.47183	3.47058	P10155;G5E9R9;H0Y9N5;D6RE09;D6RDN1	P10155	60 kDa SS-A/Ro ribonucleoprotein	TROVE2	1015
0	7.81904	5.90546	6.25876	7.01034	6.94016	7.05896	7.55235	5.91919	5.26385	6.22688	8.43016	8.37116	8.17415	8.11863	6.61407	8.14731	8.736	8.54708	7.87487	+	+	LPS 3h_CTRL 3h;LPS 6h_CTRL 6h	21	21	21	31.9	31.9	31.9	105.32	0	144.44	2038800000	104	0.0680505	0.00542878	2.46548	2.4822	0.0598022	0.0118006	1.43696	2.6039	P10253;I3L3L3;I3L0S5;I3L2V9	P10253	Lysosomal alpha-glucosidase;76 kDa lysosomal alpha-glucosidase;70 kDa lysosomal alpha-glucosidase	GAA	1016
0	5.68183	0	0	0	0	0	5.26893	0	5.65276	6.12723	6.46928	6.49367	6.55559	0	6.59618	0	6.05934	6.06789	0	+		LPS 3h_CTRL 3h	3	1	1	19.7	7.3	7.3	23.48	0.0023992	3.0673	18375000	6	0.0538473	0.00380282	3.99279	2.70442	0.525168	0.415766	1.56034	0.69526	P10301;E9PQK5;E9PQC5	P10301	Ras-related protein R-Ras	RRAS	1017
0	0	0	0	6.36582	5.70184	0	0	5.96219	6.36169	6.91832	6.80156	7.01578	6.71619	6.37723	7.58773	6.99431	7.00182	6.86323	6.61002	+	+	LPS 3h_CTRL 3h;LPS 6h_CTRL 6h	14	2	2	38.8	9.1	9.1	21.865	0.00057803	6.366	108600000	5	0.0160556	0.000317618	5.49265	4.00557	0.0841239	0.0212709	3.40628	2.28712	P10412;Q02539;P22492	P10412;Q02539	Histone H1.4;Histone H1.1	HIST1H1E;HIST1H1A	1018
5.32773	6.67275	5.53697	5.21514	6.2565	6.61173	6.43696	6.907	5.73486	5.12613	5.45618	6.96747	7.34315	7.07875	7.08842	6.40423	7.53012	7.48731	7.46292	7.41881	+	+	LPS 3h_CTRL 3h;LPS 6h_CTRL 6h	10	10	10	6.5	6.5	6.5	212.88	0	20.293	201060000	20	0.054612	0.00395031	0.984977	2.69081	0.0654537	0.0133282	1.09734	2.51861	P10586;H0Y6Z7;A2A437;H0Y4H1;H0Y7Z9;H0Y380;Q3KPI9;F5GWR7;P23468	P10586;H0Y6Z7	Receptor-type tyrosine-protein phosphatase F	PTPRF	1019
6.66159	7.38019	6.43014	6.61316	6.24753	6.30036	6.03209	6.72046	5.44911	6.22394	6.83118	8.02698	8.11334	8.05312	7.2169	7.07569	7.89971	8.11684	8.17681	7.25995	+	+	LPS 3h_CTRL 3h;LPS 6h_CTRL 6h	7	7	7	51.4	51.4	51.4	11.737	0	22.793	810540000	36	0.022426	0.0026459	0.981783	3.61654	0.0105889	0.00312773	1.56061	4.52856	P10599	P10599	Thioredoxin	TXN	1020
5.9681	7.18463	5.70089	5.74246	6.78267	6.84145	6.34299	6.99918	5.88902	6.01182	6.44832	8.11998	8.10568	7.89186	7.97823	7.24756	8.27598	8.41275	8.37689	8.27214	+	+	LPS 3h_CTRL 3h;LPS 6h_CTRL 6h	11	11	11	26.4	26.4	26.4	54.255	0	57.695	1370000000	40	0.0172102	0.00204767	1.43307	3.92258	0.0101142	0.0031722	1.70017	4.58904	X6R5C5;X6R8A1;P10619;U3KQ41;Q5JZH0;U3KQU6;U3KQF1	X6R5C5;X6R8A1;P10619	Carboxypeptidase;Lysosomal protective protein;Lysosomal protective protein 32 kDa chain;Lysosomal protective protein 20 kDa chain	CTSA	1021
0	7.12323	0	6.02346	6.278	6.38746	6.23234	6.52965	5.01267	5.8533	6.90279	7.92129	7.77544	7.6441	7.4726	6.94933	7.71213	8.12326	8.04692	7.40961	+	+	LPS 3h_CTRL 3h;LPS 6h_CTRL 6h	13	13	13	34.4	34.4	34.4	42.981	0	69.79	579720000	25	0.0731295	0.00914759	3.65831	2.41536	0.0142445	0.00339779	1.64517	4.15137	P10644;K7EPB2;K7EM13;K7EKR1;K7EPR5;K7EQK3;K7EMU2;X6RAV4;K7EMZ6;K7EIE5;K7EID3;K7EJ40;K7EK41;H7BYW5;C9JSK5;P31321	P10644;K7EPB2;K7EM13	cAMP-dependent protein kinase type I-alpha regulatory subunit;cAMP-dependent protein kinase type I-alpha regulatory subunit, N-terminally processed	PRKAR1A	1022
5.62465	7.66557	0	5.45512	6.82652	6.52211	5.94646	6.73613	5.79821	6.09479	7.39056	8.09177	7.98263	7.88759	7.91114	7.61496	8.87049	8.8619	8.90327	8.79197	+	+	LPS 3h_CTRL 3h;LPS 6h_CTRL 6h	23	23	23	84.4	84.4	84.4	31.462	0	244.22	3398800000	119	0.113029	0.0169594	2.73837	2.02364	0.00277512	0.0037529	2.38898	6.57139	P10768;X6RA14;H7BZT7;U3KQT1	P10768;X6RA14;H7BZT7	S-formylglutathione hydrolase	ESD	1023
7.96752	8.72844	8.3241	8.55707	8.72466	8.72214	8.58822	8.93955	8.4134	7.95559	8.36314	9.4504	9.05843	9.18896	8.76863	8.83457	8.885	8.69559	8.77081	8.71118	+		LPS 3h_CTRL 3h	44	44	44	68.9	68.9	68.9	61.054	0	323.31	13243000000	449	0.0179043	0.00262653	0.505552	3.87584	0.192105	0.0759006	0.255653	1.56734	P10809;E7ESH4;E7EXB4;C9JL25;C9JCQ4;C9JL19;C9J0S9	P10809	60 kDa heat shock protein, mitochondrial	HSPD1	1024
5.19011	7.83118	6.87756	7.1478	7.08207	7.66708	7.82187	8.06145	7.25273	6.83102	6.39555	8.09405	8.22209	7.89792	7.48914	7.09871	8.08711	8.26133	8.03731	8.02362	+		LPS 3h_CTRL 3h	16	16	16	29.8	29.8	29.8	52.494	0	68.623	1289500000	71	0.0202903	0.00264509	0.79401	3.73037	0.276096	0.13841	0.374786	1.26023	P10909;E7ERK6;H0YLK8;E7ETB4;H0YC35;E5RG36;E5RGB0;E5RH61;E5RJZ5;H0YAS8	P10909;E7ERK6;H0YLK8	Clusterin;Clusterin beta chain;Clusterin alpha chain	CLU	1025
7.84762	9.15057	8.25426	8.51504	8.95692	8.73402	8.7345	8.93826	8.25032	8.28508	8.71124	9.51368	9.26193	9.41355	9.34276	9.30963	9.6554	9.61832	9.7211	9.61779	+	+	LPS 3h_CTRL 3h;LPS 6h_CTRL 6h	51	50	50	63.6	63.6	63.6	72.332	0	323.31	35743000000	727	0.00672822	0	0.70375	5.15349	0.00482591	0.00275827	0.996012	5.65257	P11021	P11021	78 kDa glucose-regulated protein	HSPA5	1026
7.63604	8.46833	8.53172	8.59469	8.53596	8.64417	8.77117	8.57954	8.40357	7.6686	7.75591	8.95282	9.07697	9.00424	8.67007	8.12911	8.47582	8.80673	8.54593	8.52916	+		LPS 3h_CTRL 3h	67	67	66	45.6	45.6	44.8	177.6	0	323.31	8514900000	494	0.019071	0.00268565	0.338651	3.80199	0.741787	0.68535	0.083938	0.353171	P11047;R4GNC7	P11047	Laminin subunit gamma-1	LAMC1	1027
0	6.1602	5.44728	5.32826	5.8353	5.24966	5.29986	6.46036	5.19301	5.21574	5.51002	6.85497	7.47698	6.79511	6.43067	6.09072	6.96088	7.02662	6.98002	6.78205	+	+	LPS 3h_CTRL 3h;LPS 6h_CTRL 6h	3	3	3	6.1	6.1	6.1	48.344	0.00053879	4.8189	89225000	9	0.0844479	0.0106195	2.05934	2.28363	0.00619684	0.00228692	1.28433	5.27363	P11117;B7Z7D2;E9PQY3;E9PKW9;E9PQW9;B7Z6U3;E9PP23;E9PHY0	P11117;B7Z7D2;E9PQY3	Lysosomal acid phosphatase	ACP2	1028
8.05725	9.32383	8.24618	8.54753	8.84301	8.68637	8.86749	9.02596	8.3118	8.25705	9.18446	9.93334	9.91512	9.87728	9.49699	9.39992	10.3318	10.2589	10.2864	10.1932	+	+	LPS 3h_CTRL 3h;LPS 6h_CTRL 6h	57	57	49	73.8	73.8	70.7	70.897	0	323.31	112200000000	811	0.00591774	0	1.07788	5.3419	0.00335471	0.00328378	1.4643	6.24324	P11142;E9PKE3;E9PNE6;A8K7Q2;E9PN89;E9PLF4;E9PQQ4;E9PQK7;E9PK54;E9PS65;E9PPY6;P54652;E9PN25;E9PM13;E9PI65	P11142;E9PKE3;E9PNE6;A8K7Q2	Heat shock cognate 71 kDa protein	HSPA8	1029
0	5.73229	0	0	0	0	0	0	0	5.11069	6.49835	7.26813	7.38968	7.29905	6.85313	6.95167	7.28751	7.7367	7.51939	6.74045	+	+	LPS 3h_CTRL 3h;LPS 6h_CTRL 6h	8	8	8	21.7	21.7	21.7	52.221	0	34.914	195370000	23	0.00590231	0	5.91521	5.34579	0.00575237	0.00243049	6.22501	5.38423	P11172;E9PFD2;F2Z3P2;F2Z303;F8WDG4	P11172;E9PFD2	Uridine 5-monophosphate synthase;Orotate phosphoribosyltransferase;Orotidine 5-phosphate decarboxylase	UMPS	1030
0	0	0	0	0	5.7895	0	6.03933	0	6.00706	6.2275	6.69492	0	6.44651	6.09861	6.90713	6.01662	0	0	0	+		LPS 3h_CTRL 3h	3	3	3	10.9	10.9	10.9	39.233	0	12.217	22534000	4	0.0163003	0.00042615	5.09351	3.9874	0.690422	0.624625	-0.98243	-0.428398	P11177;F8WF02;C9J634	P11177	Pyruvate dehydrogenase E1 component subunit beta, mitochondrial	PDHB	1031
5.92808	8.17278	7.11949	7.66702	7.56277	7.74096	7.83429	7.91363	7.31239	6.49238	7.56164	9.09188	9.15603	9.06551	8.50051	7.72041	8.65955	9.03423	8.97997	8.15655	+	+	LPS 3h_CTRL 3h;LPS 6h_CTRL 6h	64	53	49	68.4	58	52.8	96.695	0	323.31	7348100000	246	0.00286308	0	1.38509	6.51642	0.0283454	0.00660465	1.05141	3.35846	P11216;H0Y4Z6	P11216	Glycogen phosphorylase, brain form	PYGB	1032
0	5.70699	6.50062	6.05565	6.10346	6.30339	6.01149	5.85571	5.34317	6.40379	7.41243	7.59214	8.00599	8.23912	7.75364	7.50206	7.52445	7.49354	7.51038	7.19926	+	+	LPS 3h_CTRL 3h;LPS 6h_CTRL 6h	7	7	6	29.1	29.1	23.8	23.567	0	26.981	553660000	20	0.0602294	0.00505803	2.92732	2.59714	0.00306179	0.0034964	1.46243	6.39953	P11233;H7C3P7;C9JPE8	P11233;H7C3P7	Ras-related protein Ral-A	RALA	1033
6.33367	7.81133	7.5761	7.45926	7.38714	7.34193	7.764	8.09989	7.1125	6.91464	7.39655	8.37927	8.71377	8.63874	7.95431	7.95671	8.00217	8.4562	8.35453	7.72548	+	+	LPS 3h_CTRL 3h;LPS 6h_CTRL 6h	7	7	7	15.3	15.3	15.3	44.882	0	98.239	2448100000	56	0.00283608	0	0.903028	6.53307	0.0214666	0.00545251	0.652423	3.666	P11279	P11279	Lysosome-associated membrane glycoprotein 1	LAMP1	1034
0	6.2539	5.50531	5.41165	6.11922	5.92108	5.89845	0	0	0	6.08679	7.32718	7.70105	7.63811	6.61869	7.32586	7.65012	7.84003	7.56303	7.40646	+	+	LPS 3h_CTRL 3h;LPS 6h_CTRL 6h	12	12	12	15	15	15	90.725	0	20.202	322740000	22	0.0684435	0.00541296	2.41634	2.47683	0.0246143	0.00563656	5.19319	3.51259	P11387;Q969P6;E5RJ95;E5RFS0;E5RIC7;E5RJ33;H0YBR3;H0YAR3;H0YC03;E5RGE7;E5RGR4;E5RFE3;E5RGR2	P11387	DNA topoisomerase 1	TOP1	1035
0	5.43984	0	0	0	4.89589	5.36992	0	0	4.79445	5.62074	6.17383	6.04127	6.30529	5.75045	6.4916	6.27217	6.4819	6.18913	0	+		LPS 3h_CTRL 3h	3	3	3	2.2	2.2	2.2	174.38	0.0023719	2.9569	15795000	1	0.00947559	0	4.89035	4.67604	0.371485	0.231179	2.07491	1.00564	P11388;E9PCY5;Q02880;J3KTB7	P11388;E9PCY5;Q02880	DNA topoisomerase 2-alpha;DNA topoisomerase 2;DNA topoisomerase 2-beta	TOP2A;TOP2B	1036
6.63817	8.42174	6.47861	6.81326	7.5138	7.68839	7.43115	7.90756	6.68682	6.88025	8.12979	8.92245	8.85932	8.84086	8.53376	8.37208	9.00286	9.19248	9.04794	8.66193	+	+	LPS 3h_CTRL 3h;LPS 6h_CTRL 6h	35	35	35	63.7	63.7	63.7	59.256	0	213.63	7584800000	217	0.0117477	0.000201681	1.48412	4.3938	0.0051494	0.00261836	1.53662	5.5522	P11413;E7EUI8;E7EM57;E9PD92	P11413;E7EUI8;E7EM57;E9PD92	Glucose-6-phosphate 1-dehydrogenase	G6PD	1037
5.97476	7.77011	6.99596	7.20466	7.64156	7.84807	7.61742	7.74291	7.06453	6.71306	7.84134	8.87948	8.96465	8.96703	8.63459	8.31863	8.85474	8.97559	8.81813	8.76213	+	+	LPS 3h_CTRL 3h;LPS 6h_CTRL 6h	59	59	57	65	65	64	101.56	0	323.01	6525900000	276	0.00162051	0	1.54001	7.5848	0.00745762	0.00241199	1.34864	5.00621	P11586;F5H2F4;V9GYY3	P11586;F5H2F4	C-1-tetrahydrofolate synthase, cytoplasmic;Methylenetetrahydrofolate dehydrogenase;Methenyltetrahydrofolate cyclohydrolase;Formyltetrahydrofolate synthetase;C-1-tetrahydrofolate synthase, cytoplasmic, N-terminally processed	MTHFD1	1038
5.45888	6.82075	6.72429	6.83693	6.75396	7.0503	7.1944	7.13078	6.80225	6.43471	6.63713	8.01628	8.08682	8.10034	7.66571	7.40564	7.37024	7.43315	7.47531	7.3359	+	+	LPS 3h_CTRL 3h;LPS 6h_CTRL 6h	27	27	27	12.5	12.5	12.5	274.37	0	48.02	604350000	49	9.45218e-05	0	1.18229	15.7676	0.0223931	0.00535675	0.481555	3.61819	P11717;S4R328	P11717	Cation-independent mannose-6-phosphate receptor	IGF2R	1039
0	7.35353	0	0	6.46482	6.093	6.44982	7.1605	6.20477	4.45091	6.69678	7.94087	7.75096	7.69861	7.46082	6.86728	8.27855	8.30333	8.3476	8.36006	+	+	LPS 3h_CTRL 3h;LPS 6h_CTRL 6h	15	15	15	33.4	33.4	33.4	39.724	0	63.611	1123200000	27	0.0433352	0.00338926	4.74594	2.91788	0.0227446	0.00532751	1.95956	3.60067	P11766;D6RFE4;H0YAG8;D6RAY0;D6R9G2	P11766	Alcohol dehydrogenase class-3	ADH5	1040
6.89327	8.17964	7.17	7.58175	7.9005	7.85837	7.8555	7.7545	7.30563	7.12156	8.24883	8.87937	8.77984	8.88623	8.56512	8.55772	9.04918	8.93717	8.77982	8.90343	+	+	LPS 3h_CTRL 3h;LPS 6h_CTRL 6h	35	35	22	52.7	52.7	32.9	70.67	0	248.56	6949000000	259	0.00396156	0	1.12685	5.96709	0.00211852	0.00446231	1.26635	7.06405	P11940;A0A087WTT1;E7EQV3;E7ERJ7;H0YAR2;Q9H361;H0YBN4;H0YAP2;H0YB86;E5RJB9;E5RGH3;E5RH24;Q4VXU2;H0YAS6;H0YB75;E5RHG7;H0YAS7;H0YC10;E5RGC4;E5RFD8;E5RJM8	P11940;A0A087WTT1;E7EQV3;E7ERJ7;H0YAR2;Q9H361	Polyadenylate-binding protein 1;Polyadenylate-binding protein;Polyadenylate-binding protein 3	PABPC1;PABPC3	1041
0	7.72464	5.91924	6.5651	7.4354	7.45269	6.96052	7.53988	6.4899	6.26895	7.57165	8.86245	8.93055	8.85695	8.41374	7.53097	8.6425	8.71074	8.75159	8.35401	+	+	LPS 3h_CTRL 3h;LPS 6h_CTRL 6h	15	15	15	58.2	58.2	58.2	28.768	0	177.52	4535700000	99	0.0673592	0.00544469	2.99819	2.49174	0.0206188	0.00530612	1.45557	3.71195	P12004	P12004	Proliferating cell nuclear antigen	PCNA	1042
6.11281	8.18988	6.80818	7.46654	7.61976	7.83013	7.82454	7.94853	7.0613	6.35151	7.17354	8.8444	8.87373	8.78694	8.39775	7.28012	8.64175	8.73652	8.82242	8.40307	+	+	LPS 3h_CTRL 3h;LPS 6h_CTRL 6h	30	30	23	55.2	55.2	45.6	57.41	0	179.9	4714000000	185	0.00936046	0	1.17584	4.69248	0.0997496	0.0256801	0.973576	2.13408	P12081;B4DDD8;B3KWE1;B4E1C5;E7ETE2;D6RF05;D6RJE6	P12081;B4DDD8;B3KWE1;B4E1C5;E7ETE2	Histidine--tRNA ligase, cytoplasmic	HARS	1043
5.1596	0	0	0	0	0	0	5.2707	0	5.52539	0	0	0	6.08916	5.45864	6.87007	6.52757	0	6.51997	0				10	1	1	29.5	3	3	32.866	0.0096449	2.2416	16276000	1	0.569708	0.423918	1.27764	0.618532	0.569715	0.466299	1.8243	0.61852	P12236	P12236	ADP/ATP translocase 3;ADP/ATP translocase 3, N-terminally processed	SLC25A6	1044
0	5.59829	5.19061	5.5302	6.18512	6.14323	6.04305	5.65581	5.42943	5.68162	6.17289	6.33718	6.14554	6.74465	5.80044	6.76753	6.62133	6.47582	5.62401	6.46691		+	LPS 6h_CTRL 6h	5	5	5	2.6	2.6	2.6	267.29	0	8.1588	33744000	7	0.202253	0.0559574	1.7393	1.52372	0.00572692	0.00245249	0.600493	5.39088	P12270	P12270	Nucleoprotein TPR	TPR	1045
5.42653	6.31654	5.46866	5.99031	6.34793	6.36691	6.33862	6.34518	5.3694	6.79636	7.21474	7.80984	8.02078	7.91301	7.40168	7.68064	7.66742	7.86581	7.33157	7.44411	+	+	LPS 3h_CTRL 3h;LPS 6h_CTRL 6h	13	13	13	43	43	43	36.375	0	54.514	529070000	44	0.00205594	0	1.76202	7.12071	0.00307799	0.00347143	1.35462	6.39041	P12429;D6RA82;D6RFG5;D6RFJ9;D6RAZ8;D6RCA8	P12429;D6RA82	Annexin A3;Annexin	ANXA3	1047
7.63625	9.08461	8.30412	8.70244	8.99021	8.99928	8.92957	8.92566	8.27623	7.90978	8.66025	9.84538	9.79001	9.73482	9.47347	8.59968	9.80936	9.76029	9.86139	9.5178	+	+	LPS 3h_CTRL 3h;LPS 6h_CTRL 6h	100	67	67	90.6	73.1	73.1	103.06	0	323.31	51101000000	820	0.00451331	0	0.95726	5.75773	0.0689323	0.0139743	0.901599	2.4702	P12814;H9KV75;H7C5W8;G3V2N5;G3V2W4;H0YJW3;P35609;H0YJ11;Q08043;A0A087WSZ2;G3V2X9;F6THM6;G3V5M4;G3V380;G3V2E8;D6RH00	P12814;H9KV75	Alpha-actinin-1	ACTN1	1048
6.20355	7.34846	7.15969	6.9451	7.03076	7.01774	7.49682	7.69704	6.65179	5.36216	5.24137	7.83143	8.19978	7.75762	7.0289	5.6123	8.02563	8.05111	7.65857	7.81662				20	20	20	16.3	16.3	16.3	149.71	0	51.653	778620000	54	0.483173	0.335207	0.274306	0.772036	0.396913	0.270398	0.587737	0.947772	P12821;A0A0A0MSN4;F6X3S4;J3KTB8;J3KTH9;J3KSQ5;J3QLR4;J3QRX8;J3KRH5;J3KS28	P12821;A0A0A0MSN4	Angiotensin-converting enzyme;Angiotensin-converting enzyme, soluble form	ACE	1049
5.83024	8.37528	6.32185	6.69451	7.51602	7.67936	7.78408	8.22303	6.19717	6.20178	7.50248	9.00758	9.05721	8.88503	8.52177	7.83669	8.63116	9.05622	8.91141	8.13143	+	+	LPS 3h_CTRL 3h;LPS 6h_CTRL 6h	23	23	23	51.1	51.1	51.1	54.548	0	226.44	6432200000	160	0.0125464	0.000193809	1.64723	4.30996	0.0461956	0.0091704	1.2963	2.85428	P12955;K7ES25;V9GYE4;V9GYL0;V9GY89	P12955	Xaa-Pro dipeptidase	PEPD	1050
6.60263	8.42313	7.60078	7.98865	8.04265	7.99052	8.22719	8.01862	7.512	7.15515	7.89265	9.22058	9.15125	9.13146	8.66792	8.33125	8.93809	9.13379	9.12535	8.7081	+	+	LPS 3h_CTRL 3h;LPS 6h_CTRL 6h	49	49	49	65.7	65.7	65.7	69.842	0	323.31	10197000000	359	0.00291557	0	1.0812	6.48459	0.0119639	0.00346824	1.06662	4.37044	P12956;B1AHC9	P12956;B1AHC9	X-ray repair cross-complementing protein 6	XRCC6	1051
6.33469	8.45805	7.26385	7.63416	7.72461	7.75603	8.10745	8.10616	7.35984	6.95699	7.92282	9.20003	9.07199	9.06096	8.42553	8.34838	8.68098	9.16613	9.15372	8.23226	+	+	LPS 3h_CTRL 3h;LPS 6h_CTRL 6h	50	50	50	65	65	65	82.704	0	323.31	8778800000	347	0.00512856	0	1.25319	5.55843	0.009709	0.00274157	1.059	4.64344	P13010;C9JZ81;H7C0H9	P13010	X-ray repair cross-complementing protein 5	XRCC5	1052
5.59623	7.17225	6.30929	6.41022	6.41881	6.11391	6.9235	7.23142	5.39499	5.66648	5.49758	7.98353	8.16307	8.01766	6.20442	6.83774	7.21155	7.75694	7.73428	6.58205	+	+	LPS 3h_CTRL 3h;LPS 6h_CTRL 6h	5	5	5	11.5	11.5	11.5	44.96	0	14.616	536200000	26	0.135329	0.0235484	0.79189	1.86681	0.056506	0.0113398	0.958452	2.65804	P13473;H0YCG2	P13473	Lysosome-associated membrane glycoprotein 2	LAMP2	1053
6.50942	8.04411	6.41184	6.70168	7.52642	7.70518	7.08721	7.72822	6.30916	7.0221	7.73889	8.53758	8.40736	8.48017	8.18707	7.83306	8.77103	8.78347	8.85199	8.41634	+	+	LPS 3h_CTRL 3h;LPS 6h_CTRL 6h	18	18	18	50.3	50.3	50.3	49.973	0	313.79	3632900000	140	0.0141547	0.000328626	1.23152	4.15917	0.0261138	0.00602495	1.3608	3.44751	P13489;H0YCR7;E9PIM9;E9PMJ3;E9PLZ3;E9PMN0;E9PIK5;E9PMA9;E9PR82;E9PMI1	P13489	Ribonuclease inhibitor	RNH1	1054
8.00268	9.44792	7.42692	7.93613	8.88001	8.94202	8.692	9.01974	7.98702	8.09398	9.1503	10.0663	10.0371	9.93926	9.78631	9.27156	10.2363	10.3552	10.2982	9.97165	+	+	LPS 3h_CTRL 3h;LPS 6h_CTRL 6h	86	86	84	80.2	80.2	79	95.337	0	323.31	116170000000	1216	0.0169089	0.00197022	1.45711	3.94358	0.0111279	0.00335976	1.47964	4.46377	P13639;M0R0I6	P13639	Elongation factor 2	EEF2	1055
7.15697	8.77165	7.43527	7.67513	8.4206	8.00715	8.01799	8.6362	7.4242	7.69959	8.08689	9.00788	8.75547	8.78637	8.70059	8.67324	9.11827	9.03491	9.23518	9.06183	+	+	LPS 3h_CTRL 3h;LPS 6h_CTRL 6h	53	53	53	60.5	60.5	60.5	72.932	0	311.24	10221000000	353	0.0244026	0.00278384	0.775517	3.52215	0.012928	0.00337356	1.06766	4.27216	P13667;C9JMN9	P13667	Protein disulfide-isomerase A4	PDIA4	1056
4.73196	7.07096	6.70311	7.08368	6.74322	6.43651	7.05607	7.09156	6.20235	5.86927	6.64044	7.69843	7.433	7.61615	7.24998	7.2708	7.35011	7.10264	7.39387	7.49762	+	+	LPS 3h_CTRL 3h;LPS 6h_CTRL 6h	10	10	10	21.5	21.5	21.5	61.049	0	29.914	313770000	31	0.0313288	0.00287535	0.861014	3.25158	0.054025	0.0110551	0.791856	2.70124	P13674	P13674	Prolyl 4-hydroxylase subunit alpha-1	P4HA1	1057
6.0593	7.08955	5.69261	5.83974	6.36359	6.63049	6.88642	6.71933	5.81607	5.50349	6.14888	8.0421	8.19232	8.05177	7.39538	6.27217	7.53185	7.59089	7.72678	7.28702	+	+	LPS 3h_CTRL 3h;LPS 6h_CTRL 6h	7	7	7	28.8	28.8	28.8	36.294	0	19.561	587490000	35	0.0373525	0.00318158	1.35713	3.06836	0.0789479	0.0202841	0.970581	2.34497	P13716;B7ZBK6	P13716	Delta-aminolevulinic acid dehydratase	ALAD	1058
6.96382	8.8515	6.61537	7.26257	7.99477	8.08404	7.64446	8.41451	6.78652	7.36288	8.2977	9.27497	9.21157	9.09124	8.97536	8.18783	9.61077	9.54867	9.60462	9.28158	+	+	LPS 3h_CTRL 3h;LPS 6h_CTRL 6h	55	55	55	81.7	81.7	81.7	70.81	0	323.31	20892000000	413	0.0180231	0.00262069	1.43256	3.86807	0.0254362	0.00610105	1.58821	3.47635	P13797;A0A0A0MSQ0;H7C4N2;U3KQI3;P13796;Q5TBN3;Q14651;F2Z2Z9;C9JAM8	P13797;A0A0A0MSQ0	Plastin-3	PLS3	1059
5.35442	6.90295	5.72863	6.22984	6.46605	6.7349	6.50454	6.24578	5.93342	5.654	7.18284	7.82039	7.87027	7.95403	7.6291	7.39101	7.52785	8.07441	7.91697	6.82807	+	+	LPS 3h_CTRL 3h;LPS 6h_CTRL 6h	11	11	11	19.8	19.8	19.8	83.785	0	54.771	579480000	28	0.00227923	0	1.55495	6.92755	0.00594	0.00238767	1.33313	5.33631	P13807;M0QYU1	P13807	Glycogen [starch] synthase, muscle	GYS1	1060
5.76523	7.02432	5.2819	6.21735	6.45388	6.90873	6.91365	6.96085	6.29486	6.10476	6.92871	8.17129	8.147	8.09754	7.70248	7.55669	8.05736	8.38209	8.269	7.78588	+	+	LPS 3h_CTRL 3h;LPS 6h_CTRL 6h	15	15	13	41.8	41.8	34.7	45.518	0	170.59	1155300000	65	0.00732869	0	1.66087	5.03093	0.0038056	0.00328485	1.37363	6.03284	P13861;H7C330;H7C1L0;H7C4A9;C9J830	P13861	cAMP-dependent protein kinase type II-alpha regulatory subunit	PRKAR2A	1061
6.34559	6.42108	5.4249	5.74758	0	5.89203	6.18506	6.36429	5.35568	5.88299	7.12021	7.50849	7.50314	7.31566	7.0778	7.46485	8.88336	8.20049	8.75598	8.59201	+	+	LPS 3h_CTRL 3h;LPS 6h_CTRL 6h	2	2	2	17.4	17.4	17.4	12.476	0	18.123	2034500000	21	0.0960732	0.0136851	2.51723	2.16755	0.00177478	0.00507429	2.44333	7.4044	P14174	P14174	Macrophage migration inhibitory factor	MIF	1062
5.86181	7.97659	6.18418	6.57862	7.21585	6.83605	7.01724	7.77207	6.23845	5.45286	6.70584	8.42622	8.24952	8.19312	8.0306	6.8244	8.1651	8.45225	8.68033	7.80221	+	+	LPS 3h_CTRL 3h;LPS 6h_CTRL 6h	12	12	12	32.7	32.7	32.7	48.275	0	96.244	1887200000	58	0.017339	0.00235108	1.15765	3.91374	0.0499907	0.00965298	1.32152	2.77663	P14324;A0A087X090;A0A087WVN4;A0A087X1D8;A0A087WTP2	P14324;A0A087X090;A0A087WVN4	Farnesyl pyrophosphate synthase	FDPS	1063
6.19008	7.25433	7.07606	7.20047	7.15561	7.21733	7.32338	7.64315	6.77211	6.52778	6.37493	7.6681	8.09587	8.16304	7.16554	6.82193	7.1983	7.69045	7.08293	7.05484	+		LPS 3h_CTRL 3h	18	18	18	16.1	16.1	16.1	136.38	0	32.994	581150000	45	0.0636738	0.00530163	0.518187	2.54453	0.675033	0.60275	0.0729418	0.451489	P14543	P14543	Nidogen-1	NID1	1064
0	6.3955	0	0	5.5312	5.29473	0	5.84974	4.82303	5.31915	6.07438	7.15788	7.13494	7.0799	6.65512	6.37773	8.37354	7.8047	8.2966	7.8968	+	+	LPS 3h_CTRL 3h;LPS 6h_CTRL 6h	9	9	9	34.2	34.2	34.2	36.573	0	41.657	629090000	21	0.0368701	0.00320143	4.4351	3.08171	0.0526649	0.0104417	3.49254	2.72591	P14550;V9GYG2;V9GYP9;Q5T621	P14550	Alcohol dehydrogenase [NADP(+)]	AKR1A1	1065
8.11511	9.24954	7.80251	8.26942	8.81999	9.01216	8.72731	9.04438	8.15655	7.8793	8.95955	10.1883	10.2705	10.1284	9.91523	9.1687	10.1592	10.2552	10.1885	10.1267	+	+	LPS 3h_CTRL 3h;LPS 6h_CTRL 6h	57	57	5	87.2	87.2	9.4	57.936	0	323.31	125070000000	925	0.00997989	0	1.44108	4.60677	0.0182469	0.00506383	1.41572	3.85358	P14618;B4DNK4	P14618;B4DNK4	Pyruvate kinase PKM;Pyruvate kinase	PKM	1066
7.72568	9.11968	8.38693	8.71053	8.87807	8.64434	9.01229	9.00268	8.4072	8.10748	8.52237	9.70862	9.50391	9.62405	9.12529	9.20028	9.33818	9.41893	9.48451	8.94324	+	+	LPS 3h_CTRL 3h;LPS 6h_CTRL 6h	68	66	66	64.3	62.5	62.5	92.468	0	323.31	30238000000	600	0.00784494	0	0.732667	4.93497	0.00983048	0.00308772	0.642228	4.62684	P14625;Q96GW1;A0A1W2PRR1;H0YIV0;Q58FF3;F8W026;F8VPC7	P14625	Endoplasmin	HSP90B1	1067
0	5.45456	0	0	0	0	0	0	0	0	5.35409	6.62719	6.58459	6.32648	0	5.69923	6.27508	6.56186	6.41807	6.19962	+	+	LPS 3h_CTRL 3h;LPS 6h_CTRL 6h	2	2	2	6.5	6.5	6.5	48.337	0.00054348	5.0352	20945000	3	0.0475542	0.00354501	3.88756	2.82566	1.83488e-06	0	6.23077	42.485	P14635;E9PC90	P14635;E9PC90	G2/mitotic-specific cyclin-B1	CCNB1	1068
6.91148	8.16634	6.39394	7.12817	7.47227	7.63069	7.83544	7.91109	6.78237	5.68621	7.15737	8.88367	8.83938	8.77286	8.22606	7.58372	8.08235	8.64023	8.41306	7.48918	+	+	LPS 3h_CTRL 3h;LPS 6h_CTRL 6h	41	41	41	43.1	43.1	43.1	117.97	0	127.45	3516500000	146	0.0416474	0.0032585	1.16143	2.95775	0.0763482	0.0198311	0.872551	2.37567	P14735;Q5T5N3	P14735	Insulin-degrading enzyme	IDE	1069
5.3628	7.02612	5.90998	6.50943	7.44991	7.12762	6.82977	7.05185	6.64384	6.86071	7.42643	7.92535	7.91422	7.96996	7.81657	7.83889	8.40214	8.33359	8.23393	8.35746	+	+	LPS 3h_CTRL 3h;LPS 6h_CTRL 6h	20	20	19	45.2	45.2	44	64.132	0	103.58	1374100000	77	0.0139814	0.000185328	1.35886	4.17439	0.00126181	0.00662687	1.33045	8.10161	P14866;M0QXS5;M0QYT0;M0R076;M0R1W6;B4DVF8;H7C464;M0QYL7	P14866;M0QXS5;M0QYT0	Heterogeneous nuclear ribonucleoprotein L	HNRNPL	1070
6.3544	7.46737	5.88093	6.70346	7.26916	7.51123	7.32369	7.23646	6.65534	6.30912	8.0383	8.61735	8.67985	8.65528	8.17759	8.29219	8.27834	8.84186	8.51696	7.81902	+	+	LPS 3h_CTRL 3h;LPS 6h_CTRL 6h	25	25	25	51.7	51.7	51.7	57.136	0	92.451	3213300000	113	0.00688121	0	1.69861	5.12103	0.00276053	0.00376744	1.34251	6.58072	P14868;C9J7S3;C9JLC1;H7BZ35;H7C278;C9JQM9	P14868	Aspartate--tRNA ligase, cytoplasmic	DARS	1071
8.57864	6.5164	5.65677	5.40715	6.26413	0	6.14239	6.13004	6.33574	6.36668	7.71749	7.31925	7.38831	7.45116	6.89885	7.27314	6.63027	6.56278	6.52467	0	+		LPS 3h_CTRL 3h	25	25	24	36.1	36.1	34.8	81.744	0	119.34	555760000	49	0.162304	0.0317634	0.870392	1.71072	0.860838	0.800751	0.4032	0.186898	P14923;C9JK18;C9JKY1;C9JTX4;C9J826;C9JPI2;K7ERP3	P14923	Junction plakoglobin	JUP	1072
5.67794	0	4.75841	6.18281	6.32919	6.38225	0	6.2679	6.09698	5.6789	6.64284	7.20047	0	7.15464	6.73838	6.67801	6.84968	6.44969	6.48488	6.58287				1	1	1	2.7	2.7	2.7	42.064	0.00057504	6.256	71732000	4	0.640188	0.528259	0.957595	0.504882	0.251604	0.121098	1.72382	1.33898	P15104	P15104	Glutamine synthetase	GLUL	1073
6.09318	6.46195	5.8245	6.11767	6.58322	6.45656	6.85721	6.5358	6.52499	6.68965	7.26698	7.80973	7.87261	7.62669	7.04536	7.22477	8.51654	7.96999	8.42954	8.1261	+	+	LPS 3h_CTRL 3h;LPS 6h_CTRL 6h	13	13	13	41.1	41.1	41.1	35.853	0	58.966	1083900000	29	0.00705205	0	1.30817	5.08581	0.00159441	0.00569231	1.44054	7.61742	P15121;E9PCX2;E9PEF9;C9JRZ8	P15121;E9PCX2	Aldose reductase	AKR1B1	1074
7.15594	8.49413	7.82523	8.06524	8.10887	8.02007	8.41742	8.58809	7.84624	7.38719	8.08583	9.37405	9.44297	9.2915	8.69319	8.52818	8.86731	9.27873	9.12172	8.58549	+	+	LPS 3h_CTRL 3h;LPS 6h_CTRL 6h	55	55	55	49.5	49.5	49.5	109.54	0	323.31	13880000000	483	0.00392745	0	1.04762	5.9812	0.00894205	0.002633	0.824485	4.75438	P15144;H0YKT6;H0YMC1;H0YLZ8	P15144	Aminopeptidase N	ANPEP	1075
5.24927	6.26703	0	0	6.18515	6.39088	6.1469	6.12431	5.32891	6.4077	7.08941	7.64739	7.67146	7.92386	7.42988	7.63528	7.87535	8.14866	7.86053	7.59383	+	+	LPS 3h_CTRL 3h;LPS 6h_CTRL 6h	9	4	4	42.7	19.8	19.8	21.429	0	12.869	596800000	18	0.0606868	0.00513083	4.01211	2.58995	0.00225878	0.00416901	1.74299	6.94425	P15153;B1AH77;B1AH80;B1AH78;J3KSC4;J3QLK0	P15153;B1AH77;B1AH80;B1AH78	Ras-related C3 botulinum toxin substrate 2	RAC2	1076
5.43596	5.52622	0	0	5.3376	5.37832	0	0	0	5.11451	6.50192	7.09847	6.83546	6.41641	6.83962	6.9377	7.74288	7.28416	7.69555	7.27365	+	+	LPS 3h_CTRL 3h;LPS 6h_CTRL 6h	5	5	5	27.4	27.4	27.4	26.182	0	31.017	184890000	14	0.0542459	0.00385647	3.47842	2.6973	0.0197247	0.00517837	5.28822	3.76294	P15374;A0A087WTB8;Q5TBK7	P15374;A0A087WTB8;Q5TBK7	Ubiquitin carboxyl-terminal hydrolase isozyme L3;Ubiquitin carboxyl-terminal hydrolase	UCHL3	1077
0	8.12343	0	5.65749	6.94373	7.22637	7.03643	7.88202	0	0	6.66123	8.72548	8.62992	8.40649	7.82961	6.32023	8.27402	8.27878	8.18261	8.52696	+	+	LPS 3h_CTRL 3h;LPS 6h_CTRL 6h	14	2	2	86.2	25	25	17.149	0	72.759	2399900000	34	0.0712819	0.00803361	3.90561	2.43904	0.15884	0.0493686	3.48756	1.72915	P15531	P15531	Nucleoside diphosphate kinase A	NME1	1078
6.57761	8.19706	6.22076	6.5804	7.31559	7.28883	7.22968	7.52486	6.25331	6.58435	7.83427	8.5456	8.45492	8.44226	8.31975	8.15703	8.98856	9.00612	8.95426	8.7296	+	+	LPS 3h_CTRL 3h;LPS 6h_CTRL 6h	17	17	17	45.3	45.3	45.3	30.867	0	115.05	5021500000	97	0.0152597	0.0003196	1.34108	4.06707	0.0043743	0.00296175	1.79091	5.80739	P15559;B4DLR8;H3BNV2;H3BRK3	P15559;B4DLR8;H3BNV2;H3BRK3	NAD(P)H dehydrogenase [quinone] 1	NQO1	1079
6.0661	8.1608	6.541	6.56778	7.7026	7.39261	7.46972	8.14585	6.36309	6.19631	6.89757	8.79548	8.86343	8.51616	8.41896	7.34412	8.81881	8.93694	8.91006	8.79948	+	+	LPS 3h_CTRL 3h;LPS 6h_CTRL 6h	19	19	19	38.8	38.8	38.8	62.081	0	235.88	5343600000	152	0.0213153	0.00258377	1.29066	3.67404	0.0471424	0.0093858	1.44837	2.83423	P15586;H7C3P4;F6S8M0;H0YFA9;F5H4C6	P15586;H7C3P4;F6S8M0;H0YFA9	N-acetylglucosamine-6-sulfatase	GNS	1080
0	0	0	0	5.84548	0	0	5.62983	0	0	0	0	6.13171	0	6.3166	5.67756	7.1714	7.02305	7.27049	6.7378		+	LPS 6h_CTRL 6h	2	2	2	3.4	3.4	3.4	59.687	0.0096703	2.2575	54524000	3	0.335112	0.1468	1.32057	1.09478	0.0068305	0.00215507	5.65009	5.13169	P15848	P15848	Arylsulfatase B	ARSB	1081
6.52107	8.44969	7.11083	7.82444	8.05698	8.22572	8.16101	8.10068	7.71082	7.51272	8.35438	9.13985	9.12879	9.26326	8.68987	8.79088	9.03631	9.30075	9.1121	8.8409	+	+	LPS 3h_CTRL 3h;LPS 6h_CTRL 6h	19	19	19	56	56	56	31.324	0	150.26	11968000000	190	0.00982254	0	1.32262	4.62792	0.00232662	0.004	1.074	6.88955	P15880;E9PQD7;H0YEN5;E9PMM9;I3L404;E9PPT0;E9PM36;H3BNG3;H0YE27	P15880;E9PQD7;H0YEN5;E9PMM9	40S ribosomal protein S2	RPS2	1082
9.10113	6.18472	6.59593	6.69944	7.04442	6.46647	6.49224	6.38872	6.91888	6.63275	7.85774	7.06423	7.08027	7.17231	7.07258	7.41228	7.33476	7.16862	6.51617	6.11644				96	96	96	35	35	35	331.77	0	309.91	1494000000	125	0.752204	0.689486	0.1243	0.33822	0.36602	0.224648	0.329837	1.01853	P15924	P15924	Desmoplakin	DSP	1083
5.10724	5.97894	0	0	6.36361	6.61906	6.08235	6.55841	5.82838	0	6.40625	7.51299	6.99538	7.39817	7.21764	6.69547	7.75613	7.6459	7.72757	7.01733	+	+	LPS 3h_CTRL 3h;LPS 6h_CTRL 6h	6	6	6	26.3	26.3	26.3	29.247	0	17.407	269650000	13	0.0693507	0.00545876	3.61613	2.46456	0.12362	0.0335406	2.35084	1.94532	P15927;Q5TEJ7;Q5TEJ0	P15927;Q5TEJ7	Replication protein A 32 kDa subunit	RPA2	1084
5.67304	6.91138	5.6029	5.52304	6.38751	6.57513	5.9389	6.9469	5.61903	6.0421	6.85138	7.24015	7.41074	7.409	7.33989	7.1013	7.51793	7.78662	6.77231	7.3962	+	+	LPS 3h_CTRL 3h;LPS 6h_CTRL 6h	5	5	5	19.5	19.5	19.5	24.399	0	23.783	262130000	19	0.0128819	0.000191744	1.23066	4.27665	0.00424274	0.00305352	1.09046	5.85622	P16035;B4DFW2;K7EIX4	P16035	Metalloproteinase inhibitor 2	TIMP2	1085
0	6.59922	0	0	0	0	0	5.83507	0	0	6.46894	6.95495	6.89539	6.67951	6.3565	6.32818	7.81884	7.44218	7.43305	7.80331	+	+	LPS 3h_CTRL 3h;LPS 6h_CTRL 6h	5	5	5	26.4	26.4	26.4	21.537	0	9.7423	217920000	12	0.0129171	0.000191489	5.35122	4.27321	0.00627574	0.00227254	6.1981	5.25502	Q5TD07;P16083;Q5TD05;A2A2U4	Q5TD07;P16083;Q5TD05	Ribosyldihydronicotinamide dehydrogenase [quinone]	NQO2	1086
6.28925	6.13934	0	0	0	5.49779	5.95169	0	5.3969	6.06677	6.8552	7.3424	6.54968	6.85497	6.7196	7.37803	8.50263	8.03794	8.29235	7.97251	+	+	LPS 3h_CTRL 3h;LPS 6h_CTRL 6h	12	12	10	53.8	53.8	49.1	30.375	0	127.84	792140000	33	0.037652	0.00317034	4.37865	3.06018	0.0410619	0.00842652	3.45406	2.97202	P16152;E9PQ63;A8MTM1	P16152;E9PQ63;A8MTM1	Carbonyl reductase [NADPH] 1	CBR1	1087
0	7.12988	0	5.27309	6.28695	6.55156	6.64501	6.97742	5.35434	5.64918	5.92332	8.09325	8.11644	8.12113	7.80515	6.57258	7.8669	8.29789	8.15491	8.00087	+	+	LPS 3h_CTRL 3h;LPS 6h_CTRL 6h	12	12	12	25.7	25.7	25.7	76.074	0	67.58	1004300000	43	0.0469765	0.0035625	3.87387	2.83771	0.0334806	0.00778482	1.54313	3.1817	P16278;E7EQ29;C9J4G9;F8WF40;C9JF15;C9J539;C9JWX1	P16278;E7EQ29	Beta-galactosidase	GLB1	1088
6.59249	7.65781	6.89944	7.18574	7.28056	7.02682	7.37155	7.28605	7.04017	7.30514	7.66104	8.2964	8.16122	8.15836	7.66446	8.49514	8.35826	8.35539	8.20186	8.10595	+	+	LPS 3h_CTRL 3h;LPS 6h_CTRL 6h	11	8	8	35.4	24.3	24.3	22.58	0	29.052	1809600000	63	0.0052963	0	0.865089	5.50914	0.000570485	0.0121644	1.09738	9.96138	P16401	P16401	Histone H1.5	HIST1H1B	1089
6.78972	7.75503	6.51238	7.2283	7.23211	7.09082	7.43659	7.55753	7.06993	7.31437	8.05668	8.50645	8.27935	8.3618	7.75918	8.85175	8.56882	8.62379	8.33506	8.26869	+	+	LPS 3h_CTRL 3h;LPS 6h_CTRL 6h	15	15	3	40.4	40.4	9.9	21.364	0	45.525	3024800000	66	0.00713002	0	1.08919	5.07008	0.000923966	0.00934737	1.23577	8.78982	P16403	P16403	Histone H1.2	HIST1H1C	1091
0	7.49364	5.09729	0	6.02024	6.69216	6.13462	7.02902	0	5.44677	6.49681	7.93897	7.7819	7.71222	7.68525	6.32632	8.16917	8.31863	8.37676	7.81505	+	+	LPS 3h_CTRL 3h;LPS 6h_CTRL 6h	13	13	13	43.7	43.7	43.7	46.374	0	73.829	961580000	45	0.0540977	0.00379984	3.8008	2.69994	0.138883	0.0395158	2.74067	1.84443	P16930;H0YLC7;H3BNP8	P16930	Fumarylacetoacetase	FAH	1092
0	0	4.92826	0	0	0	5.59328	5.21835	0	5.88337	6.73746	6.05706	6.99332	6.94577	6.56577	6.87202	7.32611	7.35484	7.03779	7.08987	+	+	LPS 3h_CTRL 3h;LPS 6h_CTRL 6h	4	4	3	32.2	32.2	26.2	17.302	0	10.048	104850000	5	0.00342781	0	5.67422	6.20685	0.0429958	0.00895491	3.79712	2.92575	P16949;A2A2D0	P16949;A2A2D0	Stathmin	STMN1	1093
6.64543	8.5271	7.54391	8.08846	7.92966	7.85779	8.19112	8.1756	7.54104	6.9392	8.10178	8.97151	8.90494	9.03455	8.50916	8.19943	8.47016	8.44135	8.23073	8.58147	+	+	LPS 3h_CTRL 3h;LPS 6h_CTRL 6h	17	17	10	39.2	39.2	28.2	40.089	0	254.82	5557800000	139	0.00907377	0	0.957476	4.73452	0.069491	0.0140617	0.643677	2.46268	P16989;Q9Y2T7;A0A0D9SEI8	P16989	Y-box-binding protein 3	YBX3	1094
0	6.77574	0	0	5.80857	0	0	6.37392	4.9713	5.0491	0	7.03531	6.92652	6.83826	5.95239	5.30064	7.53813	7.55165	7.63105	5.76381	+	+	LPS 3h_CTRL 3h;LPS 6h_CTRL 6h	4	4	4	14.6	14.6	14.6	46.564	0	28.286	149940000	5	0.161729	0.0317013	2.83363	1.71375	0.0545804	0.0110835	3.47819	2.69137	P17050	P17050	Alpha-N-acetylgalactosaminidase	NAGA	1095
0	8.38311	7.06277	7.30391	8.09934	7.91743	0	8.2624	7.29365	0	8.08289	8.91353	8.84145	8.74501	8.57932	8.50113	9.18261	9.01225	9.10257	9.32286	+	+	LPS 3h_CTRL 3h;LPS 6h_CTRL 6h	14	2	2	17	3.7	3.7	71.027	0	42.963	9492400000	23	0.159621	0.0311414	2.46261	1.72496	0.0988261	0.0253432	4.32959	2.14235	P17066;P48741	P17066;P48741	Heat shock 70 kDa protein 6;Putative heat shock 70 kDa protein 7	HSPA6;HSPA7	1096
0	0	0	0	6.14255	0	6.248	6.55729	0	6.14214	7.24807	7.12271	6.87427	7.1069	5.93765	7.54027	7.19899	7.30451	7.34592	7.46814	+	+	LPS 3h_CTRL 3h;LPS 6h_CTRL 6h	2	2	2	23.4	23.4	23.4	11.676	0	12.691	182500000	4	0.0182057	0.00261487	5.62941	3.85623	0.0859013	0.0220236	3.58208	2.26817	P17096	P17096	High mobility group protein HMG-I/HMG-Y	HMGA1	1097
5.95381	8.23434	6.74965	0	7.41234	7.24753	6.38847	7.61291	5.55841	5.64266	7.4552	8.49248	8.41189	8.21688	8.44053	7.46449	8.8877	9.08884	9.03723	8.78546	+	+	LPS 3h_CTRL 3h;LPS 6h_CTRL 6h	28	28	28	71.7	71.7	71.7	46.247	0	323.31	5031800000	154	0.153711	0.0290786	2.53337	1.75724	0.0219798	0.00539823	2.16275	3.63922	P17174	P17174	Aspartate aminotransferase, cytoplasmic	GOT1	1098
0	6.19243	5.75069	6.3349	6.37284	6.49581	6.70946	6.80125	5.35141	5.77034	6.89059	7.84386	7.89638	7.88457	7.38582	7.58104	7.28147	7.81257	7.45134	6.93017	+	+	LPS 3h_CTRL 3h;LPS 6h_CTRL 6h	12	12	12	12	12	12	129.29	0	29.567	438320000	30	0.0693523	0.00545481	2.65008	2.46454	0.00906497	0.00260233	1.18567	4.73584	P17301;E7EMF1;E7ESP4;E9PB77;D6RG08	P17301;E7EMF1;E7ESP4;E9PB77	Integrin alpha-2	ITGA2	1099
0	6.36864	0	0	5.6979	5.51544	5.67128	6.29148	0	0	0	7.345	7.26593	7.12097	6.73705	5.90523	7.12846	7.62742	7.52985	6.40535	+	+	LPS 3h_CTRL 3h;LPS 6h_CTRL 6h	6	6	6	14.9	14.9	14.9	69.751	0	20.425	157900000	7	0.110966	0.0168034	3.28048	2.03983	0.0802534	0.0203366	3.42362	2.32998	P17405;H0YEP5;G3V1E1;E9PQT3;E9PL59	P17405;H0YEP5;G3V1E1;E9PQT3	Sphingomyelin phosphodiesterase	SMPD1	1100
5.30201	6.66271	5.88984	6.06796	6.61418	6.42514	6.17278	6.24603	5.58285	5.95137	6.04001	8.1178	8.11056	7.97758	7.54584	6.9123	8.09965	8.08672	8.12317	8.05755	+	+	LPS 3h_CTRL 3h;LPS 6h_CTRL 6h	14	14	5	35	35	12.3	40.589	0	61.58	912430000	29	0.0066932	0	1.45102	5.16104	0.0067008	0.00219433	1.78024	5.1594	P17612;Q15136;K7ERP6;K7ENJ5	P17612;Q15136	cAMP-dependent protein kinase catalytic subunit alpha	PRKACA;KIN27	1101
6.5253	7.94988	7.09381	7.17351	7.35191	7.81835	7.84659	7.80548	7.14248	6.99674	7.76938	8.97103	9.03153	8.9337	8.4791	8.26221	8.57991	9.02288	8.89041	8.24209	+	+	LPS 3h_CTRL 3h;LPS 6h_CTRL 6h	40	40	40	60.3	60.3	60.3	79.994	0	229.2	6164100000	220	0.00145111	0	1.41807	7.8091	0.00878716	0.00265085	1.07757	4.77819	P17655;C9JWY7	P17655	Calpain-2 catalytic subunit	CAPN2	1102
5.58372	7.61613	0	5.68499	6.87888	6.94192	6.71944	6.93946	5.90925	6.38295	7.26727	8.47509	8.36384	8.3766	8.04029	7.66763	8.37075	8.65109	8.5434	7.87582	+	+	LPS 3h_CTRL 3h;LPS 6h_CTRL 6h	22	22	21	40.8	40.8	38.7	66.69	0	70.489	2125400000	86	0.100645	0.0144352	2.95187	2.12613	0.00568864	0.00246364	1.64313	5.40094	P17812	P17812	CTP synthase 1	CTPS1	1103
5.8207	6.9224	6.3126	6.63616	7.14198	7.07155	7.00432	7.087	6.43957	6.63067	7.32885	7.75809	7.9714	7.89525	7.64011	7.79446	7.914	7.86213	7.90475	7.7339	+	+	LPS 3h_CTRL 3h;LPS 6h_CTRL 6h	8	8	8	16	16	16	70.577	0	95.122	716500000	54	0.00583436	0	1.15197	5.36306	0.00178513	0.00504545	0.995226	7.393	P17813;F5GX88	P17813;F5GX88	Endoglin	ENG	1104
5.82942	6.86223	5.15168	5.71797	6.70669	6.62172	6.71149	6.39582	5.78728	5.9025	7.26231	7.87996	7.87632	7.88778	7.44451	7.49413	7.54047	8.22191	7.76927	7.28298	+	+	LPS 3h_CTRL 3h;LPS 6h_CTRL 6h	17	12	12	29.2	22.3	22.3	85.018	0	104.04	611930000	48	0.0116818	0.000202532	1.61658	4.40103	0.00435014	0.00296986	1.37799	5.81623	P17858;F8WEU2	P17858	ATP-dependent 6-phosphofructokinase, liver type	PFKL	1105
5.9358	5.72403	0	0	0	0	0	5.63066	0	0	5.57815	7.47037	7.01267	6.91999	6.53345	6.25657	7.57716	7.47166	7.69297	7.24348	+	+	LPS 3h_CTRL 3h;LPS 6h_CTRL 6h	3	3	3	15.2	15.2	15.2	26.152	0.00055066	5.3816	189800000	4	0.0469051	0.00356543	4.37096	2.83921	0.00510001	0.00263107	6.12224	5.56702	P17931;G3V3R6	P17931	Galectin-3	LGALS3	1106
7.48985	8.55116	7.57011	7.99058	8.11284	8.26614	8.34038	8.07177	7.65896	7.59053	8.39431	9.1427	9.08174	9.22807	8.72596	8.64303	8.80661	9.10483	8.9321	8.39343	+	+	LPS 3h_CTRL 3h;LPS 6h_CTRL 6h	35	35	35	62.9	62.9	62.9	60.343	0	323.31	9780100000	359	0.00557027	0	0.97165	5.4326	0.00937906	0.00279085	0.790443	4.68981	P17987;E7ERF2;E7EQR6;F5H282;F5H136;F5GZ03;F5H676;F5H726;F5GZI8;F5H7Y1;F5GYL4	P17987;E7ERF2;E7EQR6;F5H282	T-complex protein 1 subunit alpha	TCP1	1107
6.67768	6.76963	5.00664	0	5.26112	5.85203	5.64919	5.06655	5.17667	5.77394	6.4135	7.26368	7.3306	7.27543	6.82444	7.04607	7.25484	7.73295	7.8421	6.4014	+	+	LPS 3h_CTRL 3h;LPS 6h_CTRL 6h	9	9	9	25.7	25.7	25.7	49.966	0	17.302	236040000	12	0.16071	0.0313596	2.27852	1.71915	0.0123128	0.00344282	1.75179	4.33381	P18031;B4DSN5	P18031;B4DSN5	Tyrosine-protein phosphatase non-receptor type 1;Tyrosine-protein phosphatase non-receptor type	PTPN1	1108
6.72468	6.73283	6.26383	6.60266	7.5673	7.1432	6.84507	6.4971	6.78431	6.82955	7.49575	7.78192	7.59161	7.89563	7.90892	7.90311	8.31086	8.43594	8.19201	8.23671	+	+	LPS 3h_CTRL 3h;LPS 6h_CTRL 6h	10	10	10	54.5	54.5	54.5	12.538	0	22.993	1266500000	38	0.00643694	0	0.95651	5.21785	0.00174486	0.00522353	1.39588	7.43784	P18077;C9K025;F8WBS5;F8WB72	P18077;C9K025;F8WBS5;F8WB72	60S ribosomal protein L35a	RPL35A	1109
5.86982	6.35555	0	0	0	5.20039	6.13465	6.28015	0	5.89192	6.68814	7.9144	7.86101	7.85135	7.28292	7.67972	7.28362	7.98054	7.92571	0	+		LPS 3h_CTRL 3h	8	5	5	48.9	30	30	20.511	0	32.412	503960000	16	0.0334342	0.00302108	5.07449	3.18316	0.540438	0.432324	1.4725	0.668458	P18085;C9JPM4;C9JAK5;U3KQF2;C9J1Z8;P84085;F5H1V1;F5H6T5;F8WDB3	P18085;C9JPM4;C9JAK5	ADP-ribosylation factor 4	ARF4	1110
6.8497	8.1271	6.73941	7.52692	7.88	7.89307	7.72219	7.59189	6.93374	7.10212	8.05789	8.90588	8.87604	8.96521	8.62226	8.66346	8.94719	9.13191	8.98561	8.55205	+	+	LPS 3h_CTRL 3h;LPS 6h_CTRL 6h	23	23	23	57.7	57.7	57.7	29.225	0	173.73	7485500000	138	0.00781425	0	1.26083	4.94045	0.00253441	0.00405	1.40744	6.73353	P18124;A8MUD9;C9JIJ5;C9JZ88	P18124;A8MUD9	60S ribosomal protein L7	RPL7	1111
7.50316	9.14201	7.69029	8.31704	8.82871	8.90608	8.74981	9.03354	8.00638	7.80843	8.6384	9.97622	9.97946	9.8722	9.46328	8.59178	9.59064	9.55745	9.69302	9.41809	+	+	LPS 3h_CTRL 3h;LPS 6h_CTRL 6h	93	93	93	77.7	77.7	77.7	123.8	0	323.31	50207000000	929	0.0118278	0.0002	1.28967	4.38509	0.0785222	0.0202303	0.869344	2.34992	P18206;A0A096LPE1	P18206	Vinculin	VCL	1112
6.3537	7.95605	6.45564	6.65862	7.64612	7.4546	6.75946	7.57683	6.34792	7.31605	8.04692	8.53136	8.3941	8.22996	8.14996	7.7478	9.26416	8.77898	9.17903	9.12548	+	+	LPS 3h_CTRL 3h;LPS 6h_CTRL 6h	16	16	16	63.8	63.8	63.8	28.804	0	269.32	6588900000	130	0.0136392	0.000187256	1.25643	4.20515	0.0192975	0.00523256	1.72812	3.78828	P18669;P15259;Q8N0Y7	P18669	Phosphoglycerate mutase 1	PGAM1	1113
5.58557	7.38061	6.05618	6.25351	6.99053	6.78039	6.43543	7.29066	6.06123	5.74778	6.36667	7.75136	7.79023	7.68759	7.52427	6.45442	8.27985	8.15785	8.17284	8.139	+	+	LPS 3h_CTRL 3h;LPS 6h_CTRL 6h	15	15	15	17.4	17.4	17.4	99.808	0	142.16	893450000	51	0.0210212	0.00260297	0.970742	3.68986	0.0503223	0.00962876	1.37769	2.77017	P19022;C9J126;C9J8J8	P19022	Cadherin-2	CDH2	1114
0	7.36148	5.9776	6.35734	6.63442	6.79578	7.03294	6.95202	4.95403	5.22539	6.24229	7.98497	7.54548	7.67827	7.10452	6.82574	7.37601	7.34541	7.13906	6.54185	+	+	LPS 3h_CTRL 3h;LPS 6h_CTRL 6h	9	9	9	9.3	9.3	9.3	148.53	0	17.581	320500000	18	0.128402	0.02158	2.04494	1.91232	0.0974312	0.0249114	0.853585	2.15502	P19174;M0QX77;V9GY71;A0A0D9SEK2;V9GYH5;V9GY63	P19174	1-phosphatidylinositol 4,5-bisphosphate phosphodiesterase gamma-1	PLCG1	1115
6.9582	8.28724	7.84304	8.212	7.99855	8.06565	8.15143	8.24242	7.623	7.58682	8.52021	9.39851	9.37537	9.51235	8.74606	8.92075	9.37049	9.42938	9.39775	9.1919	+	+	LPS 3h_CTRL 3h;LPS 6h_CTRL 6h	47	47	47	45.2	45.2	45.2	76.613	0	323.31	19990000000	403	0.0011372	0	1.25069	8.32558	0.00123605	0.00683077	1.32819	8.14559	P19338;H7BY16;C9JYW2;C9JLB1;C9J1H7;C9JWL1	P19338;H7BY16	Nucleolin	NCL	1116
0	7.56643	6.22554	6.02629	6.58005	6.4869	6.7784	7.55152	5.19382	6.42078	6.95937	7.66312	7.54887	7.53158	7.17403	7.7824	7.95707	8.16838	8.25149	7.06807	+	+	LPS 3h_CTRL 3h;LPS 6h_CTRL 6h	23	23	20	23.7	23.7	20.3	102.48	0	55.918	719000000	51	0.166805	0.0333531	2.09573	1.68738	0.0381349	0.00838497	1.3592	3.04714	P19367;B1AR63;B1AR62;B1AR61;Q2TB90;P52790	P19367	Hexokinase-1	HK1	1117
0	5.14513	0	4.90579	0	0	5.11618	0	0	5.69222	0	6.92965	6.21566	6.95236	0	5.15788	0	6.37276	6.48937	6.23391	+		LPS 3h_CTRL 3h	2	2	2	8.4	8.4	8.4	31.441	0.0096831	2.2667	27254000	2	0.151714	0.0284983	2.00935	1.76845	0.294696	0.153677	2.6891	1.20477	P19387;H3BRR2	P19387;H3BRR2	DNA-directed RNA polymerase II subunit RPB3	POLR2C	1118
0	6.13969	0	0	6.22904	6.04446	5.97006	6.27386	5.33005	6.10302	6.76147	7.1037	7.24175	7.2014	7.08307	7.08189	7.1778	7.0839	6.94137	6.27231	+	+	LPS 3h_CTRL 3h;LPS 6h_CTRL 6h	6	6	6	12	12	12	54.169	0	9.2832	122280000	15	0.0381375	0.00315364	4.60453	3.04707	0.0154413	0.00330645	0.967162	4.0527	P19474	P19474	E3 ubiquitin-protein ligase TRIM21	TRIM21	1119
4.83142	5.64464	0	4.95722	5.12385	5.55528	5.45287	5.31679	0	5.70984	6.96363	7.28409	7.24462	7.31374	6.74732	7.49142	6.95531	7.19095	7.07987	6.43933	+	+	LPS 3h_CTRL 3h;LPS 6h_CTRL 6h	6	6	6	11.1	11.1	11.1	62.094	0	13.069	144590000	18	0.0487572	0.00367883	2.99925	2.80109	0.0817185	0.0208491	2.62442	2.31349	P19525;F8WBH4;C9JZT2	P19525	Interferon-induced, double-stranded RNA-activated protein kinase	EIF2AK2	1120
0	6.60712	0	0	5.4425	5.88914	5.23302	5.81104	5.15734	5.09419	6.91545	7.22554	7.23538	7.12975	6.85456	7.16227	8.25542	8.32058	8.42804	7.45139	+	+	LPS 3h_CTRL 3h;LPS 6h_CTRL 6h	9	9	9	43.7	43.7	43.7	33.824	0	29.939	769060000	23	0.0355796	0.00306884	4.66221	3.11846	0.00198182	0.00469841	2.48659	7.19062	P19623;K7EL89;K7EQ47;K7EKM4;K7ESL0	P19623	Spermidine synthase	SRM	1121
0	0	0	0	0	5.879	0	0	0	0	5.59694	6.67085	6.96554	6.86746	6.30873	5.84929	6.84076	7.27889	6.92727	6.49374	+	+	LPS 3h_CTRL 3h;LPS 6h_CTRL 6h	3	3	3	11.7	11.7	11.7	41.213	0	8.1775	62700000	3	1.276e-05	0	6.4819	26.1227	0.0166443	0.00425092	5.50219	3.96239	P19784;H3BSA1;H3BNI9;H3BV19	P19784;H3BSA1	Casein kinase II subunit alpha	CSNK2A2	1122
0	7.44592	6.49096	7.1208	6.99372	7.28957	7.43987	7.17777	6.68926	6.3373	7.47363	8.37012	8.39382	8.32531	7.77578	7.83584	8.23995	8.36864	8.08001	8.03165	+	+	LPS 3h_CTRL 3h;LPS 6h_CTRL 6h	21	21	21	56.2	56.2	56.2	38.388	0	88.54	1610000000	84	0.124832	0.0202985	2.45746	1.93683	0.00536999	0.0025566	1.12447	5.48808	P20042	P20042	Eukaryotic translation initiation factor 2 subunit 2	EIF2S2	1123
6.50382	0	0	0	0	5.99497	6.12333	0	5.22717	5.5833	6.24822	7.26079	7.50051	7.4444	6.33365	7.08468	6.13171	6.18412	0	0	+		LPS 3h_CTRL 3h	3	3	3	5.9	5.9	5.9	52.739	0.0023474	2.8889	102730000	4	0.0192889	0.00267686	5.65675	3.7888	0.762853	0.707151	-0.705649	-0.323031	P20073	P20073	Annexin A7	ANXA7	1124
0	5.2477	0	0	5.29086	6.31954	6.33905	5.92026	5.13915	0	6.57264	7.80002	7.93164	7.68981	7.11853	7.45114	7.89481	7.82996	7.91056	7.822	+	+	LPS 3h_CTRL 3h;LPS 6h_CTRL 6h	8	8	3	56.8	56.8	29.1	22.168	0	97.121	542090000	30	0.0150419	0.000320401	5.31482	4.08457	0.0683557	0.0139228	3.03809	2.47802	P20290	P20290	Transcription factor BTF3	BTF3	1125
5.91524	8.61228	5.75952	5.47612	6.42843	6.49788	0	6.38915	5.78498	6.2032	7.24839	8.36401	8.63849	8.61948	7.09698	7.58371	7.45843	0	7.93503	7.03274	+		LPS 3h_CTRL 3h	3	3	3	14.9	14.9	14.9	23.593	0	16.354	1698500000	12	0.0739529	0.00937997	1.55515	2.40502	0.666304	0.592686	1.02694	0.464716	P20340;Q9NRW1;C9JB90;F5H3K7;C9J0I2;C9JU14;F5GX61;J3KR73;Q53S08;Q14964	P20340;Q9NRW1	Ras-related protein Rab-6A;Ras-related protein Rab-6B	RAB6A;RAB6B	1126
6.87377	6.56632	0	0	0	5.56047	4.81712	5.95447	5.22902	7.60023	8.69949	7.52915	7.79252	7.78573	6.46042	8.99482	7.07871	7.88615	7.64572	6.30767	+	+	LPS 3h_CTRL 3h;LPS 6h_CTRL 6h	34	34	30	58.2	58.2	49.7	75.519	0	127.59	1836200000	87	0.0286908	0.00281967	4.96544	3.34542	0.0942078	0.0241661	1.75035	2.18508	P20591;F8W8T1;H9KVC7;H9KVC9;H9KVD0;H9KVC4;H9KVD3;C9JEL4;H9KVC3;C9JS04;C9JZQ9	P20591;F8W8T1	Interferon-induced GTP-binding protein Mx1;Interferon-induced GTP-binding protein Mx1, N-terminally processed	MX1	1127
7.1494	8.53385	7.79485	8.0799	8.0958	8.27293	8.36386	8.43701	7.85886	7.43726	8.5232	9.32701	9.39315	9.31509	8.80316	8.61145	8.79508	9.16343	9.02169	8.83329	+	+	LPS 3h_CTRL 3h;LPS 6h_CTRL 6h	21	21	21	63.9	63.9	63.9	26.489	0	323.31	13308000000	280	0.00258716	0	1.14156	6.69642	0.0167375	0.00423529	0.811004	3.95572	P20618	P20618	Proteasome subunit beta type-1	PSMB1	1129
6.43409	7.48312	5.91215	6.28679	7.04879	7.16673	7.22011	7.33278	6.6453	6.88366	7.37894	7.87884	7.26274	7.83162	7.35021	8.14842	7.67485	7.66285	7.65475	7.48424	+	+	LPS 3h_CTRL 3h;LPS 6h_CTRL 6h	19	17	15	27.8	26.3	24.1	66.408	0	36.644	629800000	37	0.0216825	0.00266527	0.907483	3.65464	0.00800927	0.00263815	0.675307	4.90602	P20700;E9PBF6;A0A0D9SFE5;A0A0D9SFY5	P20700;E9PBF6;A0A0D9SFE5	Lamin-B1	LMNB1	1130
0	6.42339	6.70534	6.65291	6.64569	7.54219	7.52221	7.20436	6.70359	6.62698	6.3249	6.89084	6.56267	7.5097	6.83447	6.6263	6.81277	6.97315	6.92893	6.79636				7	7	7	5.6	5.6	5.6	183.56	0	13.984	197660000	14	0.271528	0.0993396	1.53905	1.27439	0.270573	0.13444	-0.292365	-1.27738	P20908;A0A087WXW9;H7BY82	P20908;A0A087WXW9	Collagen alpha-1(V) chain	COL5A1	1131
0	6.34836	0	0	6.67152	6.37315	6.00428	6.33963	5.0162	5.0855	5.28285	7.10565	7.14151	6.9718	7.11468	5.84848	7.13523	6.91148	7.35795	7.55894	+	+	LPS 3h_CTRL 3h;LPS 6h_CTRL 6h	3	3	3	10.7	10.7	10.7	37.208	0	7.3733	143430000	13	0.0490592	0.00366694	4.11932	2.79504	0.0995487	0.025432	1.19866	2.13587	P20933;H0Y9C7	P20933;H0Y9C7	N(4)-(beta-N-acetylglucosaminyl)-L-asparaginase;Glycosylasparaginase alpha chain;Glycosylasparaginase beta chain	AGA	1132
0	5.99801	0	0	0	0	0	5.67098	0	0	5.52445	7.33686	6.98528	6.95767	6.7312	6.85743	7.39067	7.79747	7.92402	6.58429	+	+	LPS 3h_CTRL 3h;LPS 6h_CTRL 6h	5	5	4	24.4	24.4	20.4	26.559	0	14.276	229950000	13	0.00689693	0	5.50749	5.11775	0.00400622	0.00321662	6.17658	5.94885	P21266;A0A0A0MTN3;E9PLF1;E9PHN7;E9PHN6;Q5T8Q9;F6XZQ7;P28161	P21266;A0A0A0MTN3	Glutathione S-transferase Mu 3	GSTM3	1133
7.01498	7.34003	7.12057	7.35852	7.39512	7.61059	7.75468	7.57613	7.44537	7.25025	7.83019	8.44979	8.47445	8.37961	7.98435	8.00035	8.1903	8.47645	8.31418	7.93718	+	+	LPS 3h_CTRL 3h;LPS 6h_CTRL 6h	28	28	28	65.9	65.9	65.9	56.5	0	112.02	2105000000	143	0.00167373	0	0.977833	7.52025	0.00347839	0.0035541	0.656289	6.18221	P21281;H0YC04;C9JL73;P15313;E5RGH6;H0YAT8;C9JZ02;C9J5E3;C9JNS9;H0YC45	P21281;H0YC04	V-type proton ATPase subunit B, brain isoform	ATP6V1B2	1134
7.16355	7.1567	7.12623	6.77844	6.86822	7.25698	7.52785	7.5233	7.17898	7.41769	8.00518	7.88028	8.53148	8.3378	7.75721	8.13577	8.40502	8.03778	8.07777	8.41384	+	+	LPS 3h_CTRL 3h;LPS 6h_CTRL 6h	11	11	11	64.8	64.8	64.8	20.567	0	69.088	1852900000	58	0.00288849	0	1.08376	6.50092	0.000543688	0.0123333	0.833076	10.0859	P21291;E9PS42;E9PND2;E9PP21	P21291;E9PS42;E9PND2;E9PP21	Cysteine and glycine-rich protein 1	CSRP1	1135
8.41857	9.55919	8.57496	9.09251	9.35626	9.31557	9.41819	9.11544	8.76273	8.52563	9.12866	10.0095	9.84417	9.93782	9.62851	9.52626	10.1019	10.0419	9.9542	10.0599	+	+	LPS 3h_CTRL 3h;LPS 6h_CTRL 6h	182	171	4	69.6	67.9	1.4	280.74	0	323.31	93640000000	1966	0.0144903	0.000325286	0.709445	4.1303	0.0155085	0.00341098	0.909313	4.04743	P21333;Q5HY54;F8WE98;H0Y5C6;H0Y5F3;H7C2E7	P21333;Q5HY54	Filamin-A	FLNA	1136
0	8.03503	5.53019	6.02288	7.33047	7.52048	7.0192	7.60732	6.20994	6.00518	7.16667	8.52979	8.50276	8.36044	8.35551	7.4353	8.70807	9.00479	8.92238	8.07096	+	+	LPS 3h_CTRL 3h;LPS 6h_CTRL 6h	34	34	34	49.6	49.6	49.6	98.398	0	262.25	3848600000	183	0.0763727	0.00941097	2.79932	2.37537	0.0287687	0.00657143	1.55588	3.3425	P21399;F5H2R8;F5H143;F5H3Z7;E9PEF1;O00408	P21399	Cytoplasmic aconitate hydratase	ACO1	1137
5.03953	6.54642	6.23307	6.52635	6.64987	6.66578	6.7399	6.65086	6.03838	6.60623	7.04988	7.67311	8.06021	7.9837	7.25297	7.88114	7.8894	8.09611	7.85655	7.61445	+	+	LPS 3h_CTRL 3h;LPS 6h_CTRL 6h	16	16	16	32.9	32.9	32.9	63.367	0	80.104	711690000	47	0.00505735	0	1.40493	5.57996	0.00072091	0.0106988	1.3273	9.37579	P21589;Q96B60;H0Y7R7;H0Y3X5	P21589;Q96B60	5-nucleotidase	NT5E	1139
5.16551	0	5.76094	5.80368	6.04922	0	0	5.93677	0	6.21251	6.76973	0	0	6.64354	0	7.74793	7.53424	7.42763	7.09854	0				5	5	5	22.6	22.6	22.6	30.772	0	8.2706	144760000	8	0.323778	0.137206	-1.87322	-1.12433	0.260723	0.126622	3.53181	1.30883	P21796;C9JI87	P21796	Voltage-dependent anion-selective channel protein 1	VDAC1	1140
5.6299	7.93504	7.13239	7.40285	7.67026	7.75487	7.84697	7.77016	7.24507	6.97462	7.07332	8.36478	8.41467	8.36122	8.16077	7.30591	8.18199	8.28409	8.105	7.93867	+	+	LPS 3h_CTRL 3h;LPS 6h_CTRL 6h	18	18	18	47.3	47.3	47.3	41.654	0	66.18	1841900000	94	0.0106889	0.000213967	0.920864	4.51625	0.15077	0.0450176	0.444794	1.7738	P21810;C9JKG1;H0YIH3;F8VNV6;P07585	P21810	Biglycan	BGN	1141
5.57109	0	0	5.79734	0	5.56632	4.34813	7.18167	0	5.86635	7.01439	5.66744	7.01536	7.05308	6.46495	7.40581	0	0	0	0	+	+	LPS 3h_CTRL 3h;LPS 6h_CTRL 6h	5	5	5	24.7	24.7	24.7	30.037	0	8.8538	78155000	4	0.025105	0.00275876	4.36936	3.49078	0.146553	0.0432707	-3.11133	-1.79815	P21964;E7EMS6;E7EUU8;H7BZ45;F8WBW9	P21964;E7EMS6	Catechol O-methyltransferase	COMT	1142
7.32989	8.56367	7.73202	8.03435	8.26195	8.34082	8.47861	8.36862	7.83137	7.90197	8.49838	9.3079	9.41192	9.40822	9.07221	8.91103	9.07733	9.51127	9.17771	8.61506	+	+	LPS 3h_CTRL 3h;LPS 6h_CTRL 6h	37	37	36	47.3	47.3	46.3	77.328	0	323.31	17476000000	408	0.00271673	0	1.15535	6.60909	0.00502643	0.00268983	0.8742	5.58942	P21980;A2A299;A2A2A0;P49221	P21980	Protein-glutamine gamma-glutamyltransferase 2	TGM2	1143
5.96413	7.51657	6.29239	6.83849	6.48279	6.91725	7.29877	7.10741	6.29008	6.13004	7.08636	8.38703	8.36069	8.32726	7.45143	7.26404	7.95916	8.1112	8.06554	7.53835	+	+	LPS 3h_CTRL 3h;LPS 6h_CTRL 6h	19	19	19	28.5	28.5	28.5	89.42	0	92.594	1205500000	67	0.00393952	0	1.30368	5.97619	0.0152083	0.00332882	1.03895	4.07117	P22059;H0YCV6;A0A0A0MSB4;Q6ZN50;Q969R2;H7C1R2;H7C368;H7C428	P22059	Oxysterol-binding protein 1	OSBP	1144
6.4965	8.25382	6.67245	7.3601	7.60971	7.84586	7.84965	7.78837	7.27676	6.84443	7.82804	8.88839	8.81538	8.73163	8.40676	8.14073	8.76048	8.95406	8.81065	8.53531	+	+	LPS 3h_CTRL 3h;LPS 6h_CTRL 6h	42	42	42	49.9	49.9	49.9	107.77	0	255.47	5371200000	235	0.00902936	0	1.25552	4.74118	0.0106222	0.00312286	1.11923	4.52444	P22102;F8WD69;C9JBJ1;C9JTV6;C9JZG2;C9JKQ7;A0A140TA71;H7C366	P22102	Trifunctional purine biosynthetic protein adenosine-3;Phosphoribosylamine--glycine ligase;Phosphoribosylformylglycinamidine cyclo-ligase;Phosphoribosylglycinamide formyltransferase	GART	1145
7.53779	7.77036	6.89655	7.22321	7.66198	8.05135	7.84322	7.55221	7.45764	7.50588	8.37214	8.70375	8.52906	8.56462	8.29881	8.45094	8.77275	8.95219	8.78341	8.49506	+	+	LPS 3h_CTRL 3h;LPS 6h_CTRL 6h	27	27	27	64.2	64.2	64.2	47.079	0	323.31	4778500000	219	0.00398166	0	1.0757	5.95885	0.00474741	0.00280103	1.00881	5.67818	P22234;E9PBS1;D6RF62	P22234;E9PBS1;D6RF62	Multifunctional protein ADE2;Phosphoribosylaminoimidazole-succinocarboxamide synthase;Phosphoribosylaminoimidazole carboxylase	PAICS	1146
0	0	0	0	0	0	0	0	0	5.53561	6.23659	6.58695	6.41544	6.62579	6.41961	6.95716	7.09992	6.93714	6.87975	0	+	+	LPS 3h_CTRL 3h;LPS 6h_CTRL 6h	3	3	3	5.1	5.1	5.1	58.993	0.00051099	3.9039	53268000	5	8.12717e-08	0	6.45687	92.6763	0.148591	0.0441238	4.46767	1.78629	P22307;H0YF61	P22307;H0YF61	Non-specific lipid-transfer protein	SCP2	1147
7.01778	8.98063	7.31368	7.65298	8.52131	8.52143	8.30025	8.70726	7.40014	7.36489	8.32352	9.69439	9.6724	9.57066	9.35257	8.51627	9.63584	9.81335	9.70205	9.26126	+	+	LPS 3h_CTRL 3h;LPS 6h_CTRL 6h	64	64	64	67	67	67	117.85	0	323.31	36308000000	637	0.0106412	0	1.42543	4.52211	0.0280051	0.00654509	1.32696	3.37149	P22314;Q5JRR6;Q5JRR9;Q5JRS0;Q5JRS2;Q5JRS1;Q5JRS3	P22314	Ubiquitin-like modifier-activating enzyme 1	UBA1	1148
8.14554	0	5.49489	5.71226	0	5.62441	0	0	6.07456	5.85102	5.98541	0	0	0	0	6.40526	0	6.68357	6.53303	6.35852	+		LPS 3h_CTRL 3h	4	4	4	61.8	61.8	61.8	9.8875	0	8.1628	156980000	6	0.101142	0.0145149	-2.67346	-2.12175	0.250474	0.120653	1.68608	1.34279	P22528;P35321	P22528;P35321	Cornifin-B;Cornifin-A	SPRR1B;SPRR1A	1149
6.73923	7.78883	7.10653	7.07111	7.83232	7.80465	7.75298	7.79856	7.33197	7.55328	8.23671	8.58947	8.54729	8.60498	8.10047	8.7024	9.30788	8.91576	9.06662	9.30391	+	+	LPS 3h_CTRL 3h;LPS 6h_CTRL 6h	28	28	28	73.1	73.1	73.1	37.429	0	316.47	8381000000	199	0.0112979	0.000205421	1.10818	4.44413	0.0011987	0.00716129	1.41103	8.21143	P22626;A0A087WUI2	P22626;A0A087WUI2	Heterogeneous nuclear ribonucleoproteins A2/B1	HNRNPA2B1	1151
6.99424	0	0	0	0	0	0	5.27646	0	6.72189	6.34725	0	0	0	0	7.63691	6.98775	6.96674	0	0				6	6	6	18.1	18.1	18.1	48.442	0	11.605	79880000	7	0.373901	0.195464	-0.129398	-1	0.503853	0.392111	1.91861	0.733634	P22695;H3BRG4;H3BSJ9;H3BP04;A0A087WVZ4;H3BUE4;H3BUI9	P22695;H3BRG4;H3BSJ9	Cytochrome b-c1 complex subunit 2, mitochondrial	UQCRC2	1152
6.42019	7.52818	6.76131	6.78885	7.79137	7.56394	7.27586	7.25955	6.84381	7.21656	7.25962	7.79662	7.58682	8.05285	7.77541	8.35767	8.13567	7.99328	8.03242	7.82993	+	+	LPS 3h_CTRL 3h;LPS 6h_CTRL 6h	17	17	16	26.6	26.6	25.5	76.149	0	57.402	1137600000	71	0.0487463	0.00368182	0.636283	2.80131	0.000973035	0.00862136	0.837848	8.67197	P23246;H0Y9K7	P23246	Splicing factor, proline- and glutamine-rich	SFPQ	1153
6.52591	7.50275	6.97085	6.96529	7.5449	6.96582	7.56497	7.7789	6.92037	7.24274	7.84201	8.20003	8.05246	8.11314	7.54417	8.45889	8.63214	8.49457	8.629	8.44318	+	+	LPS 3h_CTRL 3h;LPS 6h_CTRL 6h	15	15	15	54.2	54.2	54.2	23.742	0	95.687	2458100000	100	0.0226214	0.00263495	0.84842	3.60677	0.00196983	0.0047234	1.237	7.20224	P23284	P23284	Peptidyl-prolyl cis-trans isomerase B	PPIB	1154
6.88877	8.78223	6.61215	7.17661	8.09653	8.13149	7.86288	8.40059	6.79369	7.30927	8.32123	9.28479	9.30722	9.10278	8.96801	8.51542	9.36935	9.64039	9.53634	9.16361	+	+	LPS 3h_CTRL 3h;LPS 6h_CTRL 6h	40	40	40	84.3	84.3	84.3	53.165	0	323.31	19538000000	327	0.018561	0.0027064	1.48555	3.83359	0.0160161	0.00362005	1.54544	4.00854	P23381;G3V3H8;G3V3Y5;G3V277;H0YJP3;G3V423;G3V5U1;G3V456;G3V3P2;G3V227;G3V3X0;G3V2Y7;G3V5W1;G3V3S7;G3V2F2;G3V3R3;G3V4S4;G3V313;G3V339;G3V2C0;G3V4C7;G3V4N8;G3V5H5;P78534;G3V4A3;G3V4Q0;G3V4N0	P23381	Tryptophan--tRNA ligase, cytoplasmic;T1-TrpRS;T2-TrpRS	WARS	1155
7.38776	8.47035	7.41621	8.05461	8.186	8.38444	8.39138	8.01999	7.8058	7.75354	8.52009	9.39545	9.26776	9.3406	8.91934	8.92829	9.27642	9.56994	9.27367	9.1738	+	+	LPS 3h_CTRL 3h;LPS 6h_CTRL 6h	32	32	31	86.4	86.4	86.4	26.688	0	269.84	18840000000	326	0.00341905	0	1.18566	6.21116	0.0039199	0.00325526	1.17339	5.98434	P23396;E9PL09;E9PPU1;F2Z2S8;H0YCJ7;H0YEU2;E9PQ96;E9PJH4;H0YF32;E9PK82;E9PSF4;E9PQX2;H0YES8	P23396;E9PL09;E9PPU1;F2Z2S8;H0YCJ7;H0YEU2	40S ribosomal protein S3	RPS3	1156
6.54976	7.51203	6.67518	6.85296	7.14987	7.45915	7.33375	7.74425	6.90625	6.31817	7.08718	8.19956	8.24665	8.26342	7.77648	7.49175	8.1174	8.26914	8.18224	8.13239	+	+	LPS 3h_CTRL 3h;LPS 6h_CTRL 6h	37	37	37	20.4	20.4	20.4	224.3	0	102.54	1403900000	84	0.0111796	0.0002066	0.966699	4.45776	0.0446294	0.00909503	0.886273	2.88852	P23467;F8VU56;F8VSD5;Q6ZR19;H0YHE8	P23467;F8VU56;F8VSD5;Q6ZR19	Receptor-type tyrosine-protein phosphatase beta;Protein-tyrosine-phosphatase	PTPRB	1157
0	6.26512	0	0	0	5.8235	0	0	0	0	0	6.88798	6.50567	6.65479	6.23631	0	0	6.79541	6.73077	6.45571	+		LPS 3h_CTRL 3h	2	2	2	1.9	1.9	1.9	162	0.0028024	2.8399	34156000	2	0.0571115	0.00452414	4.00392	2.64782	0.323975	0.180432	2.83168	1.12381	P23470	P23470	Receptor-type tyrosine-protein phosphatase gamma	PTPRG	1158
7.12375	6.46253	0	0	0	6.45656	0	0	0	5.16447	6.55275	0	0	0	7.34349	6.15094	0	8.10796	7.91858	7.45396		+	LPS 6h_CTRL 6h	4	4	4	10.3	10.3	10.3	25.76	0.00053591	4.7033	285810000	3	0.978782	0.960533	0.0619909	0.0282952	0.124283	0.0337781	3.60208	1.94066	P23490	P23490	Loricrin	LOR	1159
5.2663	0	0	0	0	0	0	0	0	5.61953	6.03503	6.36071	0	6.32222	0	6.95383	6.56637	6.45653	5.92463	5.72009	+	+	LPS 3h_CTRL 3h;LPS 6h_CTRL 6h	3	2	1	3	2	1.3	100.42	0.0024096	3.094	22982000	3	0.14676	0.0266509	2.69033	1.79694	0.0155351	0.00355615	5.20038	4.04536	P23497;C9JBL0;E9PHV6	P23497;C9JBL0;E9PHV6	Nuclear autoantigen Sp-100	SP100	1160
6.84719	8.80333	7.50896	8.11167	8.30018	8.43124	8.47	8.52664	7.71912	6.7414	7.92324	9.6515	9.65993	9.50946	9.14007	8.17949	9.23717	9.4935	9.45393	8.9588	+	+	LPS 3h_CTRL 3h;LPS 6h_CTRL 6h	30	30	30	55.3	55.3	55.3	47.716	0	323.31	24458000000	313	0.00665139	0	1.26257	5.17013	0.0626667	0.0124379	1.0869	2.55957	P23526	P23526	Adenosylhomocysteinase	AHCY	1161
7.42101	7.67696	7.29075	7.38746	7.43431	7.57462	7.53085	7.84059	7.12186	7.86003	8.48693	8.72479	8.68144	8.74533	8.49489	8.27372	9.20839	8.67134	9.00962	9.16729	+	+	LPS 3h_CTRL 3h;LPS 6h_CTRL 6h	23	23	15	88	88	60.8	18.502	0	323.31	7323200000	202	0.000107818	0	1.18458	15.2503	0.00518148	0.00260577	1.28048	5.54267	P23528;E9PP50;G3V1A4;E9PK25;E9PQB7;E9PS23;E9PLJ3	P23528;E9PP50;G3V1A4;E9PK25;E9PQB7	Cofilin-1	CFL1	1162
0	0	0	0	5.88546	0	0	0	0	5.64849	6.70017	6.51267	6.81533	6.52351	0	6.7406	0	6.5554	0	0	+		LPS 3h_CTRL 3h	2	2	2	1.8	1.8	1.8	137.92	0.0024343	3.2173	28453000	4	0.174331	0.0365003	4.13324	1.64979	0.547456	0.440752	1.5295	0.656319	P23634;E7ERY9;H0Y7S3;Q16720;Q01814;P20020	P23634;E7ERY9;H0Y7S3;Q16720;Q01814;P20020	Plasma membrane calcium-transporting ATPase 4;Calcium-transporting ATPase;Plasma membrane calcium-transporting ATPase 3;Plasma membrane calcium-transporting ATPase 2;Plasma membrane calcium-transporting ATPase 1	ATP2B4;ATP2B1;ATP2B2;ATP2B3	1163
0	0	0	0	0	0	0	0	0	0	6.49723	6.91923	6.99597	7.04242	6.6521	6.11488	7.33796	6.99777	6.88785	7.01708	+	+	LPS 3h_CTRL 3h;LPS 6h_CTRL 6h	4	4	4	17.9	17.9	17.9	23.819	0.00057604	6.2971	88018000	6	3.42856e-07	0	6.82139	64.6527	4.58088e-06	0.00486957	6.87111	33.7806	P23919;H7C312;H7BZ20;G5E9E9	P23919;H7C312;H7BZ20	Thymidylate kinase	DTYMK	1164
5.63107	7.25995	0	6.33963	6.89907	7.06978	6.95636	7.09583	6.04867	6.04603	7.16194	8.19086	8.12067	8.00134	7.80384	7.52177	8.25811	8.60501	8.58249	7.76794	+	+	LPS 3h_CTRL 3h;LPS 6h_CTRL 6h	25	25	25	38.4	38.4	38.4	90.069	0	98.015	1588100000	76	0.129649	0.0216888	2.62979	1.90393	0.01101	0.00321352	1.50373	4.47761	P23921;E9PL69	P23921;E9PL69	Ribonucleoside-diphosphate reductase large subunit	RRM1	1165
0	6.07302	0	0	5.72724	5.82658	5.75737	5.98066	0	0	5.4666	7.13564	7.07693	6.92	6.19742	6.44688	0	6.11247	6.32406	0	+		LPS 3h_CTRL 3h	3	3	3	3.2	3.2	3.2	73.475	0.0053788	2.4276	45909000	3	0.0427424	0.00330918	4.19927	2.93167	0.897003	0.839472	0.263758	0.137873	P24386;P26374	P24386	Rab proteins geranylgeranyltransferase component A 1	CHM	1166
6.38439	7.37894	6.84617	7.10082	7.15649	7.26045	6.92227	7.27091	6.62313	6.91498	7.50938	8.51046	8.53514	8.5409	8.05165	7.71139	8.40751	8.47998	8.54178	8.01355	+	+	LPS 3h_CTRL 3h;LPS 6h_CTRL 6h	12	10	10	56	51.1	51.1	24.763	0	175.11	2337500000	73	0.000821526	0	1.25615	9.06295	0.00693993	0.00231041	1.23249	5.1088	P24534;C9JZW3;F2Z2G2;F8WF65	P24534	Elongation factor 1-beta	EEF1B2	1167
0	0	0	0	0	0	0	5.13459	0	6.26293	6.65431	6.53982	0	5.7849	0	6.96876	6.50981	0	5.32791	0	+		LPS 3h_CTRL 3h	3	3	3	12.8	12.8	12.8	22.275	0.0014786	3.4114	23308000	3	0.0713478	0.00813427	3.7958	2.43819	0.641743	0.560806	1.48179	0.502465	Q5QNZ2;P24539	Q5QNZ2;P24539	ATP synthase F(0) complex subunit B1, mitochondrial	ATP5F1	1168
0	6.50542	4.79456	0	5.92764	6.08027	5.68642	6.1554	4.72804	5.99089	6.20669	6.6821	6.26522	5.80345	6.0182	7.31641	7.20369	7.08881	7.03643	6.6429	+	+	LPS 3h_CTRL 3h;LPS 6h_CTRL 6h	5	5	5	15	15	15	45.199	0	21.703	82446000	8	0.111898	0.0168963	2.74961	2.03247	0.00949012	0.00277724	1.32944	4.67398	P24752;H0YEL7;E9PRQ6	P24752	Acetyl-CoA acetyltransferase, mitochondrial	ACAT1	1169
0	7.12044	5.65176	6.02938	6.37712	7.07591	6.66891	6.67143	6.18997	6.33001	7.35866	8.08689	7.96864	8.09223	7.35891	7.66354	7.82104	7.9676	7.76713	7.40909	+	+	LPS 3h_CTRL 3h;LPS 6h_CTRL 6h	16	16	16	23.4	23.4	23.4	90.98	0	80.479	715860000	44	0.0824858	0.0100925	2.73732	2.30498	0.00215707	0.00435294	1.13844	7.03017	P25205;J3KQ69;Q7Z6P5	P25205;J3KQ69	DNA replication licensing factor MCM3	MCM3	1170
[truncated: 1,126 more rows]

## Sheet: LPS only 3h
CTRL 3h	CTRL 3h	CTRL 3h	CTRL 3h	CTRL 3h	CTRL 6h	CTRL 6h	CTRL 6h	CTRL 6h	CTRL 6h	LPS 3h	LPS 3h	LPS 3h	LPS 3h	LPS 3h	LPS 6h	LPS 6h	LPS 6h	LPS 6h	LPS 6h	Protein names	Gene names
0	0	0	0	0	6.3379	0	5.91497	0	6.43751	6.5475	7.53167	7.58465	7.5037	6.82332	7.58936	7.89535	8.12303	7.96336	7.50365	Serine/arginine-rich splicing factor 7	SRSF7
[truncated: 226 more rows]

## Sheet: LPS only 6h
CTRL 3h	CTRL 3h	CTRL 3h	CTRL 3h	CTRL 3h	CTRL 6h	CTRL 6h	CTRL 6h	CTRL 6h	CTRL 6h	LPS 3h	LPS 3h	LPS 3h	LPS 3h	LPS 3h	LPS 6h	LPS 6h	LPS 6h	LPS 6h	LPS 6h	Protein names	Gene names
[truncated: 139 more rows]
