# Supplementary material for: Lipopolysaccharides Drive Proinflammatory Extracellular Vesicle Secretion in Coronary Artery Endothelial Cells via Noncanonical Inflammasome Activation
Source: Cell Mol Life Sci. 2026 Apr 21;83(1):239. doi: 10.1007/s00018-025-06006-y (PMC13237317; doi:10.1007/s00018-025-06006-y)
Supplement: Supplementary file 4 — Supplementary Material 4 Table S3 [file 18_2025_6006_MOESM4_ESM.xlsx]

## Sheet: Manuscript information
Journal	Cellular and Molecular Life Sciences
Article title	Lipopolysaccharides Drive Proinflammatory Extracellular Vesicle Secretion in Coronary Artery Endothelial Cells via Noncanonical Inflammasome Activation
Author names	Katariina Nurmi (ORCID 0000-0001-5406-5334)1*, Martina B. Lorey (ORCID 0000-0001-5605-6714)2,3*, Jukka Parantainen1, Wojciech Cypryk4, Eirini Kalogerakou1, Vesa-Petteri Kouri1, Juha Kaivola1, Marcelina Bilicka1, Arzu Beklen1,5, Yan Chen6, Maria Stensland7, Sampsa Matikainen1, Tuula A. Nyman7#, Kari K. Eklund1,8,9#
Author affiliations	1 Faculty of Medicine, Clinicum, Translational Immunology Program, University of Helsinki, Helsinki, Finland
	2 Atherosclerosis Research Laboratory, Wihuri Research Institute, Helsinki, Finland.
	3 Faculty of Biological and Environmental Sciences, Molecular and Integrative Biosciences Research Programme, University of Helsinki, Helsinki, Finland
	4Centre of Molecular and Macromolecular Studies, Polish Academy of Sciences, Lodz, Poland
	5Faculty of Dentistry, Eskisehir Osmangazi University, Eskisehir, Turkey.
	6Urological department, Institute of Clinical Medicine, the First Affiliated Hospital of Zhengzhou University, Zhengzhou City, Hennan Province, China.
	7Department of Immunology, University of Oslo and Oslo University Hospital, Oslo, Norway
	8Department of Rheumatology, University of Helsinki and Helsinki University Hospital, Helsinki, Finland
	9ORTON Orthopaedic Hospital, Helsinki, Finland
Correspondance to	Katariina.nurmi@helsinki.fi
Supplementary Table 3	Rest secretome fraction data
	Sheet ‘RS proteomics data’ shows all reproducibly identified and quantified proteins from RS samples. Statistically significant differences between LPS and mock transfected samples are marked with + in columns Q and R, and columns AG and AK show the magnitude of the difference (log10 value) between the groups.

## Sheet: RS proteomics data
Intensity RS HC1 2	Intensity RS HC2 2A	Intensity RS HC2 2B	Intensity RS HC2 2C	Intensity RS HC1 3	Intensity RS HC2 3A	Intensity RS HC2 3B	Intensity RS HC2 3C	Intensity RS HC1 5	Intensity RS HC2 5A	Intensity RS HC2 5B	Intensity RS HC2 5C	Intensity RS HC1 6	Intensity RS HC2 6A	Intensity RS HC2 6B	Intensity RS HC2 6C	Student's T-test Significant LPS 3h_CTRL 3h	Student's T-test Significant LPS 6h_CTRL 6h	Student's T-test significant	Peptides	Razor + unique peptides	Unique peptides	Sequence coverage [%]	Unique + razor sequence coverage [%]	Unique sequence coverage [%]	Mol. weight [kDa]	Q-value	Score	Intensity	MS/MS count	Student's T-test p-value LPS 3h_CTRL 3h	Student's T-test q-value LPS 3h_CTRL 3h	Student's T-test Difference LPS 3h_CTRL 3h	Student's T-test Test statistic LPS 3h_CTRL 3h	Student's T-test p-value LPS 6h_CTRL 6h	Student's T-test q-value LPS 6h_CTRL 6h	Student's T-test Difference LPS 6h_CTRL 6h	Student's T-test Test statistic LPS 6h_CTRL 6h	Protein IDs	Majority protein IDs	Protein names	Gene names	id
CTRL 3h	CTRL 3h	CTRL 3h	CTRL 3h	LPS 3h	LPS 3h	LPS 3h	LPS 3h	CTRL 6h	CTRL 6h	CTRL 6h	CTRL 6h	LPS 6h	LPS 6h	LPS 6h	LPS 6h
0	0	0	0	0	6.62179	6.61115	0	6.65451	6.46654	0	0	7.24331	6.80922	7.30287	7.16113	+		LPS 3h_CTRL 3h	2	2	2	15.6	15.6	15.6	7.0913	0.0023753	11.928	74245000	7	0.18169	0.0447751	3.30823	1.73205	0.143499	0.131649	3.84887	1.96962	A0A024R1R8;Q9Y2S6	A0A024R1R8;Q9Y2S6	Translation machinery-associated protein 7	hCG_2014768;TMA7	0
0	0	0	0	0	0	0	0	0	0	0	0	0	5.69733	5.75163	5.8337				1	1	1	11.6	11.6	11.6	18.607	0.0076336	6.371	1744400	1	NaN	1	0	NaN	0.057695	0.0979104	4.32066	2.99943	C9JCK5;A0A024RA52;P25787	C9JCK5;A0A024RA52;P25787	Proteasome subunit alpha type;Proteasome subunit alpha type-2	PSMA2	1
0	6.48673	0	6.15585	0	6.84418	6.65624	6.65473	6.22123	6.77759	6.34303	6.49878	6.5563	6.42052	7.03822	7.0293				2	2	2	2.6	2.6	2.6	82.521	0	15.629	61396000	7	0.324192	0.155409	1.87814	1.17667	0.28425	0.317194	0.300927	1.30072	A0A075B738;P16284	A0A075B738;P16284	Platelet endothelial cell adhesion molecule	PECAM1	2
8.08728	7.85006	7.73479	8.38511	8.28834	8.4816	8.50243	8.48603	8.71961	8.5219	7.82493	8.00894	9.12434	7.44963	7.9941	7.61873	+		LPS 3h_CTRL 3h	28	28	3	73.5	73.5	8.8	54.603	0	323.31	4163600000	219	0.0787314	0.00730337	0.42529	2.62398	0.547662	0.615035	-0.222143	-0.675687	F8W809;A0A087WSW9;A0A182DWI3;A0A087WSY9;Q16881;E9PIR7;E9PKD3;A0A0B4J225;E9PIZ5;E9PLT3;E9PKI4;E9PQI3;E9PRI8;E9PJU2;A0A096LPD9;E7EWK1;A0A096LPK7;A0A182DWF2;D3YTF8;A0A182DWF3;Q9NNW7	F8W809;A0A087WSW9;A0A182DWI3;A0A087WSY9;Q16881;E9PIR7	Thioredoxin reductase 1, cytoplasmic	TXNRD1	3
0	5.44714	0	0	0	6.01149	6.58614	6.35164	6.65161	5.69197	4.97783	4.45191	7.08643	6.09244	6.64108	6.76775	+		LPS 3h_CTRL 3h	3	3	3	24.7	24.7	24.7	21.945	0	32.693	36182000	7	0.155853	0.0268679	3.37553	1.88545	0.0843268	0.14781	1.2036	2.54478	A0A087WTB8;P15374;Q5TBK7	A0A087WTB8;P15374	Ubiquitin carboxyl-terminal hydrolase;Ubiquitin carboxyl-terminal hydrolase isozyme L3	UCHL3	4
6.33216	5.91919	6.31737	6.55972	5.65223	6.38021	6.02449	6.32938	6.72071	6.54893	5.8368	6.15579	0	0	5.518	5.23254				3	3	3	7.5	7.5	7.5	31.408	0	18.604	26140000	7	0.491411	0.35673	-0.185533	-0.781699	0.128499	0.13668	-3.62792	-2.0841	A0A087WU08;A0A0C4DGL8;J3QLC9;J3QR68;H0Y300;P00738;H3BS21	A0A087WU08;A0A0C4DGL8;J3QLC9;J3QR68;H0Y300;P00738	Haptoglobin;Haptoglobin alpha chain;Haptoglobin beta chain	HP	5
0	0	0	0	0	6.03407	6.0331	5.78636	5.99168	0	0	0	6.17252	0	6.0187	6.19791	+		LPS 3h_CTRL 3h	1	1	1	19	19	19	6.6856	0.0093809	6.3227	7862200	3	0.0577746	0.00651429	4.46338	2.9977	0.172545	0.168293	3.09936	1.7833	C9J5J3;A0A0D9SF32;A0A087WWJ2;B0AZT5;C9J5D1;E7EQ69;Q9GZZ1	C9J5J3;A0A0D9SF32;A0A087WWJ2;B0AZT5;C9J5D1;E7EQ69;Q9GZZ1	N-alpha-acetyltransferase 50	NAA50	6
5.75935	7.12571	5.67258	6.86227	6.62071	7.13504	7.17909	7.08579	7.42123	7.15685	6.55112	6.57763	7.79449	6.65858	7.4133	7.47595	+		LPS 3h_CTRL 3h	14	10	10	40.5	31.7	31.7	26.42	0	71.888	237540000	47	0.150075	0.0257708	0.650179	1.92381	0.297644	0.330484	0.408873	1.25722	A0A087WWU8;Q5HYB6;Q5VU61;J3KN67;D6R904;P06753;D6RFM2;K7EP68;H0YL80;H0YKX5;H0YKP3;H0YNC7;F5H7S3;H7BYY1;H0YK48;H0YL52;B7Z596;Q6ZN40;P09493	A0A087WWU8;Q5HYB6;Q5VU61;J3KN67;D6R904		TPM3;DKFZp686J1372	7
0	0	0	0	0	5.99871	5.68373	5.31475	0	0	0	0	6.13107	5.56591	6.13424	5.93383	+	+	LPS 3h_CTRL 3h;LPS 6h_CTRL 6h	1	1	1	4.3	4.3	4.3	37.504	0.005814	6.4409	5627400	1	0.0583398	0.005472	4.2493	2.9855	2.50351e-05	0	5.94126	44.4676	A0A087WX59;Q16186	A0A087WX59;Q16186	Proteasomal ubiquitin receptor ADRM1	ADRM1	8
0	5.14507	0	4.85285	4.63585	6.48508	6.67872	6.30869	6.69719	5.95534	4.95672	0	7.2392	6.33427	6.74175	6.83523	+		LPS 3h_CTRL 3h	2	2	2	35.7	35.7	35.7	11.065	0	17.743	47955000	6	0.0727625	0.00591716	3.5276	2.71652	0.213722	0.238268	2.3853	1.57324	D6RFM0;D6RAH7;H9KV45;A0A0A0MQU3;A0A087WY85;P62837;P61077;D6RAW0	D6RFM0;D6RAH7;H9KV45;A0A0A0MQU3;A0A087WY85;P62837;P61077;D6RAW0	Ubiquitin-conjugating enzyme E2 D2;Ubiquitin-conjugating enzyme E2 D3	UBE2D2;UBE2D3	9
0	0	0	0	0	6.87711	6.52221	5.68657	6.67689	0	4.72555	0	6.96628	6.09391	6.7237	6.54075	+		LPS 3h_CTRL 3h	3	3	3	20.7	20.7	20.7	19.155	0	18.34	35416000	7	0.0593652	0.00506667	4.77147	2.96375	0.0934852	0.142938	3.73055	2.42814	A0A087WYT3;Q15185;B4DDC6	A0A087WYT3;Q15185;B4DDC6	Prostaglandin E synthase 3	PTGES3	10
0	0	0	0	0	5.4334	0	5.44567	4.88432	0	0	0	5.87543	0	4.65447	4.58988	+		LPS 3h_CTRL 3h	1	1	1	26.6	26.6	26.6	6.9439	0	45.68	1461600	1	0.181691	0.0452828	2.71977	1.73205	0.124466	0.142152	2.55887	2.1176	F8WE71;C9J9S3;C9JP48;A0A087WYY5;F5H1L6;E7ETD8;F5H037;E9PMD7;F8VR82;F8VYE8;F8W0W8;P36873;P62140;P62136	F8WE71;C9J9S3;C9JP48;A0A087WYY5;F5H1L6;E7ETD8;F5H037;E9PMD7;F8VR82;F8VYE8;F8W0W8;P36873;P62140;P62136	Serine/threonine-protein phosphatase;Serine/threonine-protein phosphatase PP1-gamma catalytic subunit;Serine/threonine-protein phosphatase PP1-beta catalytic subunit;Serine/threonine-protein phosphatase PP1-alpha catalytic subunit	PPP1CB;PPP1CC;PPP1CA	11
0	0	0	0	0	5.81105	5.84192	4.9587	5.96768	0	0	0	0	4.71078	0	0	+		LPS 3h_CTRL 3h	1	1	1	3.8	3.8	3.8	31.124	0.0057361	6.3981	2412700	1	0.0591748	0.00510448	4.15292	2.96775	0.894875	0.88228	-0.314225	-0.143661	A0A0C4DFV9;A0A087X027;Q01105;P0DME0	A0A0C4DFV9;A0A087X027;Q01105;P0DME0	Protein SET;Protein SETSIP	SET;SETSIP	12
6.08343	6.79768	6.76795	6.42549	5.24022	0	0	6.31406	5.52456	6.27736	6.68182	6.3579	6.20844	5.62219	5.82764	5.67938	+		LPS 3h_CTRL 3h	1	1	1	1.7	1.7	1.7	72.243	0.0020367	6.7358	30747000	5	0.141014	0.0253554	-3.63006	-1.98759	0.368506	0.4371	-0.375995	-1.05596	A0A087X0H5;P10912	A0A087X0H5;P10912	Growth hormone receptor;Growth hormone-binding protein	GHR	13
0	0	0	0	0	5.36793	5.36689	4.89939	4.97423	5.21195	4.64051	0	5.8409	4.50877	4.83715	5.01724	+		LPS 3h_CTRL 3h	1	1	1	9.6	9.6	9.6	26.011	0.0058366	6.455	1744600	1	0.0581629	0.00565289	3.90855	2.9893	0.366143	0.436299	1.34434	1.06202	H0YM70;A0A087X1Z3;Q9UL46	H0YM70;A0A087X1Z3;Q9UL46	Proteasome activator complex subunit 2	PSME2	14
5.46644	0	0	0	6.46636	5.58111	5.7702	0	7.48521	0	0	0	8.00337	0	6.60552	6.59862	+		LPS 3h_CTRL 3h	4	4	4	35.7	35.7	35.7	15.562	0	158.92	143530000	10	0.133149	0.0236581	3.08781	2.04699	0.158187	0.151821	3.43058	1.87042	A0A096LNZ9;A0A096LPJ4;P05161	A0A096LNZ9;A0A096LPJ4;P05161	Ubiquitin-like protein ISG15	ISG15	15
8.47353	8.39352	8.88639	8.59059	8.65929	8.96633	8.87731	8.77762	7.00458	8.87531	8.10065	8.76835	7.22758	8.1313	5.61969	0	+		LPS 3h_CTRL 3h	1	1	1	2	2	2	74.824	0.006	6.5602	6065400000	9	0.150612	0.0255686	0.234133	1.92017	0.241392	0.267081	-2.94258	-1.45609	F5H0Q6;A0A0A0MQS2;Q8N2M8	F5H0Q6;A0A0A0MQS2;Q8N2M8	CLK4-associating serine/arginine rich protein	CLASRP	17
0	5.57851	5.02111	5.23047	0	6.80722	6.60836	6.50432	6.81302	5.68723	4.96805	0	6.35773	5.99668	6.65284	6.14703	+		LPS 3h_CTRL 3h	4	4	0	28.2	28.2	0	17.39	0	38.287	30573000	5	0.0614391	0.00684932	1.02245	2.92115	0.284039	0.318382	1.92149	1.30143	B9ZVX7;A0A0A0MR85;Q03013;P09488;E7EWW9	B9ZVX7;A0A0A0MR85;Q03013;P09488;E7EWW9	Glutathione S-transferase Mu 4;Glutathione S-transferase Mu 1	GSTM1;GSTM4	18
0	5.379	0	0	0	5.97758	5.61767	5.52489	0	0	0	0	6.47535	5.65751	6.1313	6.13443	+	+	LPS 3h_CTRL 3h;LPS 6h_CTRL 6h	1	1	1	2.4	2.4	2.4	67.194	0.002193	7.9409	8096600	2	0.150287	0.0256693	2.93528	1.92237	4.59855e-05	0	6.09965	36.2985	A0A0A0MRN5;Q9NZT2	A0A0A0MRN5;Q9NZT2	Opioid growth factor receptor	OGFR	19
7.0923	6.81989	6.73495	7.14789	7.36521	6.95452	6.92661	7.08239	7.43303	7.00843	6.72311	6.99851	7.39093	5.96931	6.88907	6.80558	+		LPS 3h_CTRL 3h	5	5	5	14.5	14.5	14.5	43.911	0	38.311	183410000	15	0.161432	0.0288561	0.133424	1.84996	0.371793	0.43738	-0.277045	-1.04758	A0A0A0MS08;P01857;A0A0A0MS07;P01860;P01859;P01861	A0A0A0MS08;P01857;A0A0A0MS07;P01860	Ig gamma-1 chain C region;Ig gamma-3 chain C region	IGHG1;IGHG3	20
7.16631	6.76751	0	7.28224	0	0	0	0	0	0	0	6.68919	0	0	0	0	+		LPS 3h_CTRL 3h	1	1	1	0.9	0.9	0.9	142.46	0.005848	6.4603	44562000	0	0.0579368	0.006	-5.30402	-2.99419	0.391002	0.467975	-1.6723	-1	A0A0A0MSE1;Q15303	A0A0A0MSE1;Q15303	Receptor protein-tyrosine kinase;Receptor tyrosine-protein kinase erbB-4;ERBB4 intracellular domain	ERBB4	22
6.23419	7.11787	5.93665	6.67314	6.32048	7.25457	7.25137	7.12914	7.46761	7.22013	6.61541	6.70097	7.93187	6.95497	7.48004	7.67273	+		LPS 3h_CTRL 3h	7	7	6	38	38	31.6	18.976	0	45.343	298700000	37	0.177678	0.0450986	0.498429	1.75416	0.166939	0.157011	0.508869	1.81628	A0A0A0MSI0;Q06830;A0A0A0MRQ5;H7C3T4;Q13162	A0A0A0MSI0;Q06830	Peroxiredoxin-1	PRDX1	23
5.95518	7.16179	5.82558	6.89076	6.40252	7.85591	7.89791	7.84116	7.75813	7.4445	6.84125	6.74393	8.38794	7.15494	7.50842	7.52188	+		LPS 3h_CTRL 3h	23	23	23	42.5	42.5	42.5	69.334	0	273.58	668320000	81	0.0624155	0.00671141	1.04105	2.90171	0.168865	0.161565	0.446345	1.80481	A0A0A0MSQ0;P13797;H7C4N2;U3KQI3;P13796;Q5TBN3;Q14651;C9JAM8	A0A0A0MSQ0;P13797	Plastin-3	PLS3	24
0	0	0	0	0	6.34246	6.6549	5.50587	6.0013	0	5.3428	0	6.88819	6.02629	6.57634	6.42406	+		LPS 3h_CTRL 3h	2	2	1	9.3	9.3	6.7	34.339	0	18.066	23479000	7	0.059374	0.00502941	4.62581	2.96356	0.0927663	0.143964	3.6427	2.43678	S4R3Z2;A0A0A0MSS8;P42330;S4R3D5;S4R3P0;A6NHU4;P17516	S4R3Z2;A0A0A0MSS8;P42330;S4R3D5;S4R3P0;A6NHU4;P17516	Aldo-keto reductase family 1 member C3;Aldo-keto reductase family 1 member C4	AKR1C3;AKR1C2;AKR1C1;AKR1C4	25
0	5.72813	0	0	0	6.51448	5.52447	6.15336	6.43473	5.7535	5.16964	0	0	5.17374	6.26853	5.68605	+		LPS 3h_CTRL 3h	3	2	2	14.2	9.9	9.9	24.914	0.002445	12.291	11488000	3	0.144088	0.0248421	3.11604	1.96543	0.983157	0.973982	-0.0573888	-0.0229147	A0A0A0MTN3;P21266	A0A0A0MTN3;P21266	Glutathione S-transferase Mu 3	GSTM3	26
7.93889	7.76942	7.66977	8.11384	8.14261	8.63319	8.66428	8.66552	8.77477	8.45131	7.64768	8.00805	9.08714	7.44685	8.07784	7.83909	+		LPS 3h_CTRL 3h	20	20	14	50.3	50.3	34.7	64.824	0	323.31	4281500000	183	0.034152	0.0126667	0.653418	3.70532	0.762667	0.837261	-0.107718	-0.330634	A0A0A0MTS2;P06744;K7EQ48;A0A0J9YXP8;A0A0J9YYH3;A0A0J9YX90;K7EPY4;K7EP41;K7ELR7;K7ENA0;K7ERC6;K7ESF4;K7EIL4;K7ERK8;Q8N196	A0A0A0MTS2;P06744;K7EQ48;A0A0J9YXP8;A0A0J9YYH3;A0A0J9YX90	Glucose-6-phosphate isomerase	GPI	27
0	0	0	5.44539	0	5.97562	5.88403	5.84877	6.68779	5.71733	5.28341	0	7.1396	0	5.81458	0	+		LPS 3h_CTRL 3h	2	2	2	7.3	7.3	7.3	51.504	0.0023095	11.517	22726000	1	0.161166	0.028963	3.06576	1.85161	0.491841	0.583898	-1.18359	-0.780851	A0A0B4J2A0;Q9UHJ6	A0A0B4J2A0;Q9UHJ6	Sedoheptulokinase	TRPV1;SHPK	29
5.81128	0	5.95338	5.731	5.57593	6.37685	6.39705	6.28237	6.74584	6.18004	4.97996	5.901	7.10639	0	5.87727	0				3	3	3	11.4	11.4	11.4	53.806	0	21.391	30758000	10	0.3307	0.15999	1.78414	1.15795	0.255335	0.274688	-2.70579	-1.4025	A0A0C4DFZ2;P15289	A0A0C4DFZ2;P15289	Arylsulfatase A;Arylsulfatase A component B;Arylsulfatase A component C	ARSA	30
0	5.6957	0	0	5.97661	6.72685	6.6169	6.42862	5.90917	6.46359	4.98917	5.51244	7.50629	7.20431	7.23093	7.21117	+	+	LPS 3h_CTRL 3h;LPS 6h_CTRL 6h	8	8	8	25.9	25.9	25.9	47.713	0	60.443	99111000	12	0.0329435	0.01425	5.01332	3.75763	0.0149258	0.0263333	1.56958	5.05641	H0Y7F0;H0Y9H6;E9PDE4;E7ES10;E9PCH5;E7EVY3;B7Z574;A0A0C4DGB5;P20810;E7EQ12;A0A0A0MR45;E7EQA0;H0YD33;F8W7E0;D6RAA8;D6RC54;A0A0C4DGD1	H0Y7F0;H0Y9H6;E9PDE4;E7ES10;E9PCH5;E7EVY3;B7Z574;A0A0C4DGB5;P20810;E7EQ12;A0A0A0MR45;E7EQA0;H0YD33	Calpastatin	CAST	31
5.35692	5.75151	5.30042	5.9989	6.2704	7.35944	7.01712	6.94221	7.3579	6.93699	5.74833	5.80127	7.26496	5.63849	6.57822	6.51841	+		LPS 3h_CTRL 3h	5	5	5	43.3	43.3	43.3	15.395	0	78.817	104450000	19	0.0089403	0	1.29535	6.07827	0.94183	0.916009	0.0388988	0.0792413	A0A0C4DGL3;H0YNW5;H0YKC5;P33316;H0YMP1;H0YMM5;H0YNJ9;H0YKI0	A0A0C4DGL3;H0YNW5;H0YKC5;P33316;H0YMP1;H0YMM5;H0YNJ9;H0YKI0	Deoxyuridine 5-triphosphate nucleotidohydrolase, mitochondrial	DUT	32
5.5603	5.87659	0	4.98975	4.92094	6.92345	7.0952	6.87397	7.22157	6.488	5.08372	0	7.64804	6.8429	7.20382	7.08877				5	5	5	31.4	31.4	31.4	19.897	0	49.424	129150000	14	0.254052	0.121723	2.34673	1.4073	0.212911	0.23524	2.49756	1.57691	A0A0D9SFZ9;Q5JXH8;Q5JXH7;Q5JXI3;Q5JXI2;Q5JXI8;Q13642;A0A0D9SFI6;A0A0D9SFB0;Q5JXH9;A0A0D9SGB2;Q5JXI0;A0A0D9SG53;A0A0D9SEY7;A0A0D9SGD1	A0A0D9SFZ9;Q5JXH8;Q5JXH7;Q5JXI3;Q5JXI2;Q5JXI8;Q13642;A0A0D9SFI6;A0A0D9SFB0;Q5JXH9;A0A0D9SGB2;Q5JXI0	Four and a half LIM domains protein 1	FHL1	33
0	0	0	0	0	5.96714	6.01899	5.62321	5.73205	5.26088	0	5.35818	6.31601	5.61183	0	5.93592	+		LPS 3h_CTRL 3h	2	2	2	24.7	24.7	24.7	10.862	0.002457	12.362	6684000	7	0.0579157	0.0060531	4.40234	2.99464	0.0703873	0.11729	0.378163	2.756	E5RG62;E5RK70;H0YBX2;G5EA19;U3KQS5;E5RGF2;A0A0D9SGD3;E5RG17;Q6P1N9	E5RG62;E5RK70;H0YBX2;G5EA19;U3KQS5;E5RGF2;A0A0D9SGD3;E5RG17;Q6P1N9	Putative deoxyribonuclease TATDN1	TATDN1	34
6.93674	6.99949	6.09022	6.72424	6.97356	7.72696	7.75551	7.58451	8.01557	7.33248	6.72638	6.83931	8.1628	7.15345	7.72187	7.5469	+		LPS 3h_CTRL 3h	19	16	7	35.2	31.8	15.7	70.108	0	123.9	568310000	53	0.0906226	0.0104974	0.822461	2.46304	0.213869	0.237209	0.41782	1.57257	A0A0G2JIW1;P0DMV9;P0DMV8;V9GZ37	A0A0G2JIW1;P0DMV9;P0DMV8;V9GZ37	Heat shock 70 kDa protein 1B;Heat shock 70 kDa protein 1A	HSPA1B;HSPA1A	35
6.59368	6.6941	5.99633	6.83027	6.83616	7.38196	7.41777	7.27221	7.51586	7.13293	6.25823	6.65021	7.83925	6.59122	7.10995	6.63988	+		LPS 3h_CTRL 3h	5	5	5	50	50	50	21.843	0	105.72	235330000	31	0.0731101	0.00588235	0.69843	2.71088	0.631248	0.713423	0.155767	0.53258	E9PP14;A0A0J9YX13;E9PKL9;Q13630;E9PLH9;E9PP60	E9PP14;A0A0J9YX13;E9PKL9;Q13630;E9PLH9	GDP-L-fucose synthase	TSTA3	37
7.65012	6.72918	6.62382	6.96756	7.21131	7.19449	7.21785	6.85871	7.22505	7.1117	6.9778	6.63923	8.39122	6.64616	6.64444	6.72345				4	4	4	23.9	23.9	23.9	24.284	0	136.18	424180000	22	0.634979	0.569953	0.12792	0.526511	0.780334	0.8384	0.112872	0.304954	A0A0U1RQQ4;Q9UNN8;A0A0U1RRC4	A0A0U1RQQ4;Q9UNN8;A0A0U1RRC4	Endothelial protein C receptor	PROCR	39
0	0	0	0	0	5.63898	5.6564	0	5.62345	0	0	0	6.11086	5.32748	5.88419	0	+		LPS 3h_CTRL 3h	1	1	1	1.8	1.8	1.8	73.502	0.0093633	6.3204	3578300	1	0.181691	0.0469416	2.82384	1.73205	0.156608	0.150899	2.92477	1.88056	A0A1C7CYX9	A0A1C7CYX9			40
5.66745	0	0	5.78559	6.00307	6.19882	6.25229	6.14376	6.5102	6.11284	5.58251	5.74007	6.99292	5.2754	6.38929	6.25222	+		LPS 3h_CTRL 3h	2	2	1	7.4	7.4	3	34.211	0.0024814	12.514	26574000	6	0.148231	0.024544	3.28623	1.93642	0.558047	0.616888	0.241056	0.657067	Q5SRN7;A0A1W2PS24;Q5SRN5;P30447;P16188;P13746;P05534;P04439;A0A140T9X6;A0A140T9W7;A0A140T9W3;A0A140T9D9;A0A140T9C2;A0A140T939;A0A140T9S9;A0A140T9H3;A0A140T9G0;A0A140T9A9;A0A140T951;A0A1W2PS56;A0A1W2PRX1;A0A1W2PP77;A0A1W2PNZ7;Q31611;A0A0G2JNX1;A0A0G2JI36;A0A140T975;A0A140T955;A0A140T941;A0A140T933;A0A140T8W8;A0A1W2PR61;A0A1W2PQS8;Q9GJ45;A0A140T9V0;A0A140T8X0;Q8MH48;A0A1W2PQD0;A0A1W2PS39;A0A1W2PPQ2…	Q5SRN7;A0A1W2PS24;Q5SRN5;P30447;P16188;P13746;P05534;P04439;A0A140T9X6;A0A140T9W7;A0A140T9W3;A0A140T9D9;A0A140T9C2;A0A140T939;A0A140T9S9;A0A140T9H3;A0A140T9G0;A0A140T9A9;A0A140T951;A0A1W2PS56;A0A1W2PRX1;A0A1W2PP77;A0A1W2PNZ7;Q31611;A0A0G2JNX1;A0A0G2JI36;A0A140T975;A0A140T955;A0A140T941;A0A140T933;A0A140T8W8;A0A1W2PR61;A0A1W2PQS8;Q9GJ45;A0A140T9V0;A0A140T8X0;Q8MH48;A0A1W2PQD0;A0A1W2PS39;A0A1W2PPQ2…	HLA class I histocompatibility antigen, A-23 alpha chain;HLA class I histocompatibility antigen, A-30 alpha chain;HLA class I histocompatibility antigen, A-11 alpha chain;HLA class I histocompatibility antigen, A-24 alpha chain;HLA class I histocompatibility antigen, A-3 alpha chain;HLA class I histocompatibility antigen, alpha chain G;HLA class I histocompatibility antigen, alpha chain E;HLA cla…	HLA-A;HLA-G2.2;HLA-G;HLA-F;HLA-E;HLA-C;HLA-B;HLA-H	41
6.03715	6.28382	5.91736	6.24433	6.48171	7.17832	7.26635	7.19318	7.14473	6.62425	6.06119	5.96936	7.41357	6.29686	7.1229	7.0103	+		LPS 3h_CTRL 3h	6	6	6	34.3	34.3	34.3	34.006	0	186.9	138130000	25	0.0161553	0	0.909226	4.91242	0.224426	0.242166	0.511025	1.52604	A6NDG6	A6NDG6	Phosphoglycolate phosphatase	PGP	42
0	5.40162	5.01444	0	5.12791	6.3356	5.84808	6.16501	0	6.20082	0	5.4941	6.36074	0	6.62807	6.64021	+		LPS 3h_CTRL 3h	2	2	2	17.4	17.4	17.4	14.192	0.0024691	12.44	17631000	3	0.100582	0.0130146	3.26513	2.34697	0.556455	0.616483	1.98353	0.659904	J3KQ18;B5MC82;P30046;A6NHG4	J3KQ18;B5MC82;P30046;A6NHG4	D-dopachrome decarboxylase;D-dopachrome decarboxylase-like protein	DDT;DDTL	43
0	0	0	0	0	5.52351	5.76341	5.23525	5.25071	0	0	0	5.74298	0	4.6391	0	+		LPS 3h_CTRL 3h	1	1	1	26.2	26.2	26.2	11.677	0.0021978	7.9733	1860700	1	0.0580926	0.0057479	4.13054	2.99082	0.336863	0.382195	1.28284	1.14056	C9JQD0;C9K0F7;C9JAL0;H7C3I5;A6NND8;A6NHJ8;O95825	C9JQD0;C9K0F7;C9JAL0;H7C3I5;A6NND8;A6NHJ8;O95825	Quinone oxidoreductase-like protein 1	CRYZL1	44
0	5.76506	0	5.63759	0	6.44665	6.40958	6.40788	6.55463	5.98483	0	5.79822	6.51784	6.44379	6.64772	6.72506				2	2	2	20.5	20.5	20.5	13.028	0	13.817	29945000	5	0.279157	0.12989	1.96536	1.31783	0.290572	0.323309	1.99918	1.27993	A6NIR2;X6R7Y7;Q9Y547	A6NIR2;X6R7Y7;Q9Y547	Intraflagellar transport protein 25 homolog	HSPB11	45
0	5.6568	0	5.26479	0	6.29039	6.06055	0	6.28686	5.92702	0	5.21192	0	0	0	0				1	1	1	2.5	2.5	2.5	51.086	0.0022573	10.109	6682900	1	0.887152	0.819207	0.357337	0.154323	0.0592996	0.101846	-4.35645	-2.96512	A6NJA2;P54578	A6NJA2;P54578	Ubiquitin carboxyl-terminal hydrolase;Ubiquitin carboxyl-terminal hydrolase 14	USP14	46
0	0	0	0	0	6.23035	6.74525	5.90051	6.03774	0	0	0	7.13082	5.15567	5.61971	6.43759	+		LPS 3h_CTRL 3h	2	2	2	12.6	12.6	12.6	14.455	0.0022676	10.907	25962000	1	0.0585102	0.00534375	4.71903	2.98185	0.0310951	0.0863704	4.57651	3.84259	A6NJH9;P47813;O14602	A6NJH9;P47813;O14602	Eukaryotic translation initiation factor 1A, X-chromosomal;Eukaryotic translation initiation factor 1A, Y-chromosomal	EIF1AY;EIF1AX	47
0	0	0	0	0	0	6.52082	0	5.96159	0	0	0	7.01703	0	5.99777	6.04747				2	2	2	14.6	14.6	14.6	32.936	0	69.412	16743000	4	0.391002	0.227822	1.63021	1	0.133286	0.133409	3.27517	2.04591	F6WIT2;A6PVN5;Q15257;B7ZBQ0;Q68CR8;A6PVN8;C9IZ76;A6PVN6;Q5T949;Q5T948;A6PVN9	F6WIT2;A6PVN5;Q15257;B7ZBQ0;Q68CR8;A6PVN8;C9IZ76;A6PVN6;Q5T949;Q5T948;A6PVN9	Serine/threonine-protein phosphatase 2A activator	PPP2R4;DKFZp781M17165	49
8.01077	9.1087	8.36226	9.39373	8.6791	9.26827	9.4294	9.4232	9.45062	9.48705	7.93667	9.05392	8.56658	9.00061	9.21101	9.64023	+		LPS 3h_CTRL 3h	2	2	2	28.6	28.6	28.6	10.959	0	118.78	26658000000	252	0.137651	0.0244184	0.481128	2.0125	0.82002	0.845713	0.122541	0.24817	A6XGL2;P01308;C9JNR5;F8WCM5	A6XGL2;P01308;C9JNR5;F8WCM5	Insulin;Insulin B chain;Insulin A chain;Insulin, isoform 2	INS;INS-IGF2	50
5.80907	6.3098	0	6.15609	0	6.20777	6.39067	6.41249	0	6.11297	5.95985	0	0	0	0	6.77112				2	1	1	15.6	6.7	6.7	15.317	0.0020408	6.7827	18887000	5	0.945793	0.88625	0.183993	0.0738304	0.693339	0.780877	-1.32543	-0.434411	A8MUA9;A8MU27;P55854	A8MUA9;A8MU27;P55854	Small ubiquitin-related modifier 3	SUMO3	52
5.93038	6.01372	0	5.56984	6.36175	6.65455	6.94024	6.60321	6.81801	6.1936	5.75416	0	7.51176	7.06333	7.36627	7.24487				4	4	4	9.4	9.4	9.4	61.626	0	70.218	115380000	11	0.244105	0.113696	2.26145	1.44541	0.193381	0.205491	2.60512	1.67066	B0YIW6;P48444	B0YIW6;P48444	Coatomer subunit delta	ARCN1	53
0	6.15743	0	0	0	6.53087	5.80102	6.04313	6.51749	6.34463	5.51419	0	6.90228	0	6.16979	6.3903	+		LPS 3h_CTRL 3h	3	3	3	9.6	9.6	9.6	29.295	0	17.285	24319000	4	0.162705	0.0313235	3.0544	1.84206	0.923538	0.899572	0.271516	0.104267	B1AK87;B1AK88;P47756;B1AK85	B1AK87;B1AK88;P47756	F-actin-capping protein subunit beta	CAPZB	54
0	0	5.01916	5.16349	0	6.32636	6.24507	5.7055	6.43433	5.76738	5.15963	5.32591	6.96827	0	0	5.88955				2	2	2	4.6	4.6	4.6	53.252	0	15.576	18367000	6	0.258769	0.125195	2.02357	1.38979	0.252738	0.273967	-2.45736	-1.41224	Q6NVW1;B1AKC9;P29323	Q6NVW1;B1AKC9;P29323	Receptor protein-tyrosine kinase;Ephrin type-B receptor 2	EPHB2	55
0	4.85713	0	0	0	5.92548	6.00243	0	0	0	0	0	0	5.28601	6.67801	6.33985				1	1	1	9.5	9.5	9.5	18.311	0.0021008	7.0111	9064600	1	0.305441	0.143818	1.7677	1.23282	0.0602709	0.109268	4.57597	2.94492	Q5T7C4;B2RPK0;P09429	Q5T7C4;B2RPK0;P09429	Putative high mobility group protein B1-like 1;High mobility group protein B1	HMGB1;HMGB1P1	58
5.88381	5.47082	0	5.67299	6.08973	5.83214	6.0223	5.83489	6.79416	6.02148	0	0	7.10192	0	5.46042	5.5965				4	4	4	12.9	12.9	12.9	45.604	0	26.365	25782000	8	0.327291	0.159211	1.68786	1.16771	0.659741	0.747145	1.3358	0.486812	B3KQV6;P30153;H0YDG7;P30154;E9PH38;C9J9C1	B3KQV6;P30153;H0YDG7;P30154	Serine/threonine-protein phosphatase 2A 65 kDa regulatory subunit A alpha isoform;Serine/threonine-protein phosphatase 2A 65 kDa regulatory subunit A beta isoform	PPP2R1A;PPP2R1B	59
0	5.17132	0	5.21611	0	6.19532	5.98928	5.57959	6.57287	5.685	0	0	6.92109	5.2003	5.4185	5.50577				2	2	2	11.8	11.8	11.8	27.443	0	18.082	16540000	4	0.278725	0.129778	1.84419	1.3193	0.191606	0.204967	2.69695	1.67971	B3KVN2;P49354;E9PQP6	B3KVN2;P49354;E9PQP6	Protein farnesyltransferase/geranylgeranyltransferase type-1 subunit alpha	FNTA	60
6.77695	7.07353	7.1358	7.38961	6.58929	7.44127	7.00937	7.19595	6.95296	7.43721	7.2401	7.11414	5.42243	5.66923	6.08311	6.13694		+	LPS 6h_CTRL 6h	8	8	8	24.5	24.5	24.5	50.431	0	54.048	183720000	21	0.812333	0.760517	-0.0350025	-0.259081	0.00472766	0	-1.35818	-7.59974	B4DJV2;O75390;A0A0C4DGI3;F8VPF9;F8VPA1;F8W1S4;H0YH82;F8VRP1;F8VX68;H0YIC4;F8VRI6;F8VR34;F8VTT8;F8W4S1;F8W642;F8VZK9;F8VX07;F8VWQ5;F8W0J2;F8VP03;F8VU34;F8W031	B4DJV2;O75390;A0A0C4DGI3;F8VPF9;F8VPA1;F8W1S4;H0YH82	Citrate synthase;Citrate synthase, mitochondrial	CS	62
0	4.51034	0	0	0	5.60002	5.78175	5.22966	4.98783	0	0	0	5.64898	4.93532	5.08561	4.86531	+		LPS 3h_CTRL 3h	2	1	1	12.5	9.3	9.3	28.067	0.0020284	6.6761	2029300	2	0.128856	0.0239654	3.02527	2.08119	0.0364625	0.1025	3.88685	3.6116	H0Y804;B4DK69;Q04828;P52895	H0Y804;B4DK69;Q04828;P52895	Aldo-keto reductase family 1 member C1;Aldo-keto reductase family 1 member C2	AKR1C1;AKR1C2	63
0	6.72719	0	6.05614	0	7.35245	7.51076	7.14479	7.09573	6.91983	6.26212	6.20758	7.42274	5.2746	6.54614	6.0192				3	3	3	19.8	19.8	19.8	22.793	0	31.116	130800000	16	0.278973	0.129418	2.30617	1.31846	0.555149	0.61814	-0.305647	-0.662236	B4DLR8;H3BNV2;P15559;H3BRK3	B4DLR8;H3BNV2;P15559;H3BRK3	NAD(P)H dehydrogenase [quinone] 1	NQO1	64
0	0	0	0	0	6.5588	6.63929	6.2625	6.01774	0	0	0	6.37607	6.09174	4.96234	6.5673	+		LPS 3h_CTRL 3h	3	3	3	17.6	17.6	17.6	19.756	0	18.143	18247000	5	0.0578408	0.00610714	4.86515	2.99626	0.0506013	0.0922623	4.49492	3.1669	B4DQI4;Q96IU4;F8W9U3	B4DQI4;Q96IU4;F8W9U3	Alpha/beta hydrolase domain-containing protein 14B	ABHD14B	65
6.95325	7.21136	6.58746	6.86363	7.17452	7.74864	7.72428	7.60172	7.85539	7.45326	6.94341	6.89764	7.93098	7.68569	7.68796	7.66696	+		LPS 3h_CTRL 3h	5	5	5	50.5	50.5	50.5	10.469	0	36.104	546150000	27	0.041405	0.00991304	0.658366	3.43439	0.0822994	0.13504	0.455471	2.57271	J3QS39;J3QTR3;F5H6Q2;F5GYU3;F5H2Z3;F5H265;B4DV12;F5H388;F5H747;F5GXK7;J3QKN0;Q5PY61;Q96C32;P62987;P62979;P0CG47;P0CG48;M0R1V7;Q49A90;M0R1M6;M0R2S1;J3QSA3;F5GZ39	J3QS39;J3QTR3;F5H6Q2;F5GYU3;F5H2Z3;F5H265;B4DV12;F5H388;F5H747;F5GXK7;J3QKN0;Q5PY61;Q96C32;P62987;P62979;P0CG47;P0CG48;M0R1V7;Q49A90;M0R1M6;M0R2S1;J3QSA3;F5GZ39	Ubiquitin-60S ribosomal protein L40;Ubiquitin;60S ribosomal protein L40;Ubiquitin-40S ribosomal protein S27a;Ubiquitin;40S ribosomal protein S27a;Polyubiquitin-B;Ubiquitin;Polyubiquitin-C;Ubiquitin	UBB;RPS27A;UBC;UBA52	66
0	0	4.78089	0	0	5.88342	0	5.79337	6.06937	6.1232	0	5.54038	0	5.06228	0	0				1	1	1	1.2	1.2	1.2	92.184	0.0057803	6.4285	4410000	2	0.550104	0.429748	1.72398	0.671284	0.132172	0.134253	-3.16767	-2.05465	B4DYV8;Q8WZ75	B4DYV8;Q8WZ75	Roundabout homolog 4	ROBO4	67
0	0	0	0	0	0	0	0	0	0	0	0	6.64378	5.91472	6.13399	6.67225		+	LPS 6h_CTRL 6h	1	1	1	44.4	44.4	44.4	5.0819	0.0021834	7.8796	11288000	2	NaN	1	0	NaN	5.76593e-05	0	6.34118	33.6569	F5GXC4;F5H2U0;B5MC51;Q96C90	F5GXC4;F5H2U0;B5MC51;Q96C90	Protein phosphatase 1 regulatory subunit 14B	PPP1R14B;LIMK2	68
5.88638	6.89381	5.79191	6.27356	6.35216	7.6238	7.85862	7.55163	7.52182	7.11774	6.27407	6.49167	8.2994	7.58024	7.65285	7.82387	+		LPS 3h_CTRL 3h	8	8	8	41.2	41.2	41.2	26.224	0	90.976	563530000	38	0.048949	0.00834146	1.13514	3.21019	0.0211313	0.0570526	0.987766	4.44867	B5MDF5;P62826;J3KQE5;F5H018;H0YFC6;B4DV51;A0A087X0W0	B5MDF5;P62826;J3KQE5;F5H018;H0YFC6	GTP-binding nuclear protein Ran	RAN	69
0	0	0	0	0	5.97097	0	5.20453	5.15448	0	0	0	6.92475	5.27021	5.95957	5.57843		+	LPS 6h_CTRL 6h	2	2	2	22.2	22.2	22.2	21.478	0	13.19	11167000	2	0.183184	0.0640255	2.79387	1.72396	0.0172471	0.0466667	4.64462	4.79601	B8ZZ75;Q96C23;H7C1B5	B8ZZ75;Q96C23;H7C1B5	Aldose 1-epimerase	GALM	71
6.21783	6.55728	0	5.90242	6.30393	6.95242	6.95062	6.83802	7.40043	6.44397	6.13915	0	7.19915	6.62947	7.24812	7.28335				2	2	2	48.3	48.3	48.3	6.6846	0	14.678	119130000	13	0.289296	0.135617	2.09187	1.28409	0.31772	0.347589	2.09413	1.19567	B8ZZJ0;B9A032;B8ZZN6;P63165	B8ZZJ0;B9A032;B8ZZN6;P63165	Small ubiquitin-related modifier 1	SUMO1	73
7.96838	8.53783	8.23832	7.63485	7.89	9.30188	9.20485	8.90786	8.974	8.60592	8.3355	8.05763	8.77521	8.90946	9.41594	9.19565	+		LPS 3h_CTRL 3h	7	7	7	37.4	37.4	37.4	11.758	0	323.31	12545000000	169	0.0856917	0.00869565	0.731301	2.52643	0.169115	0.162768	0.580804	1.80333	B8ZZQ6;P06454;B8ZZA1;B8ZZW7;H7C2N1	B8ZZQ6;P06454;B8ZZA1;B8ZZW7;H7C2N1	Prothymosin alpha;Prothymosin alpha, N-terminally processed;Thymosin alpha-1	PTMA	74
0	5.44705	0	0	6.7633	6.22832	6.49413	6.57484	7.12034	5.95566	0	6.09906	0	6.22121	6.09117	6.74467	+		LPS 3h_CTRL 3h	2	2	2	21.2	21.2	21.2	12.527	0	13.994	38451000	3	0.0385442	0.0115932	5.15339	3.53344	0.992004	0.985237	-0.0295044	-0.0108776	B8ZZU8;Q15370;I3L0M9	B8ZZU8;Q15370;I3L0M9	Transcription elongation factor B polypeptide 2	TCEB2	75
0	0	0	4.83027	0	5.23795	5.38146	5.08842	5.56248	5.33897	0	4.76872	6.78528	0	0	0	+		LPS 3h_CTRL 3h	1	1	1	37.3	37.3	37.3	6.6566	0.0022371	9.1693	7345300	1	0.166839	0.0365673	2.71939	1.81688	0.272889	0.305215	-2.22122	-1.33934	C9JF49;C9IYM2;F8WF71;C9IZS4;C9JQ02;C9JV99;C9J673;C9JKM9;O14980	C9JF49;C9IYM2;F8WF71;C9IZS4;C9JQ02;C9JV99;C9J673;C9JKM9;O14980	Exportin-1	XPO1	76
0	5.94141	0	0	0	6.51683	6.52608	6.60617	6.58424	6.03595	5.04036	0	7.12665	5.96174	6.19343	6.04301	+		LPS 3h_CTRL 3h	1	1	1	15.4	15.4	15.4	9.7982	0.0057471	6.3996	33559000	2	0.155652	0.0270722	3.42692	1.88676	0.264126	0.291206	1.91607	1.37031	C9J712;C9J0J7;C9JQ45;G5E9Q6;P35080	C9J712;C9J0J7;C9JQ45;G5E9Q6;P35080	Profilin;Profilin-2	PFN2	77
0	0	4.42076	5.21743	0	6.90202	6.56709	6.55553	6.50842	6.19918	5.61851	5.76844	7.17817	6.74754	7.26183	7.0992				6	6	6	14.4	14.4	14.4	54.158	0	39.825	72792000	15	0.182256	0.0620129	2.59661	1.72898	0.0281544	0.084	1.04805	3.99206	C9J813;E9PGZ1;E7EX44;Q05682	C9J813;E9PGZ1;E7EX44;Q05682	Caldesmon	CALD1	78
4.81973	5.73788	4.90027	5.22989	5.69151	6.41881	6.86786	6.52804	6.85675	6.27256	5.74411	5.87723	6.86066	4.70229	4.93032	0	+		LPS 3h_CTRL 3h	4	4	4	10.8	10.8	10.8	52.161	0	30.625	32490000	12	0.0242609	0	1.20462	4.22414	0.213406	0.239336	-2.06435	-1.57467	C9J8U2;G5E977;Q6XQN6;H0YF31;H0YDA6	C9J8U2;G5E977;Q6XQN6;H0YF31	Nicotinate phosphoribosyltransferase	NAPRT	79
7.47747	7.83298	7.17138	7.58976	7.38254	6.94117	7.26248	7.24272	7.58422	7.5027	7.7783	6.98169	7.63832	6.36065	7.35999	7.08189				8	1	1	82.7	20	20	7.99	0	31.384	442220000	7	0.241642	0.111777	-0.310672	-1.4551	0.309979	0.341706	-0.351514	-1.21891	C9JB55	C9JB55		TF	80
6.72235	7.18834	7.08207	7.46425	6.54274	7.33866	6.97447	7.22886	6.82015	7.16518	7.15171	7.2957	7.08221	6.90649	6.94128	7.3543				4	4	4	43.6	43.6	43.6	11.333	0	64.458	220240000	27	0.354739	0.175115	-0.0930709	-1.09185	0.780366	0.83636	-0.0371149	-0.304908	C9JFR7;P99999;CON__P62894	C9JFR7;P99999	Cytochrome c	CYCS	81
6.69557	7.4192	7.12746	7.88402	7.26663	8.24391	8.58898	7.82415	7.98233	8.08511	7.46995	7.42838	8.28562	8.26534	8.96297	8.30404	+		LPS 3h_CTRL 3h	9	9	9	16.5	16.5	16.5	58.44	0	234.25	2547100000	71	0.112908	0.0153091	0.699352	2.22129	0.0985385	0.143453	0.713048	2.36961	C9JIZ6;P07602;Q5BJH1;A0A0J9YXB8	C9JIZ6;P07602;Q5BJH1	Prosaposin;Saposin-A;Saposin-B-Val;Saposin-B;Saposin-C;Saposin-D	PSAP	83
0	0	0	0	0	0	6.30207	0	0	0	5.2282	5.09965	6.63246	5.91006	6.17225	6.08902				1	1	1	8.8	8.8	8.8	16.925	0.0093458	6.3172	10117000	4	0.391002	0.225638	1.57552	1	0.100084	0.139867	3.61899	2.35243	C9JLU1;P52434	C9JLU1;P52434	DNA-directed RNA polymerases I, II, and III subunit RPABC3	POLR2H	84
0	5.83305	0	0	6.21213	5.23203	5.6638	6.06636	6.10524	5.91721	6.075	5.8885	7.55778	5.89841	6.53661	6.00376	+		LPS 3h_CTRL 3h	3	3	3	28.4	28.4	28.4	11.596	0	17.855	49533000	3	0.0784448	0.00738636	4.33532	2.62822	0.227688	0.245362	0.502655	1.51215	C9JP35;C9JMN4;Q92520	C9JP35;C9JMN4;Q92520	Protein FAM3C	FAM3C	85
5.70907	6.55256	5.81815	6.36472	5.53818	6.62761	6.96859	6.86684	6.78813	6.58922	6.24418	6.23975	7.16847	6.0993	7.16619	7.23147				2	2	2	24	24	24	10.281	0	13.089	89517000	7	0.271248	0.127182	0.389183	1.34506	0.279001	0.313779	0.451038	1.31836	H0YEL5;C9JQD4;O43447	H0YEL5;C9JQD4;O43447	Peptidyl-prolyl cis-trans isomerase;Peptidyl-prolyl cis-trans isomerase H	PPIH	86
0	5.60247	0	0	0	6.66887	6.70006	6.10971	6.6039	6.33312	0	0	7.02024	0	0	0	+		LPS 3h_CTRL 3h	1	1	1	12.9	12.9	12.9	12.302	0.0021552	7.3629	28013000	3	0.136009	0.024521	3.46904	2.02492	0.428765	0.510659	-1.4792	-0.91255	C9JTK6;J3KQ32;Q9NTK5	C9JTK6;J3KQ32;Q9NTK5	Obg-like ATPase 1	OLA1	87
6.41727	7.48273	7.54198	7.50673	6.98145	7.47128	6.99579	7.37816	7.56342	7.63398	7.27609	7.19047	0	6.54843	7.15054	7.12882				11	1	1	57.5	7.5	7.5	14.691	0.0040241	6.612	320310000	15	0.902467	0.831775	-0.0305095	-0.133202	0.307271	0.336182	-2.20905	-1.22719	C9JVG0	C9JVG0		TF	88
7.04937	5.43471	5.97914	4.97257	7.41576	5.50184	5.56091	5.93499	7.73759	5.66771	0	6.08728	7.60847	5.20488	5.43194	5.73173				10	10	10	11.6	11.6	11.6	133.81	0	95.093	138020000	22	0.45954	0.32306	0.244426	0.846321	0.492632	0.583139	1.12111	0.779294	C9JYY6;F8W775;Q92823;A0A087X2B3;C9JH43;C9J8B6;C9JF43	C9JYY6;F8W775;Q92823;A0A087X2B3;C9JH43	Neuronal cell adhesion molecule	NRCAM	89
0	6.04805	0	5.98163	0	6.2994	6.24544	6.36665	6.58597	6.31307	5.896	0	6.85336	6.22881	6.72759	6.86364				2	1	1	11.3	6	6	19.574	0.0059524	6.5294	36326000	7	0.337405	0.163483	1.72045	1.13904	0.316481	0.350159	1.96959	1.19935	E5RGX5;Q93045	E5RGX5;Q93045	Stathmin;Stathmin-2	STMN2	124
0	6.76539	5.27653	6.23475	4.87869	7.17731	7.41574	7.12979	7.44462	6.63842	5.89469	6.68342	7.97236	7.22464	7.65578	7.53668	+		LPS 3h_CTRL 3h	7	7	7	58.3	58.3	58.3	10.08	0	45.925	290460000	23	0.129096	0.0238621	2.08122	2.07924	0.0468725	0.0838545	0.932078	3.2673	E5RIW3;E5RJD8;O75347;E5RHG6;E5RIX8	E5RIW3;E5RJD8;O75347;E5RHG6	Tubulin-specific chaperone A	TBCA	126
0	0	0	0	5.37499	6.48207	6.50865	6.12532	6.54583	0	0	0	7.10418	5.80636	6.48714	6.54602	+		LPS 3h_CTRL 3h	2	2	2	12.3	12.3	12.3	18.72	0	13.416	31383000	3	0.00017587	0	6.12276	23.1807	0.043499	0.0914043	4.84947	3.36726	E5RJR5;P63208	E5RJR5;P63208	S-phase kinase-associated protein 1	SKP1	127
0	6.9009	6.42123	7.13264	6.29223	7.22243	7.44827	7.42455	7.16444	7.11588	6.82823	6.90664	7.69097	7.09005	7.6119	7.14485				5	5	5	54.9	54.9	54.9	13.078	0	55.974	256200000	29	0.263893	0.127175	1.98318	1.37115	0.118452	0.136921	0.380646	2.17003	G3V2V8;J3KMY5;G3V3E8;E7EMS2;G3V3D1;P61916;H0YIZ1	G3V2V8;J3KMY5;G3V3E8;E7EMS2;G3V3D1;P61916;H0YIZ1	Epididymal secretory protein E1	NPC2	128
0	5.71249	0	0	0	6.53564	6.65063	0	6.28165	0	0	0	0	5.89138	6.04532	6.2605				2	2	2	16.2	16.2	16.2	19.018	0	12.972	14045000	4	0.328741	0.160294	1.86844	1.16354	0.405842	0.486055	2.97889	0.964737	E7END7;P62820;E9PLD0;Q9H0U4;Q92928	E7END7;P62820;E9PLD0;Q9H0U4;Q92928	Ras-related protein Rab-1A;Ras-related protein Rab-1B;Putative Ras-related protein Rab-1C	RAB1A;RAB1B;RAB1C	129
6.25457	6.6428	6.06198	6.61397	6.01292	7.21966	7.09458	6.9481	7.0515	6.70919	6.44431	6.42099	7.39669	6.23882	5.15244	6.80602				15	6	6	23	13.8	13.8	69.371	0	48.103	106340000	15	0.207157	0.0766563	0.425486	1.6035	0.562094	0.620757	-0.258003	-0.649883	E7EQR4;P15311	E7EQR4;P15311	Ezrin	EZR	131
6.08721	4.59643	5.02424	5.95129	6.11217	6.1705	0	0	6.85255	5.63047	0	5.8969	7.19268	0	4.30969	5.6848				3	3	3	5.5	5.5	5.5	81.169	0	33.157	29462000	5	0.294976	0.138016	-2.34413	-1.26572	0.893207	0.882147	-0.298184	-0.145962	E7ETU9;O00469;C9JXZ0	E7ETU9;O00469	Procollagen-lysine,2-oxoglutarate 5-dioxygenase 2	PLOD2	132
5.51172	5.87238	0	5.54749	5.52542	6.85472	7.07904	6.21147	7.02457	5.57032	5.58682	4.8537	7.35434	6.65447	7.20447	7.48197				8	8	8	4.8	4.8	4.8	245.44	0	95.221	107440000	24	0.275864	0.130503	2.18476	1.32907	0.0610451	0.107952	1.41496	2.9291	E7EVA0;P27816;A0A0J9YVV8;A0A0J9YW37;H7C456	E7EVA0;P27816	Microtubule-associated protein;Microtubule-associated protein 4	MAP4	133
0	0	0	0	0	6.22084	6.3512	5.85714	6.04521	5.96242	0	5.08618	6.55332	5.81929	6.25583	6.30867	+		LPS 3h_CTRL 3h	2	2	2	14.7	14.7	14.7	21.466	0	18.494	14849000	4	0.0579882	0.00589655	4.60729	2.99307	0.271453	0.305236	1.96083	1.34435	E7EVH9;Q08623	E7EVH9;Q08623	Pseudouridine-5-phosphatase	HDHD1	134
0	0	0	5.45902	0	6.54525	6.58519	6.33758	6.545	5.45637	5.69838	5.36303	6.7704	5.56378	5.58116	5.24795	+		LPS 3h_CTRL 3h	3	3	3	5.8	5.8	5.8	68.867	0	18.843	21162000	7	0.143401	0.0250449	3.50225	1.97033	0.786899	0.83732	0.0251304	0.295479	E9PCB6;Q9BYT8;H0YAK4;H0YAF7	E9PCB6;Q9BYT8;H0YAK4	Neurolysin, mitochondrial	NLN	135
6.26527	6.48842	6.50203	7.01343	6.25633	6.48093	5.74162	6.10326	6.86614	6.95381	6.57714	6.34649	6.91045	5.93809	5.77321	0	+		LPS 3h_CTRL 3h	4	4	4	9.9	9.9	9.9	51.815	0	29.032	56996000	11	0.178038	0.0447832	-0.421752	-1.75215	0.257685	0.277339	-2.03045	-1.39378	E9PEX6;P09622	E9PEX6;P09622	Dihydrolipoyl dehydrogenase;Dihydrolipoyl dehydrogenase, mitochondrial	DLD	136
6.48612	6.69054	6.32145	6.76063	6.55703	7.27265	7.20123	6.99314	7.37135	7.04036	6.62595	6.54688	7.75359	6.83016	7.10456	7.12946	+		LPS 3h_CTRL 3h	4	4	4	11.1	11.1	11.1	54.981	0	73.134	195890000	23	0.0925765	0.0103874	0.441328	2.43908	0.180994	0.18506	0.308308	1.73585	H7C0V9;E9PG40;P05067;A0A0A0MRG2	H7C0V9;E9PG40;P05067;A0A0A0MRG2	Amyloid beta A4 protein;N-APP;Soluble APP-alpha;Soluble APP-beta;C99;Beta-amyloid protein 42;Beta-amyloid protein 40;C83;P3(42);P3(40);C80;Gamma-secretase C-terminal fragment 59;Gamma-secretase C-terminal fragment 57;Gamma-secretase C-terminal fragment 50;C31	APP	137
5.72871	5.96422	0	5.45176	5.50408	6.52664	6.15033	6.2384	6.03563	5.76438	5.24358	0	6.56561	5.82471	6.67377	6.25307				2	2	2	10.2	10.2	10.2	22.042	0	13.617	21263000	11	0.301326	0.142146	1.81869	1.24562	0.242178	0.266447	2.06839	1.45298	E9PHS0;O43813;F8WDS9	E9PHS0;O43813;F8WDS9	LanC-like protein 1	LANCL1	138
0	0	0	0	0	5.50804	5.34425	0	5.21248	0	0	0	5.88608	0	5.60076	5.70561				1	1	1	12.9	12.9	12.9	13.143	0.0020877	6.9237	2381900	1	0.181763	0.0564106	2.71307	1.73166	0.147202	0.139149	2.99499	1.94353	E9PIZ4;E9PSD5;E9PPQ5;Q9UHD1	E9PIZ4;E9PSD5;E9PPQ5;Q9UHD1	Cysteine and histidine-rich domain-containing protein 1	CHORDC1	139
0	0	0	0	0	6.10085	5.94753	5.80014	0	0	0	4.69279	0	5.60361	6.08941	6.12717	+		LPS 3h_CTRL 3h	1	1	1	2.1	2.1	2.1	63.779	0.0021413	7.2617	5849300	4	0.0577863	0.00645283	4.46213	2.99745	0.118497	0.135943	3.28185	2.16963	H0YEN2;E9PQP7;H7BXH2;E9PKF6;Q5H9R7	H0YEN2;E9PQP7;H7BXH2;E9PKF6;Q5H9R7	Serine/threonine-protein phosphatase 6 regulatory subunit 3	PPP6R3	141
0	0	0	0	4.7885	5.65467	5.40719	4.9984	6.49736	5.70913	0	0	7.23325	6.04364	6.56282	6.41248	+		LPS 3h_CTRL 3h	2	2	2	28	28	28	5.8668	0	12.876	28978000	6	0.000115931	0	5.21219	26.6496	0.133934	0.132575	3.51142	2.04087	F8VSA6;E9PS38;S4R3E9;E9PL57;Q15843	F8VSA6;E9PS38;S4R3E9;E9PL57;Q15843	NEDD8	NEDD8;NEDD8-MDP1	142
7.3267	6.74811	6.62662	7.43311	7.31146	8.06009	8.03338	7.98166	8.31549	7.80116	6.81131	7.12675	8.68174	6.97797	7.6009	7.09486	+		LPS 3h_CTRL 3h	26	26	26	40.3	40.3	40.3	102.99	0	323.31	1229600000	78	0.0944004	0.0102268	0.813013	2.41726	0.840654	0.851639	0.0751898	0.219069	E9PLK3;P55786;A6NEC2;E9PP11;H0YDG0;E9PJY4;E9PPD4;H0YCQ5;E9PJF9;E9PJ74;E9PPZ2;E9PI82;E9PRQ5	E9PLK3;P55786	Puromycin-sensitive aminopeptidase	NPEPPS	143
0	6.57689	0	0	6.34508	6.88093	7.04875	6.86583	7.08045	6.67855	6.32164	6.2638	7.17929	6.59062	7.16973	7.25481	+		LPS 3h_CTRL 3h	4	4	4	31.9	31.9	31.9	15.588	0	58.796	104660000	20	0.0502855	0.00824096	5.14092	3.17504	0.183095	0.185502	0.462506	1.72444	E9PNP3;Q9H7C9;E9PR47;E9PIQ4;E9PJP1;E9PLK9;K4DI89	E9PNP3;Q9H7C9;E9PR47;E9PIQ4;E9PJP1;E9PLK9;K4DI89	Mth938 domain-containing protein	AAMDC	144
0	0	0	0	0	6.63278	5.17383	6.28861	0	0	0	0	6.00655	0	5.97919	6.12248	+		LPS 3h_CTRL 3h	2	2	2	38.5	38.5	38.5	11.885	0.0023697	11.868	9680200	2	0.0606065	0.0070922	4.5238	2.93803	0.0576981	0.0964706	4.52706	2.99936	E9PNS6;Q09028;C9JAJ9;E9PNS2;E9PIC4;E9PC52;Q16576	E9PNS6;Q09028;C9JAJ9;E9PNS2;E9PIC4;E9PC52;Q16576	Histone-binding protein RBBP4;Histone-binding protein RBBP7	RBBP4;RBBP7	145
0	6.00911	0	6.16044	5.80008	6.14891	5.94185	5.62807	6.22642	6.18173	5.93859	6.06213	6.70912	6.77068	6.83579	7.04848		+	LPS 6h_CTRL 6h	3	3	3	18.5	18.5	18.5	11.985	0	17.448	40082000	6	0.204761	0.0768944	2.83734	1.61482	0.00873688	0.0287273	0.738798	6.12808	E9PNW4;E9PR17;P13987;H0YET2	E9PNW4;E9PR17;P13987;H0YET2	CD59 glycoprotein	CD59	146
0	6.28812	0	5.37105	0	6.66589	6.45066	6.11701	6.79662	6.14693	5.27066	5.06819	7.83218	0	7.0799	6.89695				3	3	3	23.5	23.5	23.5	16.58	0	62.019	106760000	8	0.303005	0.141763	1.8936	1.24037	0.861184	0.863822	-0.368342	-0.190354	E9PS42;P21291;E9PND2;E9PP21	E9PS42;P21291;E9PND2;E9PP21	Cysteine and glycine-rich protein 1	CSRP1	147
5.8311	5.38682	0	6.07438	6.06599	6.83727	6.73816	6.79657	7.10894	6.20583	5.77133	5.33353	7.19866	5.92918	6.77046	5.96329				5	5	5	26.1	26.1	26.1	30.638	0	31.585	60606000	10	0.225969	0.0992892	2.28642	1.51944	0.292159	0.322102	0.360493	1.27478	F2Z2Y4;O00764	F2Z2Y4;O00764	Pyridoxal kinase	PDXK	148
0	0	5.00617	5.09005	0	5.59425	5.64261	5.19415	5.84502	0	0	0	0	0	0	0				1	1	1	12.4	12.4	12.4	14.085	0.0020325	6.6975	1912700	2	0.323642	0.154984	1.5837	1.17827	0.391002	0.467321	-1.46126	-1	F8WCM7;F8VRJ6;F5GZG6;Q9H3S4	F8WCM7;F8VRJ6;F5GZG6;Q9H3S4	Thiamin pyrophosphokinase 1	TPK1	150
6.89909	6.91216	7.28249	7.38265	7.03314	7.50924	7.77533	7.68111	7.52915	7.52722	6.78536	7.04642	7.8684	6.00809	7.22492	6.6433	+		LPS 3h_CTRL 3h	9	9	9	24.4	24.4	24.4	56.374	0	69.499	391080000	41	0.034283	0.0124364	0.38061	3.69979	0.572026	0.633379	-0.285856	-0.632416	H7C3P4;F6S8M0;P15586;F5H4C6;H0YFA9	H7C3P4;F6S8M0;P15586;F5H4C6	N-acetylglucosamine-6-sulfatase	GNS	151
6.35629	6.6235	6.03579	6.64833	6.47657	6.6794	7.45828	6.83312	7.39219	6.81684	6.33116	6.19432	7.58975	6.8331	7.59461	7.00625				7	7	7	35.7	35.7	35.7	25.5	0	105.44	187320000	17	0.265565	0.127539	0.445862	1.36515	0.13962	0.133807	0.5723	1.99783	I3L3Q4;F6TLX2;Q9HC38;I3L1F4;I3L1I0	I3L3Q4;F6TLX2;Q9HC38	Glyoxalase domain-containing protein 4	GLOD4	153
0	0	0	0	0	6.46437	6.22407	6.09437	0	0	4.79958	0	6.37813	6.26385	6.58333	6.45507	+		LPS 3h_CTRL 3h	1	1	1	3.1	3.1	3.1	43.19	0.0021786	7.7985	16801000	6	0.0578341	0.00621818	4.6957	2.99641	0.0198369	0.0637647	5.2202	4.55453	F8VRN8;F8VQE1;Q9UHB6	F8VRN8;F8VQE1;Q9UHB6	LIM domain and actin-binding protein 1	LIMA1	154
0	0	0	0	0	5.75568	6.23086	6.13427	6.96761	5.63336	0	0	7.01174	6.54108	6.99488	6.89308	+		LPS 3h_CTRL 3h	3	3	3	14.5	14.5	14.5	23.98	0	18.171	44795000	5	0.0579866	0.00594783	4.5302	2.99311	0.142331	0.131432	3.70995	1.97803	F8VXU5;Q9UBQ0	F8VXU5;Q9UBQ0	Vacuolar protein sorting-associated protein 29	VPS29	155
0	0	0	0	0	5.39351	6.24122	5.32832	5.83433	5.34329	0	4.85676	0	0	0	0	+		LPS 3h_CTRL 3h	2	2	2	21.2	21.2	21.2	18.116	0	13.113	3178300	2	0.0591598	0.00514286	4.24076	2.96807	0.0592058	0.103169	-4.0086	-2.9671	F8VY02;P30040	F8VY02;P30040	Endoplasmic reticulum resident protein 29	ERP29	156
6.54103	6.48017	0	6.46876	6.58099	6.70532	6.85387	6.76664	6.68393	6.78347	6.39829	6.57797	7.30266	6.40912	6.78937	7.00462				3	3	3	8.6	8.6	8.6	47.879	0	44.536	87404000	21	0.347226	0.169995	1.85421	1.11202	0.312249	0.342955	0.265526	1.21204	J3KQ45;F8W8W7;O43493	J3KQ45;F8W8W7;O43493	Trans-Golgi network integral membrane protein 2	TGOLN2	157
0	5.17889	4.7109	4.88153	4.78526	6.30732	6.21598	5.60486	6.15948	5.75856	5.6045	5.43479	7.27552	6.85767	6.29179	6.3954	+	+	LPS 3h_CTRL 3h;LPS 6h_CTRL 6h	1	1	1	3.8	3.8	3.8	37.144	0.0058252	6.4476	37615000	1	0.116486	0.0151712	2.03553	2.18787	0.00229786	0	0.965762	9.74177	F8W914;Q9NQC3	F8W914;Q9NQC3	Reticulon;Reticulon-4	RTN4	158
5.92003	0	0	0	6.56308	5.53149	0	5.84882	5.89936	6.1659	0	6.19645	0	0	5.90579	6.15546	+		LPS 3h_CTRL 3h	2	2	2	9.8	9.8	9.8	26.7	0.0023923	12.046	11600000	2	0.149032	0.0244462	3.00584	1.93092	0.625375	0.708419	-1.55012	-0.542181	F8WDW9;Q96AP7;C9JIE7	F8WDW9;Q96AP7;C9JIE7	Endothelial cell-selective adhesion molecule	ESAM	160
0	5.475	0	0	0	0	0	0	0	0	0	0	0	6.26839	6.47343	6.50908				2	2	2	22.4	22.4	22.4	11.57	0.0023585	11.833	8357400	2	0.391002	0.227891	-1.36875	-1	0.0577442	0.0937143	4.81273	2.99836	G3V3U4;G3V3I1;G3V295;G3V5Z7;P60900	G3V3U4;G3V3I1;G3V295;G3V5Z7;P60900	Proteasome subunit alpha type;Proteasome subunit alpha type-6	PSMA6	162
5.75124	5.3046	5.30827	5.40102	6.11371	5.7081	5.73884	5.38187	6.26848	5.75581	5.31141	5.50113	6.50773	5.0404	5.19438	0	+		LPS 3h_CTRL 3h	1	1	1	18.7	18.7	18.7	9.658	0	93.285	10252000	5	0.0683153	0.00617284	0.294348	2.79182	0.338257	0.386309	-1.52358	-1.13667	H0YJN9;G3V2T4;G3V4E4;Q99538	H0YJN9;G3V2T4;G3V4E4;Q99538	Legumain	LGMN	163
6.56844	5.32607	6.47245	6.80456	7.2445	6.41529	6.26236	6.01928	6.84639	6.94171	6.47223	6.48663	7.23967	0	6.04677	0				3	3	3	35.3	35.3	35.3	13.049	0	19.897	76569000	8	0.680605	0.65871	0.192478	0.454087	0.181714	0.186693	-3.36513	-1.73192	G3V357;P07998	G3V357;P07998	Ribonuclease pancreatic	RNASE1	164
0	5.67231	0	0	0	6.44367	6.50481	5.85275	5.29964	0	0	0	6.87791	6.00886	5.80783	5.91832	+		LPS 3h_CTRL 3h	3	3	3	24	24	24	17.512	0	23.457	17398000	8	0.14657	0.0246426	3.28223	1.94793	0.0210681	0.0602222	4.82832	4.45364	G3V4P8;P60983;G3V3X4;M0QYG8;M0R1D2;M0R0C1;M0QYJ8;O60234	G3V4P8;P60983	Glia maturation factor beta	GMFB	165
0	5.41422	0	0	0	6.70402	6.08174	5.84787	5.79732	5.49315	0	0	6.07646	5.60488	6.11817	6.0032	+		LPS 3h_CTRL 3h	2	2	2	22.1	22.1	22.1	12.976	0.0023041	11.421	12083000	2	0.124177	0.0193128	3.30485	2.12004	0.161919	0.153111	3.12806	1.84693	G3V5E4;Q96EK6;G3V4W4	G3V5E4;Q96EK6;G3V4W4	Glucosamine 6-phosphate N-acetyltransferase	GNPNAT1	166
0	5.76893	0	0	0	5.92226	0	5.31214	6.06651	5.85214	0	5.26475	6.03679	0	6.34242	0				1	1	1	1	1	1	200.48	0.0020833	6.8989	6977900	1	0.375401	0.196221	1.36636	1.03847	0.700326	0.78607	-1.20105	-0.423703	G3XAI2;P07942	G3XAI2;P07942	Laminin subunit beta-1	LAMB1	167
6.35468	0	0	6.83188	0	0	7.40418	5.57468	6.58472	6.95421	6.84493	0	7.50489	5.34108	0	5.56455				1	1	1	5.9	5.9	5.9	36.699	0.0058939	6.4861	87198000	5	0.98656	0.960427	-0.0519245	-0.0182845	0.860922	0.865854	-0.493334	-0.190719	G5E9Z9;Q9P2M1	G5E9Z9;Q9P2M1	LRP2-binding protein	LRP2BP	168
6.83467	6.60486	7.06726	7.10965	6.80536	6.74646	7.02584	7.1002	7.14492	6.98525	5.84489	6.79315	7.29726	6.39436	6.69261	6.04163				3	3	3	16.6	16.6	16.6	19.46	0	20.845	129530000	21	0.742373	0.71654	0.0153538	0.360483	0.831124	0.852048	-0.0855881	-0.232478	H0YDX6;H0YD13;H0YDW7;H0YCV9;H0Y2P0;H0Y5E4;P16070;E9PKC6;H0YD17;Q86UZ1	H0YDX6;H0YD13;H0YDW7;H0YCV9;H0Y2P0;H0Y5E4;P16070;E9PKC6;H0YD17	CD44 antigen	CD44	169
0	0	0	0	0	6.41362	6.25607	0	0	5.49832	0	0	6.53392	6.25547	6.59455	6.59655				2	2	2	4.3	4.3	4.3	57.643	0	12.903	17811000	6	0.181739	0.0538194	3.16742	1.73178	0.0389065	0.113714	5.12054	3.52039	H0Y2Y8;Q15942;C9JJK5;H7C3D3	H0Y2Y8;Q15942;C9JJK5;H7C3D3	Zyxin	ZYX	170
0	0	0	0	5.32183	0	5.97844	5.46072	5.98997	0	4.55699	4.88258	6.63708	0	5.56155	4.75745	+		LPS 3h_CTRL 3h	2	2	2	16.5	16.5	16.5	28.001	0	13.787	7297300	3	0.0583739	0.00542857	4.19024	2.98477	0.249439	0.268248	0.381637	1.42477	H0Y3T6;Q9BRK5;G3V1E2	H0Y3T6;Q9BRK5;G3V1E2	45 kDa calcium-binding protein	SDF4	171
0	0	0	0	0	6.6433	6.53039	6.34423	6.39954	0	0	0	6.99684	6.37515	6.58316	0	+		LPS 3h_CTRL 3h	1	1	1	18.5	18.5	18.5	8.5507	0.0021505	7.3564	28638000	4	0.0577679	0.00657692	4.87948	2.99785	0.154469	0.148727	3.38891	1.89449	H0Y614;P61960	H0Y614;P61960	Ubiquitin-fold modifier 1	UFM1	172
7.66855	7.87358	7.71693	7.85825	7.73153	8.39238	8.55867	8.3154	8.44331	8.17389	8.01444	7.90624	8.88092	8.36008	8.48285	8.50927	+	+	LPS 3h_CTRL 3h;LPS 6h_CTRL 6h	7	7	7	44.3	44.3	44.3	16.837	0	302.84	3350200000	62	0.0603947	0.00719424	0.470171	2.94237	0.0165122	0.05	0.423811	4.87326	P0DP25;P0DP24;P0DP23;H0Y7A7;E7ETZ0;E7EMB3;F8WBR5;M0QZ52;G3V479;G3V361;Q96HY3;G3V226;C9J7T9;P27482;P02585	P0DP25;P0DP24;P0DP23;H0Y7A7;E7ETZ0;E7EMB3;F8WBR5;M0QZ52;G3V479		CALM2;CALM1;CALM3	173
0	5.81541	5.72656	5.82864	4.9313	6.3712	0	5.91495	5.76315	5.97669	5.68272	0	0	0	0	0				1	1	1	5.8	5.8	5.8	20.138	0.0021231	7.0764	7127800	2	0.987132	0.959663	-0.0382934	-0.0175056	0.0577946	0.0923944	-4.35564	-2.99727	H0Y852;Q96I99	H0Y852;Q96I99	Succinyl-CoA ligase [GDP-forming] subunit beta, mitochondrial	SUCLG2	174
0	0	0	0	0	5.06494	5.1825	5.19665	5.8142	0	0	0	6.56369	5.01115	5.90084	5.78572	+		LPS 3h_CTRL 3h	1	1	1	5.9	5.9	5.9	20.968	0.0059289	6.5262	6248300	1	0.0577051	0.00690909	3.86102	2.99921	0.0374278	0.0964706	4.3618	3.57467	H0Y8X7;Q9Y678	H0Y8X7;Q9Y678	Coatomer subunit gamma-1	COPG1	176
0	0	0	0	0	4.92737	5.46904	0	0	0	0	0	0	5.79516	5.54864	6.54755				2	2	2	13.9	13.9	13.9	16.733	0.0023529	11.824	4884900	2	0.182553	0.061865	2.5991	1.72737	0.059068	0.100368	4.47284	2.97	H0YCU9;Q01995	H0YCU9;Q01995	Transgelin	TAGLN	177
0	0	0	5.26309	0	6.57506	6.39213	6.60136	6.34034	5.33133	4.8162	4.57013	6.70078	5.44456	6.71247	6.70582	+		LPS 3h_CTRL 3h	4	4	4	23.9	23.9	23.9	21.848	0	24.369	28446000	7	0.126261	0.0207304	3.57637	2.10253	0.118128	0.137913	1.12641	2.17295	H0YG54;H0YGR4;Q9Y3B8;F5GYG5	H0YG54;H0YGR4;Q9Y3B8;F5GYG5	Oligoribonuclease, mitochondrial	REXO2	178
0	6.37614	0	5.45255	0	6.71823	6.79158	6.23348	6.62724	6.34104	5.20957	4.80039	6.9391	6.42987	6.89227	7.06461				4	4	4	28.4	28.4	28.4	17.668	0	23.536	53234000	10	0.307248	0.14517	1.97865	1.22726	0.13139	0.135108	1.0869	2.06084	H3BMH2;H3BSC1;P62491;Q15907;B4DQU5	H3BMH2;H3BSC1;P62491;Q15907	Ras-related protein Rab-11A;Ras-related protein Rab-11B	RAB11A;RAB11B	180
0	0	0	5.62572	5.65336	5.68989	5.50214	6.49174	6.45744	6.49664	0	6.21136	5.7508	0	5.98223	0	+		LPS 3h_CTRL 3h	2	2	2	3.5	3.5	3.5	58.44	0.0022779	11.038	13938000	2	0.033639	0.0131538	4.42785	3.72723	0.571456	0.635064	-1.8581	-0.633413	H3BS10;H3BP20;P06865	H3BS10;H3BP20;P06865	Beta-hexosaminidase;Beta-hexosaminidase subunit alpha	HEXA	181
6.27559	6.3153	0	0	6.51714	6.81664	6.99246	6.95199	6.63622	6.49716	4.79489	0	7.61265	6.64873	7.16095	7.00552	+		LPS 3h_CTRL 3h	3	3	3	15.5	15.5	15.5	26.305	0	20.762	110170000	15	0.14972	0.0243492	3.67184	1.92622	0.184744	0.18742	2.62489	1.71559	H3BPK3;H3BPQ4;Q16775;H3BQW8	H3BPK3;H3BPQ4;Q16775;H3BQW8	Hydroxyacylglutathione hydrolase, mitochondrial	HAGH	182
0	0	0	0	0	5.53729	5.69063	0	6.5873	0	0	0	0	5.83474	6.21211	6.10592				1	1	1	11.8	11.8	11.8	8.2291	0.0093985	6.3234	8345300	2	0.181749	0.0550698	2.80698	1.73173	0.427739	0.507856	2.89137	0.91483	H3BRC9;Q15046	H3BRC9;Q15046	Lysine--tRNA ligase	KARS	183
0	5.84859	0	0	5.80277	6.89026	6.62974	6.66561	6.89165	6.66678	5.92065	5.7018	7.07504	6.2292	6.30514	6.20107	+		LPS 3h_CTRL 3h	3	3	3	4.8	4.8	4.8	73.792	0	20.226	48961000	16	0.0333244	0.01368	5.03495	3.74088	0.505731	0.586808	0.157389	0.753812	H3BUU9;P55287	H3BUU9;P55287	Cadherin-11	CDH11	184
6.41905	6.64469	4.99473	6.475	6.3451	0	6.33399	6.52971	7.20925	6.60658	6.75038	6.95918	7.56331	6.18133	6.73067	7.04501				6	1	1	48.8	11.4	11.4	13.519	0.0022173	8.4238	107420000	11	0.513123	0.383358	-1.33117	-0.739671	0.994261	0.987239	-0.00126278	-0.00780711	H7BZJ3	H7BZJ3		PDIA3	185
6.05312	6.62112	5.90544	6.30138	6.63286	6.87482	6.81251	6.88111	6.82313	6.47819	6.06021	5.91391	7.29636	6.06408	6.93401	6.04634	+		LPS 3h_CTRL 3h	5	5	5	20	20	20	36.888	0	32.083	76284000	10	0.0224474	0	0.580061	4.34933	0.400847	0.480404	0.26634	0.97647	H7C3G9;Q9UJ70;H7C286;C9JEV6;E9PPU6;H0YF44;H0YC94;H7C1L7;H0YEB7	H7C3G9;Q9UJ70;H7C286;C9JEV6	N-acetyl-D-glucosamine kinase	NAGK	186
0	4.65906	0	0	0	5.4764	6.00376	6.1991	6.2504	5.04995	0	5.11531	6.918	6.41337	6.98378	6.59906	+		LPS 3h_CTRL 3h	4	4	4	20.7	20.7	20.7	18.26	0	23.656	29433000	7	0.143443	0.0249431	3.25505	1.97003	0.17094	0.168513	2.62464	1.79262	H7C3P7;P11233;F8WEQ6;C9JPE8;C9JYR1;C9J6B1;C9JQB3;P11234	H7C3P7;P11233	Ras-related protein Ral-A	RALA	187
6.4233	5.59208	0	5.41397	0	6.22495	6.66835	6.52382	7.04782	6.54538	6.44906	5.75358	7.00681	6.13066	6.61698	7.06945				2	2	2	4.6	4.6	4.6	42.208	0.0023641	11.867	62236000	7	0.864862	0.797729	0.496945	0.185232	0.540263	0.612165	0.257013	0.68912	I3L0A0;Q15819;Q13404;E5RIF1;D6RG00;A0A0A0MSL3;G3V2F7;G3V113;H0YBP9;H0YBX6	I3L0A0;Q15819;Q13404;E5RIF1;D6RG00;A0A0A0MSL3;G3V2F7;G3V113;H0YBP9;H0YBX6	Ubiquitin-conjugating enzyme E2 variant 2;Ubiquitin-conjugating enzyme E2 variant 1	TMEM189-UBE2V1;UBE2V2;UBE2V1	189
0	6.46442	0	5.6788	5.8841	6.28461	6.78138	6.72202	7.1799	5.7073	5.40841	5.60868	7.34278	7.1797	7.11488	7.19753	+		LPS 3h_CTRL 3h	4	4	4	31.6	31.6	31.6	11.292	0	23.555	99797000	7	0.145779	0.0247419	3.38222	1.95347	0.0416549	0.099907	1.23265	3.42616	I3L2R6;Q9BRA2;I3L0K2;I3L3M7	I3L2R6;Q9BRA2	Thioredoxin domain-containing protein 17	TXNDC17	190
5.44671	6.29809	0	5.6434	5.66397	7.1634	7.2994	6.51152	7.20055	0	0	5.52207	7.80514	6.01406	6.9276	6.88441				8	8	8	23.9	23.9	23.9	51.078	0	85.551	138120000	18	0.259992	0.125937	2.31252	1.3853	0.102535	0.136455	3.72715	2.32586	J3KN95;O95394;A0A087WT27;H0Y8I3;H0Y987;D6RIS6	J3KN95;O95394;A0A087WT27	Phosphoacetylglucosamine mutase	PGM3	191
6.62272	7.29634	6.35868	7.43565	6.87397	7.38548	7.07998	7.38746	7.60345	7.40582	6.70603	6.52674	7.50033	6.66449	7.2478	7.06221				12	12	12	54.2	54.2	54.2	30.104	0	81.558	261260000	52	0.227667	0.100743	0.253374	1.51224	0.861504	0.861799	0.0581963	0.189909	J3KPE3;P63244;H0Y8W2;H0YAF8;H0YAM7;D6RAC2;D6RHH4;D6REE5;D6R9Z1;D6R9L0;H0Y8R5;D6RFX4;D6RF23;D6RAU2;E9PD14;D6RBD0;D6RFZ9;H0Y9P0;D6RHJ5;D6RDI0;D6RGK8;D6R909	J3KPE3;P63244;H0Y8W2;H0YAF8;H0YAM7;D6RAC2;D6RHH4;D6REE5;D6R9Z1;D6R9L0;H0Y8R5;D6RFX4	Guanine nucleotide-binding protein subunit beta-2-like 1;Guanine nucleotide-binding protein subunit beta-2-like 1, N-terminally processed	GNB2L1	193
0	0	0	0	0	6.02189	0	5.746	0	0	0	5.3983	0	5.84572	6.34262	6.19432				1	1	1	10.2	10.2	10.2	11.545	0.005988	6.5501	6325400	3	0.181865	0.0608442	2.94197	1.7311	0.144734	0.136393	3.24609	1.96084	M0QXG9;M0R3F4;M0R2A4;M0R2K3;M0R193;M0R0I0;M0R2I2;J3KQS6;Q9NWV8	M0QXG9;M0R3F4;M0R2A4;M0R2K3;M0R193;M0R0I0;M0R2I2;J3KQS6;Q9NWV8	BRISC and BRCA1-A complex member 1	BABAM1	194
0	6.68936	0	6.22577	5.56798	7.52014	7.71977	7.34118	7.43112	6.98833	6.46016	6.43209	7.95968	6.77945	7.56685	7.28574	+		LPS 3h_CTRL 3h	6	6	6	48.7	48.7	48.7	21.517	0	231.58	310110000	23	0.110378	0.0121826	3.80848	2.24569	0.139626	0.133006	0.570003	1.99778	J3KTF8;J3QQX2;P52565;J3KRY1;J3KRE2;J3KS60	J3KTF8;J3QQX2;P52565;J3KRY1;J3KRE2	Rho GDP-dissociation inhibitor 1	ARHGDIA	196
6.69068	6.5037	6.5611	7.2903	7.26219	7.71894	7.82718	7.467	7.7574	7.87636	7.02918	7.23792	8.36046	6.37227	7.75713	7.0486	+		LPS 3h_CTRL 3h	4	4	4	28.9	28.9	28.9	18.422	0	225.66	658890000	33	0.0545769	0.0076	0.807383	3.06966	0.871079	0.865819	-0.090603	-0.17659	J3QQR8;J3QQX6;J3QRQ1;J3QRT5;P13598;J3QKR4	J3QQR8;J3QQX6;J3QRQ1;J3QRT5;P13598;J3QKR4	Intercellular adhesion molecule 2	ICAM2	197
0	0	0	0	0	5.92923	6.11594	0	6.17435	0	4.41199	5.76707	0	6.71501	6.87021	6.88207				2	2	2	23.2	23.2	23.2	9.2488	0	12.838	25412000	6	0.181767	0.0574521	3.01129	1.73163	0.72686	0.805876	1.02847	0.383578	J3QT56;Q9NX55	J3QT56;Q9NX55	Huntingtin-interacting protein K	HYPK	198
4.83535	5.96618	5.98155	6.60943	5.96648	6.78946	6.5234	5.88053	6.98618	6.64944	6.05603	6.53733	7.23114	5.42175	5.86274	6.00834				5	5	5	9.9	9.9	9.9	60.192	0	36.864	54972000	15	0.358491	0.176547	0.441836	1.08193	0.26356	0.293536	-0.42625	-1.37235	K7ELL7;P14314;A0A0C4DGP4;K7EPW7	K7ELL7;P14314	Glucosidase 2 subunit beta	PRKCSH	200
0	0	0	0	0	5.95614	5.13472	5.83318	5.9649	0	0	0	0	6.30077	6.37249	6.15531	+		LPS 3h_CTRL 3h	1	1	1	6.6	6.6	6.6	20.047	0.0021186	7.0752	9088700	2	0.0588023	0.00518182	4.23101	2.97563	0.370547	0.432897	3.21592	1.05075	K7EM16;P50552	K7EM16;P50552	Vasodilator-stimulated phosphoprotein	VASP	201
0	0	0	0	0	5.93265	5.29638	4.7574	5.53098	4.91363	0	0	6.19711	5.01418	5.0003	0	+		LPS 3h_CTRL 3h	2	2	2	13	13	13	27.435	0.0024272	12.172	3310800	1	0.0599086	0.00495652	3.99661	2.9524	0.314165	0.345236	1.44175	1.20627	K7EQA9;Q16543;K7EIU0;K7EKQ2	K7EQA9;Q16543;K7EIU0;K7EKQ2	Hsp90 co-chaperone Cdc37;Hsp90 co-chaperone Cdc37, N-terminally processed	CDC37	202
6.4455	6.68605	6.1882	7.3982	6.30237	7.47462	6.74359	7.2199	6.91329	7.47823	6.52432	7.06744	6.8095	6.22277	6.14712	7.00988				1	1	1	14.2	14.2	14.2	16.773	0.0040323	6.6192	161340000	10	0.373692	0.194338	0.255637	1.04277	0.20517	0.217127	-0.448505	-1.61287	K7EQS7;Q06136	K7EQS7;Q06136	3-ketodihydrosphingosine reductase	KDSR	203
6.48196	6.6767	6.13802	6.46702	6.46255	6.72002	6.92695	6.73561	6.75811	6.65729	6.79623	5.99015	7.11641	6.06322	7.07606	6.93489				4	4	4	11.9	11.9	11.9	39.58	0	26.344	86528000	11	0.237247	0.10944	0.27036	1.47267	0.492675	0.581492	0.247198	0.779211	O00115;K7ENE5	O00115;K7ENE5	Deoxyribonuclease-2-alpha	DNASE2	204
6.59031	6.7236	5.48266	6.31091	6.97942	8.20537	8.44813	7.92206	8.33684	7.09419	6.65366	6.55319	8.5494	7.78906	8.07598	7.79033	+		LPS 3h_CTRL 3h	12	12	12	66.4	66.4	66.4	26.922	0	323.31	1380100000	55	0.055284	0.00743478	1.61188	3.0533	0.047327	0.0809123	0.891722	3.25453	O00299	O00299	Chloride intracellular channel protein 1	CLIC1	205
0	0	0	0	0	6.07251	6.87397	6.31336	6.58539	0	0	0	6.82154	0	0	4.81927	+		LPS 3h_CTRL 3h	1	1	1	2	2	2	46.026	0.0040161	6.6006	21266000	2	0.0584229	0.00538583	4.81496	2.98372	0.364894	0.434489	1.26385	1.06524	O00300	O00300	Tumor necrosis factor receptor superfamily member 11B	TNFRSF11B	206
5.12701	6.31423	0	4.10023	5.56919	7.33748	7.37381	7.03258	7.20726	6.82656	5.7342	5.75556	7.69139	6.78899	7.26867	7.33179	+		LPS 3h_CTRL 3h	6	6	6	29.7	29.7	29.7	32.113	0	88.254	178180000	19	0.157522	0.0265672	2.9429	1.87468	0.112173	0.141662	0.889316	2.2283	O00625	O00625	Pirin	PIR	207
0	0	0	0	0	0	0	5.30929	0	0	0	4.93026	0	5.55328	5.8874	6.14891				2	2	2	19.2	19.2	19.2	14.285	0.002451	12.326	2827100	2	0.391002	0.23149	1.32732	1	0.125012	0.140218	3.16483	2.11299	O14737;Q3HM38;X6R2P6;K7ESJ4;K7EQA1	O14737;Q3HM38;X6R2P6;K7ESJ4;K7EQA1	Programmed cell death protein 5	PDCD5	208
0	4.93448	0	5.05423	5.1085	5.80808	6.03571	5.68339	5.59299	0	0	5.48825	6.22016	0	0	0	+		LPS 3h_CTRL 3h	1	1	1	4.8	4.8	4.8	61.247	0	14.356	4898200	2	0.109955	0.0122385	3.16174	2.24983	0.458418	0.540348	-1.21527	-0.848665	O14773	O14773	Tripeptidyl-peptidase 1	TPP1	209
6.61429	5.97534	6.698	6.81295	6.69944	6.99749	6.81696	6.94991	7.59139	7.06134	5.60737	6.71802	7.84702	5.84253	5.80473	5.582				13	13	13	14.1	14.1	14.1	144.73	0	135.48	175170000	33	0.230844	0.105935	0.340807	1.49892	0.325923	0.358183	-0.475458	-1.17165	O15067;J3KTL4;J3QSG0;J3QSH6;J3QL39;J3KT98;H0YGH1	O15067	Phosphoribosylformylglycinamidine synthase	PFAS	210
0	4.62491	0	0	0	5.09754	0	5.05511	5.32152	0	0	4.58679	5.96609	4.89504	5.9157	5.86192				3	3	3	21.5	21.5	21.5	28.082	0	17.808	4567900	4	0.342827	0.166503	1.38193	1.12403	0.0928277	0.142667	3.18261	2.43604	O15305;H3BRM0;H3BV55;H3BR08;H3BM92;H3BV34;H3BT06;H3BNY9;H3BPH4	O15305;H3BRM0;H3BV55	Phosphomannomutase 2;Phosphomannomutase	PMM2	211
7.28312	7.26231	6.57711	7.5846	7.64372	7.964	7.92205	7.82043	8.46106	7.91699	6.87122	7.50744	9.0209	6.94419	7.52261	7.38077	+		LPS 3h_CTRL 3h	36	36	22	46	46	29	104.85	0	323.31	1893200000	126	0.0763339	0.00751445	0.660762	2.66007	0.945449	0.917094	0.0279406	0.0742998	O43707;F5GXS2;H7C144;K7EP19;K7EJH8	O43707;F5GXS2	Alpha-actinin-4	ACTN4	212
6.68564	7.07784	6.37909	7.00346	6.6863	7.39051	7.1358	7.06584	7.45016	7.32707	6.63536	6.69322	7.70361	6.27175	6.90557	6.89796				6	6	6	18.4	18.4	18.4	37.106	0	64.796	211070000	25	0.197698	0.071185	0.283104	1.64905	0.817594	0.846983	-0.08173	-0.25161	O43852;H0Y875	O43852;H0Y875	Calumenin	CALU	213
8.31254	8.56241	7.90241	8.47743	8.36074	9.00881	8.91682	8.83532	9.04222	8.62119	8.2601	8.20876	9.26397	8.34238	9.04735	8.88889	+		LPS 3h_CTRL 3h	28	28	28	66.8	66.8	66.8	66.193	0	323.31	9552300000	243	0.10347	0.0127048	0.466728	2.31591	0.243575	0.264218	0.352582	1.44748	O75083;D6RD66	O75083;D6RD66	WD repeat-containing protein 1	WDR1	214
6.62285	6.23383	4.75765	6.08643	5.45261	7.08923	7.25813	7.13284	7.2811	6.32537	6.02338	5.89996	7.32102	6.65857	7.35671	6.83922				5	5	5	28.7	28.7	28.7	21.007	0	39.905	129660000	13	0.362874	0.183303	0.808015	1.07048	0.108351	0.136594	0.66143	2.26573	O75223;M0QZK8;B8ZZK2;H7BZK5;A0A0B4J1Y4	O75223;M0QZK8;B8ZZK2	Gamma-glutamylcyclotransferase	GGCT	215
5.68149	6.50994	5.49798	0	0	7.07697	6.94045	6.64295	7.13852	6.57332	5.75565	5.74748	7.42065	7.04376	7.44111	7.53774				4	4	4	39.5	39.5	39.5	12.774	0	39.972	147280000	19	0.787948	0.741695	0.742737	0.293968	0.0755178	0.125516	1.05707	2.67268	O75368	O75368	SH3 domain-binding glutamic acid-rich-like protein	SH3BGRL	216
7.37838	7.66024	6.59726	7.23167	7.73379	8.45796	8.49926	8.14977	8.5826	8.05026	7.3176	7.27816	9.11711	7.95792	8.47599	8.41476	+		LPS 3h_CTRL 3h	78	78	73	40.6	40.6	38.9	278.16	0	323.31	3456600000	286	0.0556262	0.0072766	0.993309	3.04548	0.104232	0.133206	0.684288	2.30789	O75369;E7EN95;A0A0A0MT44;H7C5L4;A0A0C4DGA1	O75369;E7EN95	Filamin-B	FLNB	217
6.24502	7.30473	7.11707	7.33712	6.57945	7.29787	7.22357	6.86058	6.90297	6.77924	6.66602	6.36618	7.23862	7.25305	6.96382	6.74957		+	LPS 6h_CTRL 6h	3	3	3	48.3	48.3	48.3	10.058	0	22.018	190080000	11	0.954341	0.898717	-0.0106149	-0.0621658	0.00225191	0	0.372664	9.80923	O75531	O75531	Barrier-to-autointegration factor;Barrier-to-autointegration factor, N-terminally processed	BANF1	218
0	0	0	0	0	6.06919	0	5.42625	6.24125	5.2284	0	0	6.88274	5.75176	5.97643	5.91808				4	2	2	18.8	8.3	8.3	30.85	0.0024331	12.176	13325000	3	0.182684	0.0623898	2.87386	1.72666	0.125628	0.139413	3.26484	2.10781	O75828	O75828	Carbonyl reductase [NADPH] 3	CBR3	219
6.67814	6.72678	6.85196	6.93775	7.01216	7.69468	7.63945	7.66069	7.82963	7.53011	6.34842	6.8271	8.35286	6.5527	7.19877	6.71907	+		LPS 3h_CTRL 3h	10	10	10	25.6	25.6	25.6	46.659	0	112.86	535640000	55	0.0133406	0	0.703087	5.26671	0.869333	0.864809	0.0720353	0.179015	O75874;C9J4N6;C9JJE5;C9JLU6	O75874;C9J4N6	Isocitrate dehydrogenase [NADP] cytoplasmic	IDH1	220
0	0	0	0	0	0	0	0	0	0	0	0	5.85609	5.94034	6.02444	5.71047		+	LPS 6h_CTRL 6h	3	3	3	14.9	14.9	14.9	37.432	0	91.863	3160900	3	NaN	1	0	NaN	3.24874e-06	0	5.88284	87.8721	O76003	O76003	Glutaredoxin-3	GLRX3	222
7.45192	7.07166	6.91563	7.53904	6.93552	6.94923	7.20006	7.17566	7.13982	7.32652	7.33415	7.06811	0	0	0	7.16173				1	1	1	1.1	1.1	1.1	115.54	0.0057692	6.4186	214480000	5	0.379667	0.201213	-0.179448	-1.0278	0.0601095	0.106716	-5.42672	-2.94825	O76039	O76039	Cyclin-dependent kinase-like 5	CDKL5	223
6.54301	7.08275	5.93278	7.06785	6.9835	7.7396	7.76172	7.58847	7.56879	7.42972	6.97402	6.72419	8.19997	7.29104	7.84262	7.51081	+		LPS 3h_CTRL 3h	11	11	10	52.6	52.6	49.8	31.121	0	158.6	554790000	52	0.0771569	0.00747126	0.861726	2.64753	0.102224	0.137574	0.536933	2.32919	O94760;B4DYP1	O94760	N(G),N(G)-dimethylarginine dimethylaminohydrolase 1	DDAH1	225
4.99861	6.15317	5.02633	0	5.69267	7.18147	7.25351	7.01153	7.24077	6.33652	5.39697	5.39433	7.65948	6.81218	7.36372	7.2755	+		LPS 3h_CTRL 3h	8	8	8	56.6	56.6	56.6	27.547	0	96.195	159690000	17	0.157437	0.0266667	2.74027	1.87523	0.0691256	0.116571	1.18557	2.77766	O95336;M0R261;M0R1L2;M0R0U3	O95336;M0R261	6-phosphogluconolactonase	PGLS	226
5.62421	5.80094	0	5.97179	5.63352	6.5134	6.53579	6.44206	6.52313	6.10051	5.64585	5.92448	7.00664	6.69212	6.86826	6.72869		+	LPS 6h_CTRL 6h	2	2	2	7.3	7.3	7.3	47.173	0.0024752	12.467	45704000	3	0.298889	0.140359	1.93196	1.25328	0.0176921	0.04375	0.775433	4.75128	O95810	O95810	Serum deprivation-response protein	SDPR	227
5.55183	6.27855	0	5.68668	5.92642	7.08987	7.22427	6.7897	6.92615	6.28117	5.07722	5.77879	7.13014	6.29285	7.21588	7.00535				5	4	4	29.5	26.7	26.7	29.644	0	27.792	91894000	14	0.238891	0.109118	2.3783	1.46606	0.166893	0.157878	0.895221	1.81656	O95865;H0Y7N1;A0A140T971;Q5SSV3;Q5SRR8	O95865;H0Y7N1;A0A140T971;Q5SSV3;Q5SRR8	N(G),N(G)-dimethylarginine dimethylaminohydrolase 2	DDAH2	228
8.39065	7.7361	7.82232	8.38432	8.63993	8.76775	8.72714	8.59576	9.21593	8.66447	7.41562	8.43054	9.51825	7.77101	8.21309	7.97585	+		LPS 3h_CTRL 3h	21	21	20	76.2	76.2	72.6	36.688	0	323.31	8633000000	182	0.068352	0.00613497	0.599299	2.79118	0.880046	0.872	-0.0620931	-0.164155	P00338;F5GXY2;F5GXH2;F5GYU2;F5H5J4;F5H6W8;F5GZQ4;F5H8H6;F5GXC7;F5GWW2;F5GXU1;F5H5G7;F5H155;A0A087WUM2;G3XAP5;F5H245;Q6ZMR3;P07864	P00338;F5GXY2	L-lactate dehydrogenase A chain	LDHA	229
6.00911	0	0	5.46129	5.98535	0	0	0	6.86812	0	0	0	7.36827	5.18537	5.35311	4.69204				3	3	3	7	7	7	54.861	0	18.564	33720000	5	0.388611	0.207542	-1.37126	-1.0058	0.0421018	0.0976364	3.93267	3.41158	P00352;Q5SYQ7;Q5SYQ9;Q5SYQ8;H0Y2X5;H0YMG7;P47895;P30837;P05091;O94788	P00352	Retinal dehydrogenase 1	ALDH1A1	230
5.22976	5.95346	0	0	6.79963	6.95595	6.83704	6.16637	6.98304	7.09934	6.08084	6.27314	7.47489	5.00488	6.18344	0	+		LPS 3h_CTRL 3h	5	5	5	13	13	13	56.256	0	34.281	81486000	13	0.0826244	0.00718232	3.89394	2.56817	0.29913	0.334576	-1.94329	-1.25252	P00390;H0YC68;E5RI06	P00390	Glutathione reductase, mitochondrial	GSR	231
8.05293	8.1303	7.72532	8.12212	8.33185	8.84358	8.6704	8.58949	8.82988	8.44999	7.94094	8.17516	9.06711	8.4014	8.86392	8.89006	+		LPS 3h_CTRL 3h	8	8	8	74	74	74	15.936	0	323.31	6607400000	103	0.0255285	0	0.601166	4.1436	0.131041	0.136852	0.456629	2.06361	P00441;H7BYH4	P00441;H7BYH4	Superoxide dismutase [Cu-Zn]	SOD1	232
7.72307	7.67844	7.60566	7.9345	8.06696	8.44195	8.6377	8.43723	8.6597	8.11701	7.71943	7.85457	9.00749	7.73249	8.23805	7.97877	+		LPS 3h_CTRL 3h	21	21	21	78.2	78.2	78.2	32.118	0	323.31	3420100000	167	0.0221236	0	0.660542	4.37306	0.495959	0.57749	0.151524	0.77277	P00491;G3V5M2;G3V2H3;G3V393	P00491;G3V5M2	Purine nucleoside phosphorylase	PNP	233
5.41532	0	5.19728	5.9925	5.88652	6.7787	7.05138	6.23742	7.05154	6.729	5.79833	5.60562	7.60692	5.05994	6.66899	6.00458				4	4	4	23.4	23.4	23.4	24.579	0	38.752	85054000	14	0.222344	0.0960365	2.33723	1.53502	0.950444	0.926792	0.0389864	0.0674813	P00492	P00492	Hypoxanthine-guanine phosphoribosyltransferase	HPRT1	234
8.39329	8.51455	8.01966	8.54451	8.58324	9.06848	9.10843	9.1117	9.1232	8.78462	8.41296	8.42452	9.36968	8.63514	9.30423	8.99629	+		LPS 3h_CTRL 3h	26	26	26	69.8	69.8	69.8	44.614	0	323.31	13461000000	244	0.0476752	0.00876923	0.599961	3.24485	0.178409	0.178985	0.390009	1.75009	P00558;P07205	P00558	Phosphoglycerate kinase 1	PGK1	235
4.68405	5.81821	0	5.39538	5.22984	6.54403	6.57663	6.56503	5.84965	5.63186	0	0	6.60321	6.51037	6.79036	7.08307				5	5	5	26.7	26.7	26.7	23.411	0	42.2	38734000	13	0.217027	0.0907362	2.25447	1.55839	0.115991	0.140978	3.87638	2.19242	Q5T9B7;P00568;H0Y4J6;H0YID2	Q5T9B7;P00568;H0Y4J6	Adenylate kinase isoenzyme 1	AK1	236
0	0	0	0	0	6.72549	6.55914	6.43947	6.88296	6.16554	0	0	6.81473	4.93427	6.63424	0	+		LPS 3h_CTRL 3h	4	4	4	22.9	22.9	22.9	40.764	0	25.261	31712000	7	0.0577566	0.00664078	4.93103	2.99809	0.510134	0.588556	1.33368	0.745369	P00813;F5GXW0;F5GWI4;F5GYD4	P00813;F5GXW0;F5GWI4	Adenosine deaminase	ADA	237
0	6.54386	4.78028	6.22717	5.0291	6.36403	6.8761	6.44411	6.41632	6.75447	6.52464	6.57719	7.31771	4.97457	6.65554	6.21656				3	3	3	19.6	19.6	19.6	16.057	0	17.547	60425000	11	0.228913	0.102484	1.79051	1.50699	0.657089	0.74709	-0.277062	-0.491018	Q5H9A7;P01033;Q5H9B4;Q5H9B5;H0Y789	Q5H9A7;P01033	Metalloproteinase inhibitor 1	TIMP1	238
5.67946	5.75462	5.42771	6.33314	6.17298	6.23361	5.55228	5.55124	0	5.40841	5.3553	6.01812	0	0	0	0				2	2	2	5.1	5.1	5.1	37.654	0.0022831	11.099	9898700	2	0.809405	0.761373	0.078793	0.263248	0.0584655	0.0938378	-4.19546	-2.98281	P01876;A0A0G2JMB2;P01877	P01876;A0A0G2JMB2;P01877	Ig alpha-1 chain C region;Ig alpha-2 chain C region	IGHA1;IGHA2	239
7.16867	6.63118	5.94022	6.29438	7.59031	6.59755	6.66042	6.12028	7.46875	7.34345	6.83676	6.95844	7.8366	6.30503	6.62783	6.62844				15	15	15	7.6	7.6	7.6	262.62	0	97.822	217240000	25	0.339565	0.163835	0.233527	1.13303	0.371934	0.435987	-0.302376	-1.04722	P02751;H0Y7Z1	P02751	Fibronectin;Anastellin;Ugl-Y1;Ugl-Y2;Ugl-Y3	FN1	240
11.0717	10.9558	10.942	11.2406	11.2026	11.0819	11.089	11.1079	11.1978	11.2502	11.0377	11.0719	11.2016	10.1618	10.784	10.7488				84	84	65	84	84	66.9	77.063	0	323.31	1864700000000	4726	0.385915	0.20492	0.0678048	1.01238	0.175465	0.176882	-0.415337	-1.7666	P02787;H7C5E8;F8WCI6;F8WEK9;F8WC57	P02787	Serotransferrin	TF	241
6.60817	7.01544	7.06993	7.26677	7.27626	7.01279	7.16394	7.32002	7.44152	7.28099	6.81424	7.36359	7.34453	6.62439	6.66748	6.26257				6	6	6	18.4	18.4	18.4	51.676	0	36.013	218510000	15	0.284327	0.133659	0.203173	1.30047	0.125028	0.13927	-0.500345	-2.11285	P02790;Q9BS19	P02790;Q9BS19	Hemopexin	HPX	242
8.08782	8.85372	8.17295	7.46374	8.93052	9.58149	9.37876	9.19243	9.29583	9.06412	7.81579	8.55653	9.79158	9.44298	9.64983	9.58235	+		LPS 3h_CTRL 3h	5	5	4	75.4	75.4	75.4	6.0422	0	323.31	31263000000	252	0.0153784	0	1.12624	5.00166	0.0669432	0.109	0.933616	2.81629	P02795;P80297;P13640;CON__P67983;Q8N339;P04732;H3BSF1;H3BSP9;P80294	P02795;P80297;P13640	Metallothionein-2;Metallothionein-1X;Metallothionein-1G	MT2A;MT1X;MT1G	243
7.07976	7.63322	7.27713	7.61587	7.79166	7.7669	8.03822	7.73669	7.84902	8.19874	7.85431	7.93299	8.38815	7.6099	7.98286	7.83922	+		LPS 3h_CTRL 3h	16	16	16	35.6	35.6	35.6	54.006	0	197.61	1235900000	98	0.0915706	0.0104421	0.431874	2.45133	0.98834	0.979604	-0.00372744	-0.0158619	P03956	P03956	Interstitial collagenase;22 kDa interstitial collagenase;27 kDa interstitial collagenase	MMP1	244
7.91252	7.56514	7.62721	8.00552	8.22298	8.38901	8.44705	8.33122	8.88776	8.33471	7.42045	7.91588	9.33796	7.53196	7.95696	7.78154	+		LPS 3h_CTRL 3h	26	26	26	85.7	85.7	85.7	39.42	0	323.31	4658000000	157	0.0295587	0	0.569966	3.9183	0.970585	0.956935	0.0124046	0.0400291	P04075;H3BQN4;J3KPS3;H3BPS8;H3BUH7;H3BR04;H3BMQ8;H3BR68;H3BU78;P09972	P04075;H3BQN4;J3KPS3;H3BPS8	Fructose-bisphosphate aldolase A;Fructose-bisphosphate aldolase	ALDOA	245
6.07107	6.51164	6.64418	6.70342	6.30276	7.1294	7.11022	7.028	7.10116	7.14768	5.74842	6.64427	6.94942	6.00617	6.5087	6.34821	+		LPS 3h_CTRL 3h	6	6	6	2.1	2.1	2.1	309.26	0	36.986	99931000	27	0.0166307	0	0.410017	4.8605	0.631481	0.713389	-0.207258	-0.5322	P04275	P04275	von Willebrand factor;von Willebrand antigen 2	VWF	248
9.10958	7.87758	8.44971	8.48403	9.19201	9.22544	9.18636	9.17777	9.89399	8.65868	7.94352	8.74685	10.1519	8.41327	8.66769	8.21453	+		LPS 3h_CTRL 3h	19	19	19	78.8	78.8	78.8	36.053	0	323.31	32560000000	277	0.0697359	0.00609756	0.715171	2.76712	0.865694	0.863598	0.0510813	0.184075	P04406;E7EUT5;O14556	P04406;E7EUT5	Glyceraldehyde-3-phosphate dehydrogenase	GAPDH	249
6.56025	6.83603	5.79317	6.85994	7.03387	7.82817	7.48601	7.47315	7.37249	6.92175	6.22927	6.97387	0	7.46262	8.00625	7.85406	+		LPS 3h_CTRL 3h	1	1	1	19.7	19.7	19.7	6.0863	0.0021142	7.0411	418830000	15	0.0407826	0.0100588	0.942952	3.45519	0.657129	0.745184	-1.04361	-0.490955	P04733	P04733	Metallothionein-1F	MT1F	250
5.55042	5.99704	0	5.71168	6.1672	7.03214	7.11052	6.75387	7.23328	0	0	5.42005	7.18353	6.48012	7.09219	6.9918				4	4	4	25.4	25.4	25.4	22.782	0	25.367	90505000	11	0.213338	0.0865477	2.45114	1.57498	0.123473	0.143139	3.77358	2.12604	P04792;C9J3N8;F8WE04	P04792;C9J3N8	Heat shock protein beta-1	HSPB1	251
5.91747	6.92502	6.20099	6.04064	5.94453	7.3078	7.09552	7.00962	7.08128	6.98402	6.76224	6.80983	7.6019	7.55557	7.94844	7.86995	+	+	LPS 3h_CTRL 3h;LPS 6h_CTRL 6h	4	4	4	40	40	40	10.659	0	84.233	330000000	31	0.0836679	0.00710383	0.568335	2.55376	0.0158923	0.0538462	0.834622	4.94199	P05114;A6NL93;A6NEL0;F2Z2W6;F2Z2Y5;H7BXJ5	P05114;A6NL93;A6NEL0	Non-histone chromosomal protein HMG-14	HMGN1	252
7.41797	7.67456	7.41348	7.88872	7.79452	8.23571	8.48316	8.15891	8.33768	8.32989	7.94746	8.12264	8.639	7.51441	8.00117	8.06755	+		LPS 3h_CTRL 3h	9	9	9	30.8	30.8	30.8	45.059	0	142.73	2199000000	74	0.0488779	0.00844444	0.569387	3.2121	0.629495	0.709854	-0.128883	-0.53544	P05121	P05121	Plasminogen activator inhibitor 1	SERPINE1	253
5.62705	0	5.09346	5.40714	6.43377	6.58815	7.11538	7.05725	6.85274	4.76919	5.22827	5.76948	7.27901	6.24007	6.51664	6.49374	+		LPS 3h_CTRL 3h	6	6	6	18.9	18.9	18.9	46.836	0	39.966	67292000	13	0.12301	0.0195714	2.76673	2.13001	0.0275749	0.0876522	0.977443	4.0239	P05455;E9PGX9;E7ERC4;E9PFL9	P05455	Lupus La protein	SSB	254
0	5.72762	0	5.31052	5.29706	7.43878	7.64065	7.28885	7.51092	5.36749	0	5.9223	7.84642	6.36788	6.9553	6.41572	+		LPS 3h_CTRL 3h	7	7	7	32.2	32.2	32.2	40.786	0	196.16	210890000	30	0.0610356	0.00694444	4.1568	2.92929	0.261755	0.287614	2.19615	1.37888	P06132;A0A1B0GVN9;A0A1B0GVZ4;H0Y5R6;Q5T446	P06132;A0A1B0GVN9;A0A1B0GVZ4;H0Y5R6	Uroporphyrinogen decarboxylase	UROD	255
6.83883	7.25261	6.42812	7.29883	6.96819	7.10479	7.10469	7.23086	7.11959	7.3408	7.05744	6.85599	0	7.29241	7.36866	7.45752				1	1	1	9.4	9.4	9.4	9.681	0.0058027	6.436	224470000	4	0.484993	0.343619	0.147537	0.794419	0.461491	0.546647	-1.56381	-0.842255	R4GN98;P06703	R4GN98;P06703	Protein S100;Protein S100-A6	S100A6	256
8.89886	8.98209	8.62296	9.01204	8.91241	9.6213	9.5547	9.54595	9.64645	9.14414	8.78176	8.80779	9.96181	8.69058	9.31827	9.07831	+		LPS 3h_CTRL 3h	28	28	25	73.3	73.3	60.6	47.168	0	323.31	35560000000	546	0.0698233	0.00606061	0.529605	2.76562	0.493319	0.579854	0.167207	0.777944	P06733;K7EM90;P13929;E5RI09;E5RG95;K7EPM1;K7EKN2;E5RGZ4;F5H1C3	P06733	Alpha-enolase	ENO1	257
0	5.9437	0	0	0	7.51391	7.4996	7.32809	7.42663	5.35255	5.74944	5.51689	7.49489	6.67891	7.35668	7.24281	+		LPS 3h_CTRL 3h	5	5	5	70.1	70.1	70.1	10.044	0	29.558	190480000	6	0.125063	0.0192281	4.09948	2.11256	0.0530549	0.0963077	1.18195	3.1058	P07108;B8ZWD1;A0A0A0MTI5	P07108;B8ZWD1;A0A0A0MTI5	Acyl-CoA-binding protein	DBI	258
8.10524	7.39122	7.67446	8.22981	8.23287	8.30144	8.43868	8.41926	8.92376	8.37617	7.45344	8.0323	9.44543	7.42682	7.65914	7.65762	+		LPS 3h_CTRL 3h	18	17	17	53	49.4	49.4	36.638	0	323.31	5416900000	127	0.087145	0.00855615	0.497884	2.50729	0.677419	0.769015	-0.149166	-0.459045	P07195;A8MW50;F5H793;C9J7H8	P07195;A8MW50;F5H793;C9J7H8	L-lactate dehydrogenase B chain;L-lactate dehydrogenase	LDHB	259
7.48029	8.19354	8.11484	8.2707	7.74865	8.48741	8.28326	8.38374	8.24487	8.54412	8.13424	8.28226	8.64208	7.50707	7.85998	7.94619	+		LPS 3h_CTRL 3h	26	26	26	54.5	54.5	54.5	57.116	0	323.31	2787700000	175	0.0156024	0	0.210917	4.97533	0.364429	0.434902	-0.312542	-1.06645	P07237;H7BZ94;H0Y3Z3;I3L398;I3L312;I3NI03;I3L0S0;I3L4M2;I3L3U6;I3L3P5;I3L514;I3L1Y5	P07237;H7BZ94;H0Y3Z3;I3L398	Protein disulfide-isomerase	P4HB	260
5.08232	5.53885	0	0	0	6.31511	6.22401	6.11304	6.61403	5.60848	0	5.34786	6.76534	5.96171	0	0				3	3	3	39.4	39.4	39.4	11.261	0	17.7	16987000	3	0.508667	0.382809	2.00775	0.748175	0.445123	0.5221	-1.21083	-0.876838	P07311;G3V2U7;G3V3F8;G3V597	P07311;G3V2U7	Acylphosphatase-1;Acylphosphatase	ACYP1	261
6.81375	7.28778	5.83054	6.80796	7.28679	7.92973	7.4551	6.87478	8.07026	7.75227	7.22552	7.23409	8.69842	7.47134	8.02428	7.19623	+		LPS 3h_CTRL 3h	18	18	18	54.9	54.9	54.9	38.604	0	323.31	1032200000	66	0.123835	0.0193982	0.701593	2.12296	0.363458	0.43381	0.277034	1.06896	P07355;H0YN42;H0YMD0;H0YMU9;H0YKS4;H0YM50;A6NMY6;H0YNP5;H0YN28;H0YL33;H0YMM1;H0YNA0;H0YKZ7;H0YLV6;H0YMT9;H0YKX9;H0YN52;H0YKL9;H0YMW4;H0YKV8;H0YMD9;H0YNB8;H0YKN4;H0YLE2	P07355;H0YN42;H0YMD0;H0YMU9;H0YKS4;H0YM50;A6NMY6;H0YNP5;H0YN28;H0YL33;H0YMM1	Annexin A2;Annexin;Putative annexin A2-like protein	ANXA2;ANXA2P2	262
6.91377	6.65103	7.13833	7.28544	7.2826	7.52281	7.46259	7.44773	7.81223	7.37469	6.95922	7.12172	8.00647	5.17632	7.11836	6.61022	+		LPS 3h_CTRL 3h	11	11	11	27.5	27.5	27.5	63.111	0	105.64	385060000	20	0.0668536	0.00632911	0.431789	2.81791	0.370383	0.434289	-0.589124	-1.05116	P07686;Q5URX0;H0Y9B6;H0YA83;H0Y9M3	P07686;Q5URX0;H0Y9B6	Beta-hexosaminidase subunit beta;Beta-hexosaminidase subunit beta chain B;Beta-hexosaminidase subunit beta chain A	HEXB	263
6.24373	7.58807	5.37288	6.85287	6.92351	8.39307	8.43064	8.00325	8.46906	7.68593	6.89775	7.00834	9.12333	8.2584	8.47913	8.42128	+		LPS 3h_CTRL 3h	10	10	10	87.9	87.9	87.9	15.054	0	323.31	3128500000	72	0.082517	0.00722222	1.42323	2.56967	0.0264098	0.096	1.05526	4.09058	P07737;K7EJ44;CON__P02584;I3L3D5	P07737;K7EJ44	Profilin-1	PFN1	264
7.34169	7.33433	7.19379	7.55972	7.91179	7.96021	8.05877	7.8499	8.0493	7.81996	7.05907	7.60695	8.13814	6.97976	7.65054	7.28119	+		LPS 3h_CTRL 3h	10	10	10	34.8	34.8	34.8	37.821	0	83.244	896060000	54	0.0155619	0	0.587782	4.98006	0.716567	0.7961	-0.121411	-0.399047	P07858;R4GMQ5;E9PR54;E9PJ67;E9PCB3;E9PKQ7;E9PNL5;E9PHZ5;E9PLY3;E9PSG5;E9PQM1;E9PS78	P07858	Cathepsin B;Cathepsin B light chain;Cathepsin B heavy chain	CTSB	265
5.67292	6.12843	4.99112	0	6.48566	7.19415	6.87551	6.20246	7.74848	6.40169	4.50583	6.02218	8.10288	5.62502	6.64502	5.98609	+		LPS 3h_CTRL 3h	11	11	6	16.7	16.7	8.7	84.659	0	91.924	221890000	18	0.142004	0.025251	2.49133	1.98039	0.545994	0.612761	0.420209	0.678702	P07900;Q58FG0	P07900	Heat shock protein HSP 90-alpha	HSP90AA1	266
6.74118	4.67338	6.25876	6.69764	6.37308	6.01208	6.22968	6.52495	7.38213	6.57246	5.58912	6.44433	7.64957	5.68374	5.17537	5.66059				8	8	8	23.9	23.9	23.9	54.636	0	148	97519000	13	0.654687	0.607083	0.192208	0.494837	0.180306	0.183051	-0.454693	-1.73961	P07954	P07954	Fumarate hydratase, mitochondrial	FH	267
5.94996	6.22681	4.61005	5.31992	6.46292	6.99049	6.9714	6.6752	7.5148	6.55657	5.44212	5.76533	7.91379	6.11581	6.5482	6.48031	+		LPS 3h_CTRL 3h	10	5	5	16	8	8	83.263	0	141.51	156650000	14	0.0559492	0.0072	1.24832	3.03815	0.268918	0.302812	0.444826	1.35324	P08238;Q58FF7;Q14568;G3V2J8;Q58FF6	P08238	Heat shock protein HSP 90-beta	HSP90AB1	269
5.86625	6.57167	5.56859	6.17921	6.32801	6.42116	0	5.88821	5.41005	6.91175	6.34021	6.06933	6.65546	0	0	0				3	3	3	5.2	5.2	5.2	73.881	0	22.99	28188000	13	0.395832	0.238024	-1.38708	-0.988388	0.10103	0.138711	-4.51897	-2.34209	P08253;H3BR66	P08253	72 kDa type IV collagenase;PEX	MMP2	270
7.47783	7.75093	7.15761	7.45013	7.99148	8.67189	8.69487	8.47216	8.8592	7.92368	7.37243	7.70754	9.31721	8.23068	8.77537	8.63594	+		LPS 3h_CTRL 3h	31	31	29	58.4	58.4	54.9	53.651	0	323.31	5658100000	195	0.0177808	0	0.998477	4.74255	0.0523577	0.0978125	0.774082	3.12279	P08670;B0YJC4;B0YJC5;A0A1B0GTT5;P17661;A0A1B0GVG8;H7C5W5;K7EMP8;A0A1X7SBR3;A0A1W2PR46;P14136;P41219;U3KPR1;B4DIR1;K7ELP4;F8W835;K7EJU1;K7EKH9;A0A1W2PRT3;A0A1X7SCE1;CON__H-INV:HIT000292931;CON__Q61726;A0A087X106;CON__O43790;CON__Q6NT21;CON__P78385;CON__Q14533;CON__P78386;CON__Q8N1N4-2;CON__Q7RTT2;CON__P07744;CON__Q9NSB2;CON__Q6ISB0;CON__P12035;CON__Q01546;E7EMV2;E7ESP9;Q8IWY7;O43790;P78385;Q16352;…	P08670;B0YJC4;B0YJC5	Vimentin	VIM	271
6.8059	5.03379	5.15079	5.87194	6.89756	5.19067	5.31275	5.52329	6.86016	5.94731	5.07372	6.05146	6.88569	0	5.05108	0				4	4	4	14.4	14.4	14.4	35.936	0	29.631	33158000	10	0.907483	0.831669	0.015462	0.126302	0.181873	0.184863	-2.99897	-1.73106	P08758;E9PHT9;D6RBE9;D6RBL5	P08758;E9PHT9	Annexin A5;Annexin	ANXA5	272
5.18549	5.86775	4.97047	5.03246	5.60066	6.47826	6.37515	6.2667	6.63574	5.84215	5.4192	5.22469	7.00087	5.19248	5.83722	0	+		LPS 3h_CTRL 3h	6	3	3	24.7	12	12	47.268	0	44.898	25030000	12	0.0312195	0.00666667	0.916152	3.83667	0.412265	0.49194	-1.2728	-0.949847	P09104;F5H0C8;U3KQP4	P09104;F5H0C8	Gamma-enolase;Enolase	ENO2	273
6.7717	7.3751	6.22201	6.76067	7.03985	7.89511	7.87719	7.61978	7.76623	7.51276	7.08347	6.93383	8.18041	7.49213	8.0993	8.2861	+		LPS 3h_CTRL 3h	9	9	9	58.6	58.6	58.6	23.356	0	189.18	858190000	64	0.0716348	0.00595238	0.825612	2.73507	0.109528	0.137984	0.690414	2.25404	P09211;A8MX94;A0A087X2E9;A0A087X243	P09211;A8MX94	Glutathione S-transferase P	GSTP1	274
7.35497	7.54458	6.97767	7.60319	7.66342	8.46638	8.62372	8.11234	8.76025	7.68792	7.35309	7.44576	8.89021	7.7424	8.13837	8.10267	+		LPS 3h_CTRL 3h	8	8	8	85.2	85.2	85.2	14.716	0	123.54	2780700000	77	0.0643868	0.00649351	0.846362	2.8636	0.114178	0.143098	0.406658	2.20929	P09382;F8WEI7	P09382	Galectin-1	LGALS1	275
5.68464	5.91106	0	0	0	7.04891	7.23807	6.94917	7.16649	6.81224	6.39118	6.25525	7.5287	6.37694	7.08522	6.60396				4	4	4	20.9	20.9	20.9	25.789	0	48.498	116460000	14	0.486087	0.345378	2.41011	0.792241	0.386176	0.453091	0.242414	1.01174	P09417;B7Z415;D6RGG7;D6RHJ7;H0Y8F7	P09417;B7Z415;D6RGG7	Dihydropteridine reductase	QDPR	276
7.87699	8.00599	7.73311	8.34774	8.4136	8.37361	8.43723	8.25147	8.46379	8.6795	8.26088	8.18594	8.7909	7.18353	7.92978	7.65357	+		LPS 3h_CTRL 3h	15	15	15	58.7	58.7	58.7	34.632	0	301.76	3273100000	169	0.115927	0.0152398	0.378018	2.19301	0.270478	0.306117	-0.508082	-1.34776	P09486;F5GY03;E5RK62;F5H4E2	P09486;F5GY03	SPARC	SPARC	277
6.90737	7.26944	6.6257	6.94821	7.41116	7.88872	7.93528	7.8872	8.05042	7.34112	7.01305	6.53661	8.11247	7.64544	8.0794	7.90656	+		LPS 3h_CTRL 3h	7	7	7	42.2	42.2	42.2	24.824	0	67.68	828730000	46	0.0186095	0	0.842906	4.66353	0.108251	0.137669	0.70067	2.26674	P09936;D6RE83;D6R956;D6R974;D6RF53	P09936;D6RE83;D6R956;D6R974	Ubiquitin carboxyl-terminal hydrolase isozyme L1;Ubiquitin carboxyl-terminal hydrolase	UCHL1	278
6.62135	6.79179	6.37927	6.84675	6.86119	7.78609	7.86168	7.5436	7.97181	7.25981	6.90486	6.67253	8.33858	7.2733	7.78591	7.24085	+		LPS 3h_CTRL 3h	14	14	14	30.9	30.9	30.9	69.284	0	280.38	636370000	59	0.0467236	0.009	0.853351	3.27151	0.0865866	0.145047	0.457406	2.5146	P09960;B4DEH5	P09960	Leukotriene A-4 hydrolase	LTA4H	279
6.02898	6.27784	6.83899	6.55701	6.42604	6.9955	7.49597	6.86137	7.27754	6.90816	6.44799	6.55211	7.67029	5.55003	6.60625	4.99812	+		LPS 3h_CTRL 3h	8	8	8	12.9	12.9	12.9	105.32	0	117.02	149500000	23	0.0138024	0	0.519015	5.20221	0.325872	0.359401	-0.590275	-1.1718	P10253;I3L3L3;I3L0S5	P10253	Lysosomal alpha-glucosidase;76 kDa lysosomal alpha-glucosidase;70 kDa lysosomal alpha-glucosidase	GAA	280
6.41223	7.21093	6.50699	6.85825	6.4131	8.07929	8.1529	7.5402	7.97282	7.18415	6.40458	6.87601	8.44707	7.04324	7.95785	8.06565	+		LPS 3h_CTRL 3h	5	5	5	45.7	45.7	45.7	11.737	0	59.991	946570000	38	0.0991186	0.0130784	0.799273	2.36313	0.134151	0.131752	0.769065	2.03919	P10599	P10599	Thioredoxin	TXN	281
5.41901	5.76503	5.80782	5.58357	5.13341	6.49506	6.47965	6.14638	6.19399	5.76224	5.65417	5.5958	6.97574	5.59566	5.95862	6.00975	+		LPS 3h_CTRL 3h	3	3	3	10.2	10.2	10.2	54.255	0	30.234	24340000	10	0.175533	0.0455801	0.419763	1.76622	0.186561	0.194469	0.333395	1.70594	X6R5C5;X6R8A1;P10619;Q5JZH0	X6R5C5;X6R8A1;P10619	Carboxypeptidase;Lysosomal protective protein;Lysosomal protective protein 32 kDa chain;Lysosomal protective protein 20 kDa chain	CTSA	282
7.3011	7.20769	6.71566	7.06141	7.37125	8.06479	8.18898	8.00415	8.00966	7.26834	7.16074	7.04001	8.2265	6.92952	7.81794	7.65924	+		LPS 3h_CTRL 3h	11	11	11	64.2	64.2	64.2	31.462	0	143.8	884880000	81	0.0630716	0.00666667	0.835831	2.88886	0.301259	0.335571	0.288609	1.24583	P10768;X6RA14;H7BZT7;U3KQT1	P10768;X6RA14;H7BZT7	S-formylglutathione hydrolase	ESD	283
7.49468	8.02967	7.81058	8.09587	7.67545	8.33268	8.15933	8.155	8.29097	8.46273	8.04321	7.98601	8.57198	7.4097	7.79706	7.76903	+		LPS 3h_CTRL 3h	26	25	25	46.2	46.2	46.2	72.332	0	290.98	2090900000	156	0.0417088	0.0096338	0.222916	3.42439	0.344734	0.403813	-0.308788	-1.1188	P11021	P11021	78 kDa glucose-regulated protein	HSPA5	284
7.7531	8.42661	7.64982	8.38621	7.90577	8.89202	8.81307	8.70663	8.89546	8.58925	8.09698	8.0187	9.35284	8.14535	8.7905	8.72093	+		LPS 3h_CTRL 3h	35	35	13	61.8	61.8	24.9	70.897	0	323.31	7578300000	246	0.0987842	0.0132079	0.525438	2.36686	0.285023	0.315956	0.35231	1.29815	P11142;E9PKE3;E9PNE6;E9PN89;E9PLF4;E9PQQ4;E9PQK7;E9PK54;E9PPY6;P54652;E9PI65;E9PN25	P11142;E9PKE3;E9PNE6;E9PN89	Heat shock cognate 71 kDa protein	HSPA8	285
6.56095	6.81068	6.88279	7.14041	7.01111	7.26321	7.55121	6.8559	7.27704	7.21822	7.2035	7.01758	7.92731	0	7.12662	6.95744				2	2	2	6	6	6	44.882	0	15.552	272690000	15	0.220471	0.0944024	0.321647	1.54318	0.432817	0.509467	-1.67624	-0.903592	P11279	P11279	Lysosome-associated membrane glycoprotein 1	LAMP1	287
6.61323	6.94657	6.31555	6.84041	6.80037	7.40042	7.12571	7.45668	7.47637	6.94574	6.63532	5.91141	7.74602	6.70055	7.3542	7.1123	+		LPS 3h_CTRL 3h	8	8	8	23.3	23.3	23.3	39.724	0	67.969	235950000	25	0.0295215	0	0.516854	3.92019	0.213923	0.236159	0.486058	1.57232	P11766;H0YAG8;D6RFE4;D6RAY0;D6R9G2	P11766;H0YAG8	Alcohol dehydrogenase class-3	ADH5	288
7.07987	6.38453	6.4917	6.85121	7.05808	7.38641	7.43436	7.41514	7.81954	6.90556	5.64229	6.4651	8.16962	6.66611	7.16417	7.22324	+		LPS 3h_CTRL 3h	8	8	8	41.4	41.4	41.4	28.768	0	115.72	374930000	38	0.0775955	0.00742857	0.621672	2.64091	0.204577	0.218119	0.597661	1.61569	P12004	P12004	Proliferating cell nuclear antigen	PCNA	289
6.41996	5.89371	5.14557	5.41961	6.64085	6.27651	6.43951	5.85142	7.26795	6.26198	5.92157	5.41799	7.76278	5.71295	6.31279	0	+		LPS 3h_CTRL 3h	5	5	5	18.6	18.6	18.6	36.375	0	46.756	95484000	12	0.0948391	0.0101744	0.582362	2.41209	0.431826	0.511357	-1.27024	-0.905776	P12429;D6RA82;D6RFG5;D6RFJ9;D6RAZ8;D6RCA8	P12429;D6RA82;D6RFG5	Annexin A3;Annexin	ANXA3	290
6.55781	6.84041	6.67914	7.07067	7.18139	7.48193	7.34325	7.40931	7.84988	7.435	6.33025	6.93445	8.48855	6.71542	7.13069	6.8	+		LPS 3h_CTRL 3h	33	19	2	44.5	27.1	1.9	103.06	0	237.39	562640000	52	0.00509298	0	0.566962	7.40572	0.706783	0.791278	0.146269	0.413863	P12814;G3V2N5;P35609;Q08043;A0A087WSZ2;G3V5M4;G3V380;D6RH00	P12814	Alpha-actinin-1	ACTN1	291
6.9399	5.93593	6.71743	6.94809	6.99852	7.33973	7.58712	7.23679	7.93455	7.01427	6.4494	7.06006	8.36061	6.38267	6.86396	6.73597	+		LPS 3h_CTRL 3h	12	12	12	32.5	32.5	32.5	54.548	0	206.15	466740000	50	0.118751	0.0165202	0.6552	2.16735	0.920939	0.897973	-0.028766	-0.107829	P12955;V9GYE4;K7ES25	P12955	Xaa-Pro dipeptidase	PEPD	292
6.0083	6.0596	5.85006	6.49956	6.22123	6.80301	6.86369	6.74386	7.11942	6.74892	6.34565	6.18121	7.35702	5.7223	6.83615	6.58584	+		LPS 3h_CTRL 3h	2	2	2	5.1	5.1	5.1	44.96	0	51.576	83400000	16	0.066229	0.00636943	0.553567	2.82928	0.945132	0.918445	0.0265267	0.0747329	P13473	P13473	Lysosome-associated membrane glycoprotein 2	LAMP2	293
6.19237	6.54439	5.87505	6.42625	6.55873	7.24117	7.31296	6.92988	7.17117	6.9594	6.22344	6.27247	7.51017	6.18227	6.66909	6.56426	+		LPS 3h_CTRL 3h	9	9	9	32.8	32.8	32.8	49.973	0	111.87	128520000	34	0.0514048	0.00814286	0.751171	3.14649	0.810407	0.844413	0.0748292	0.261821	P13489;E9PIK5;E9PMJ3;E9PLZ3;E9PIM9;H0YCR7;E9PMA9;E9PMN0;E9PR82;E9PMI1	P13489	Ribonuclease inhibitor	RNH1	294
5.86104	6.89048	5.98838	6.61476	6.56798	7.52197	7.57453	7.0735	7.29715	7.29877	6.39585	6.25667	8.12018	6.59786	7.10278	6.98828	+		LPS 3h_CTRL 3h	14	14	14	25.6	25.6	25.6	95.337	0	217.79	302350000	47	0.0439263	0.00936986	0.84583	3.35406	0.362951	0.435237	0.390166	1.07028	P13639	P13639	Elongation factor 2	EEF2	295
6.04269	7.08016	6.785	6.10374	6.14675	7.80406	7.60052	7.03667	7.4442	7.64695	7.10765	6.30509	7.82154	6.32666	6.74871	6.94936	+		LPS 3h_CTRL 3h	16	16	16	27.1	27.1	27.1	72.932	0	112.3	306270000	38	0.0400235	0.010209	0.644102	3.4811	0.733407	0.809238	-0.164406	-0.3738	P13667	P13667	Protein disulfide-isomerase A4	PDIA4	296
6.60402	7.33544	6.49049	6.71276	7.04961	7.78393	7.72649	7.85087	8.00992	7.36002	6.49971	7.06337	8.19479	7.82124	7.89824	8.13754	+		LPS 3h_CTRL 3h	8	8	8	40.1	40.1	40.1	19.595	0	160.11	809420000	51	0.0318304	0.00652174	0.817046	3.80803	0.0673796	0.107775	0.779697	2.80844	P13693;J3KPG2;Q5W0H4;A0A0B4J2C3;E9PJF7;H0YCX0;Q56UQ5	P13693;J3KPG2;Q5W0H4;A0A0B4J2C3;E9PJF7	Translationally-controlled tumor protein	TPT1	297
6.70459	6.69225	6.39876	7.28026	6.87453	7.28115	7.93582	7.68419	8.19098	7.3369	7.27142	6.95717	8.65216	7.28664	8.04092	7.90473	+		LPS 3h_CTRL 3h	2	2	2	17.4	17.4	17.4	12.476	0	13.091	1055900000	13	0.109861	0.0122949	0.67496	2.25076	0.0929752	0.141393	0.531993	2.43426	P14174	P14174	Macrophage migration inhibitory factor	MIF	298
7.26536	7.41933	6.94355	7.48591	7.09566	7.76394	7.91884	7.76975	7.92402	7.63678	7.14211	7.1024	8.29614	6.56811	7.28108	7.25174				8	8	8	23.6	23.6	23.6	48.275	0	104.99	688980000	43	0.225199	0.098429	0.358511	1.52273	0.775165	0.838755	-0.102062	-0.31244	P14324;A0A087X1D8;A0A087X090;A0A087WVN4;A0A087WTP2	P14324;A0A087X1D8;A0A087X090;A0A087WVN4	Farnesyl pyrophosphate synthase	FDPS	299
6.70184	7.21898	6.16474	7.08966	7.06815	7.75597	7.81832	7.72367	8.01787	7.26288	6.955	6.93385	8.28773	7.24866	7.92397	7.74487	+		LPS 3h_CTRL 3h	17	17	17	62.5	62.5	62.5	36.573	0	246.09	714300000	76	0.0710352	0.00598802	0.797722	2.74507	0.113622	0.142992	0.508909	2.21452	P14550;Q5T621;V9GYG2;V9GYP9	P14550	Alcohol dehydrogenase [NADP(+)]	AKR1A1	300
7.46412	6.953	6.91139	7.30399	7.7439	7.71592	7.88575	7.77835	8.57453	7.36903	6.38532	7.29263	8.88884	7.17476	7.55557	7.51176	+		LPS 3h_CTRL 3h	22	22	22	52	52	52	57.936	0	323.31	1596000000	81	0.0269982	0	0.622857	4.05644	0.27926	0.311411	0.377354	1.31748	P14618;B4DNK4;H3BTN5;H3BQ34;H3BUW1;H3BTJ2;H3BT25;H3BR70;H3BU13;H3BN34;H3BQZ3;P30613	P14618;B4DNK4;H3BTN5;H3BQ34	Pyruvate kinase PKM;Pyruvate kinase	PKM	301
5.1986	0	0	0	5.03282	5.37736	5.26886	5.21155	6.50372	0	0	4.90888	7.11358	0	0	0	+		LPS 3h_CTRL 3h	3	3	3	3.9	3.9	3.9	117.97	0	34.869	17112000	3	0.0636616	0.00662252	3.923	2.87745	0.464666	0.549471	-1.07476	-0.835672	P14735	P14735	Insulin-degrading enzyme	IDE	302
6.90122	7.54763	6.72414	7.38435	7.46312	8.19948	8.14157	7.97637	8.16991	7.69197	7.33658	6.74916	8.21272	7.47893	8.01021	7.7727	+		LPS 3h_CTRL 3h	12	12	12	40.2	40.2	40.2	35.853	0	76.445	1075400000	53	0.0292165	0	0.805798	3.93585	0.271092	0.306419	0.381734	1.34561	P15121;E9PCX2;E9PEF9;C9JRZ8	P15121;E9PCX2;E9PEF9	Aldose reductase	AKR1B1	303
5.53116	0	6.14336	6.34001	5.97488	5.33246	5.44108	0	7.43516	5.16599	0	6.50125	7.75126	0	0	0				9	9	9	14.3	14.3	14.3	109.54	0	100.19	92306000	12	0.903284	0.82991	-0.316526	-0.132077	0.203762	0.217743	-2.83779	-1.61958	P15144;H0YMC1	P15144	Aminopeptidase N	ANPEP	304
6.75268	6.87253	6.44624	6.91716	6.44643	7.71435	7.98653	7.7606	7.8929	7.30737	6.34038	7.07566	8.22238	6.25205	7.03603	6.62358	+		LPS 3h_CTRL 3h	7	2	2	61.2	25	25	17.149	0	29.328	529590000	20	0.152427	0.0277043	0.729822	1.90799	0.77901	0.839677	-0.120567	-0.306869	P15531	P15531	Nucleoside diphosphate kinase A	NME1	305
5.42878	5.94752	5.2033	5.94235	5.7294	0	6.4353	6.05926	6.41636	6.12241	0	5.47745	6.40031	0	6.31433	0				2	2	2	13.4	13.4	13.4	25.918	0.0022936	11.394	15407000	6	0.559685	0.439469	-1.0745	-0.654155	0.67785	0.767068	-1.3254	-0.458373	P16083;A2A2U4;Q5TD05;Q5TD07	P16083;A2A2U4;Q5TD05;Q5TD07	Ribosyldihydronicotinamide dehydrogenase [quinone]	NQO2	306
6.48522	6.59842	5.29414	5.861	6.61329	7.66377	7.48029	7.43794	7.7033	6.34009	5.80477	5.99988	7.92145	7.35938	7.80632	7.59933	+		LPS 3h_CTRL 3h	10	10	8	48	48	37.5	30.375	0	170.72	380650000	55	0.0653513	0.00641026	1.23913	2.84548	0.0522829	0.0993651	1.20961	3.12463	P16152;E9PQ63;A8MTM1	P16152;E9PQ63;A8MTM1	Carbonyl reductase [NADPH] 1	CBR1	307
0	6.06707	0	0	0	6.45074	6.52463	6.28983	6.82637	6.46495	5.46592	0	6.89099	6.63988	7.22925	7.23957	+		LPS 3h_CTRL 3h	5	5	4	29.5	29.5	23.5	17.302	0	52.957	66950000	11	0.163596	0.0312088	3.29953	1.83657	0.264576	0.290157	2.31062	1.36869	P16949;A2A2D0	P16949;A2A2D0	Stathmin	STMN1	308
5.71345	6.262	6.25144	6.25645	6.05469	6.90441	6.79486	6.91616	6.81711	6.9014	6.08525	6.13175	7.13551	6.02305	6.86984	6.65647	+		LPS 3h_CTRL 3h	3	3	3	7.8	7.8	7.8	46.564	0	21.526	73337000	10	0.00495495	0	0.546696	7.4768	0.645616	0.732134	0.18734	0.509337	P17050	P17050	Alpha-N-acetylgalactosaminidase	NAGA	309
6.89485	7.37186	7.077	7.3733	6.69779	7.71143	7.84571	7.98789	8.08232	7.35023	7.01254	7.23256	8.31938	6.91415	7.63017	7.59072	+		LPS 3h_CTRL 3h	10	1	1	15.4	1.7	1.7	71.027	0	21.589	759870000	16	0.170203	0.0412996	0.381452	1.79693	0.450822	0.524129	0.194192	0.864672	P17066;P48741	P17066;P48741	Heat shock 70 kDa protein 6;Putative heat shock 70 kDa protein 7	HSPA6;HSPA7	310
0	6.6647	0	0	0	6.21701	0	0	5.75868	6.37411	6.39071	0	6.88483	5.75005	7.16008	6.39665				2	2	2	23.4	23.4	23.4	11.676	0	13.551	36851000	5	0.391002	0.231309	-0.111922	-1	0.301632	0.334377	1.91703	1.24466	P17096	P17096	High mobility group protein HMG-I/HMG-Y	HMGA1	311
0	0	0	0	6.88295	0	0	0	7.3371	0	0	0	7.69658	0	5.18769	0				7	7	7	22.5	22.5	22.5	46.247	0	118.39	79355000	9	0.391002	0.23198	1.72074	1	0.35463	0.422252	1.38679	1.09214	P17174	P17174	Aspartate aminotransferase, cytoplasmic	GOT1	312
6.49485	6.91187	6.24871	7.11624	6.60837	7.96098	7.70031	7.39778	7.84564	7.55497	6.10602	6.96029	8.25551	6.42275	6.69342	6.59076	+		LPS 3h_CTRL 3h	26	26	26	26.2	26.2	26.2	123.8	0	172.23	505190000	57	0.106355	0.0124673	0.723942	2.28592	0.770194	0.839135	-0.126117	-0.31966	P18206;A0A096LPE1	P18206	Vinculin	VCL	315
6.92111	7.54194	6.46042	7.28228	7.37645	8.325	8.24353	8.04064	8.28999	7.84759	7.09012	7.26545	8.63589	7.7121	8.08019	8.01569	+		LPS 3h_CTRL 3h	14	14	14	64.6	64.6	64.6	28.804	0	205.36	1590300000	93	0.0468428	0.00888312	0.94497	3.26814	0.142393	0.130659	0.487682	1.97758	P18669;P15259;Q8N0Y7	P18669	Phosphoglycerate mutase 1	PGAM1	316
6.1469	6.52863	6.30991	6.83782	6.4294	7.14635	7.12659	6.88193	6.93675	7.08182	6.53718	6.53777	6.89066	6.11146	6.71808	6.56028	+		LPS 3h_CTRL 3h	3	3	3	5.2	5.2	5.2	99.808	0	81.951	96941000	33	0.0832434	0.00714286	0.440249	2.5596	0.491498	0.583806	-0.203257	-0.781527	P19022	P19022	Cadherin-2	CDH2	317
6.32531	7.65836	7.17222	6.86427	7.08739	8.26979	8.19929	8.04638	7.91691	7.47621	7.14517	7.00749	8.06885	8.13338	8.47556	8.3058	+		LPS 3h_CTRL 3h	4	4	4	23.5	23.5	23.5	11.53	0	61.071	1435500000	52	0.00605109	0	0.89567	6.97369	0.0556382	0.0948485	0.859455	3.0452	P20962;F5H7R9;F5GXR3	P20962	Parathymosin	PTMS	318
7.00578	7.2058	6.08778	6.63365	7.36737	7.89634	7.95613	7.66357	8.11491	7.60173	6.65507	6.71298	8.4766	7.27328	8.0133	7.76086	+		LPS 3h_CTRL 3h	38	34	32	19.5	18.4	17.5	276.55	0	319.88	929520000	93	0.0553988	0.00735484	0.987599	3.05067	0.203019	0.218747	0.609836	1.62313	Q5HY54;P21333;Q60FE5;A0A087WWY3;F8WE98;H7C2E7;H0Y5F3;H0Y5C6	Q5HY54;P21333;Q60FE5;A0A087WWY3	Filamin-A	FLNA	319
6.27342	5.4961	0	0	6.58903	7.26766	7.18611	6.78462	7.54523	6.78827	0	0	8.02391	5.88942	6.80819	0	+		LPS 3h_CTRL 3h	12	12	12	20.6	20.6	20.6	98.398	0	114.81	200140000	19	0.104646	0.0125849	4.01448	2.30356	0.431181	0.512884	1.597	0.907198	P21399;F5H2R8;F5H143;F5H3Z7;E9PEF1;O00408	P21399	Cytoplasmic aconitate hydratase	ACO1	320
5.34187	5.54352	0	5.93038	5.87901	7.30101	7.12476	7.118	7.62182	6.34891	0	6.13001	7.99469	0	6.2276	4.9066	+		LPS 3h_CTRL 3h	15	15	15	21.6	21.6	21.6	117.85	0	290.07	194630000	30	0.17768	0.0449404	2.65175	1.75415	0.931173	0.904444	-0.242963	-0.0938114	P22314;Q5JRR6;Q5JRR9;Q5JRS0;Q5JRS2	P22314	Ubiquitin-like modifier-activating enzyme 1	UBA1	321
0	0	0	0	0	0	5.29872	4.6069	5.21211	0	0	0	6.0835	5.50646	6.01161	6.17301				2	2	2	5.7	5.7	5.7	37.429	0.0024938	12.715	4451800	3	0.183239	0.0640762	2.4764	1.72366	0.0349951	0.105806	4.64062	3.67021	P22626;A0A087WUI2	P22626;A0A087WUI2	Heterogeneous nuclear ribonucleoproteins A2/B1	HNRNPA2B1	322
6.85	7.68218	7.33768	7.71689	6.98271	7.91717	7.75138	7.74195	7.85963	7.99362	7.6876	7.55262	8.2082	7.5304	8.01021	7.89661	+		LPS 3h_CTRL 3h	12	12	12	48.1	48.1	48.1	23.742	0	116.51	964960000	105	0.0925987	0.0103333	0.201617	2.43881	0.540711	0.610488	0.137992	0.688302	P23284	P23284	Peptidyl-prolyl cis-trans isomerase B	PPIB	323
6.34602	6.74143	5.52951	6.86252	6.91882	7.68899	7.8036	7.36896	7.76278	7.26338	6.05918	6.5931	8.53715	6.60773	6.99883	6.53662	+		LPS 3h_CTRL 3h	16	16	16	46.1	46.1	46.1	53.165	0	289.88	602780000	42	0.0793759	0.00726257	1.07522	2.61451	0.549431	0.615222	0.250477	0.672497	P23381;H0YJP3;G3V3H8;G3V3Y5;G3V277;G3V2F2;G3V3R3;G3V4S4;G3V313;G3V339;G3V2C0;G3V4C7;G3V4N8;G3V5W1;G3V3S7;G3V3X0;G3V3P2;G3V227;G3V5H5;P78534;G3V4A3;G3V4Q0;G3V4N0;G3V423;G3V5U1;G3V456;G3V2Y7	P23381	Tryptophan--tRNA ligase, cytoplasmic;T1-TrpRS;T2-TrpRS	WARS	324
6.63533	0	0	4.99259	6.96144	6.77434	7.05656	7.04829	7.96331	5.45564	0	5.42452	7.94216	5.52546	0	0	+		LPS 3h_CTRL 3h	5	5	5	14.1	14.1	14.1	47.716	0	42.652	222400000	16	0.0961177	0.0100202	4.05318	2.39718	0.396006	0.476738	-1.34396	-0.987971	P23526	P23526	Adenosylhomocysteinase	AHCY	325
7.32718	7.94262	6.97154	7.53401	7.75285	8.65334	8.77042	8.28708	8.80803	8.06662	7.61401	7.58096	9.10213	8.57332	8.67916	8.82519	+		LPS 3h_CTRL 3h	17	17	13	78.3	78.3	57.2	18.502	0	323.31	5077600000	189	0.0549189	0.00751648	0.922086	3.06171	0.0407739	0.10478	0.77754	3.45548	P23528;G3V1A4;E9PP50;E9PK25;E9PQB7;E9PLJ3;E9PS23	P23528;G3V1A4;E9PP50;E9PK25;E9PQB7;E9PLJ3;E9PS23	Cofilin-1	CFL1	326
5.20366	0	0	0	0	6.18977	5.99426	5.83589	7.1122	5.73176	0	0	6.79215	6.00975	6.20006	6.43332				2	2	2	12.4	12.4	12.4	24.763	0	31.285	28384000	3	0.336033	0.163512	3.20407	1.14288	0.184638	0.186466	3.14783	1.71616	P24534;F8WF65;F2Z2G2;C9JZW3	P24534;F8WF65;F2Z2G2;C9JZW3	Elongation factor 1-beta	EEF1B2	327
6.25411	5.87567	4.50192	5.08383	5.77947	6.91328	7.00324	6.83273	7.39714	6.45212	6.04116	4.67176	7.57731	6.87838	7.34126	7.32899	+		LPS 3h_CTRL 3h	5	5	5	39.2	39.2	39.2	18.042	0	32.481	145910000	15	0.154003	0.0274903	1.2033	1.89755	0.134213	0.130938	1.14094	2.03871	P24666;G5E9R5;F2Z2Q9;D3YTI2	P24666;G5E9R5;F2Z2Q9	Low molecular weight phosphotyrosine protein phosphatase	ACP1	328
0	0	0	0	0	5.8726	5.81085	5.33959	5.2189	0	0	0	0	0	0	0	+		LPS 3h_CTRL 3h	1	1	1	9.1	9.1	9.1	33.178	0.0022222	8.5703	1776800	1	0.058154	0.0057	4.25576	2.9895	0.391002	0.460586	-1.30473	-1	P25325	P25325	3-mercaptopyruvate sulfurtransferase	MPST	329
7.08063	6.71878	5.54825	6.24165	6.83739	6.34541	5.70758	5.79148	7.08182	6.63768	5.78784	5.6514	7.54752	0	0	6.03675				4	4	4	12.9	12.9	12.9	41.975	0	27.966	83436000	11	0.192981	0.0694259	-0.226863	-1.67269	0.229675	0.25018	-2.89362	-1.50379	P26022	P26022	Pentraxin-related protein PTX3	PTX3	330
7.58311	8.26687	7.40295	8.12477	7.81833	8.90475	8.84928	8.65596	8.79005	8.51328	7.82929	7.96926	9.20815	8.01021	8.60496	8.46678	+		LPS 3h_CTRL 3h	42	42	32	62.7	62.7	52	67.819	0	323.31	5937500000	237	0.0706262	0.0060241	0.712659	2.75196	0.362884	0.436673	0.297056	1.07045	P26038;V9GZ54;E9PQ82	P26038	Moesin	MSN	331
6.5586	0	4.77487	4.78623	6.81625	6.67872	6.67863	5.90821	7.58869	6.06032	0	6.14007	8.03778	6.02825	5.9586	5.87029	+		LPS 3h_CTRL 3h	13	13	13	22.7	22.7	22.7	83.434	0	88.497	173760000	18	0.18126	0.0444722	2.49053	1.7344	0.379597	0.442038	1.52646	1.02797	P26639;D6R9F8;D6RBR8;D6RCA5;D6RDJ6	P26639	Threonine--tRNA ligase, cytoplasmic	TARS	332
0	0	0	0	0	6.19648	6.07748	5.98364	6.53646	0	0	0	6.88024	5.16959	6.41767	6.10514	+		LPS 3h_CTRL 3h	1	1	1	3.2	3.2	3.2	50.118	0	23.859	18797000	3	0.0577253	0.00677228	4.5644	2.99877	0.0497125	0.0885333	4.50904	3.18996	P26641	P26641	Elongation factor 1-gamma	EEF1G	333
7.16973	7.11005	6.52885	7.43808	7.39025	8.43159	8.42833	8.25653	8.49431	7.7685	7.00728	7.19123	8.93591	7.41209	8.06461	7.72006	+		LPS 3h_CTRL 3h	17	12	12	56.7	42.9	42.9	27.764	0	323.31	2255900000	90	0.058755	0.00522137	1.06499	2.97663	0.247486	0.266523	0.417838	1.43227	P27348;E9PG15	P27348;E9PG15	14-3-3 protein theta	YWHAQ	334
6.68621	7.6151	6.73013	7.09985	7.0599	7.72759	7.67371	7.68593	7.88972	7.66996	7.51228	7.29702	8.32515	7.79079	8.13523	8.08156	+		LPS 3h_CTRL 3h	15	15	15	66.4	66.4	66.4	35.554	0	289.32	932160000	78	0.0640945	0.00657895	0.503963	2.86916	0.0410838	0.102286	0.490938	3.44507	P27695;G3V3M6;G3V5Q1;G3V3C7;A0A0C4DGK8;G3V5M0;G3V359;G3V5D9;H7C4A8;G3V3Y6;G3V2D9	P27695;G3V3M6;G3V5Q1;G3V3C7;A0A0C4DGK8;G3V5M0;G3V359	DNA-(apurinic or apyrimidinic site) lyase;DNA-(apurinic or apyrimidinic site) lyase, mitochondrial	APEX1	335
7.71544	7.9994	8.30957	8.35497	7.99795	8.49531	8.35902	8.49485	8.23712	8.55174	8.05246	8.33151	8.54388	7.27437	7.82756	7.78057	+		LPS 3h_CTRL 3h	15	15	15	50.8	50.8	50.8	48.141	0	314.35	2897400000	157	0.0887618	0.0105532	0.24194	2.48645	0.279182	0.312591	-0.436614	-1.31775	P27797;K7EJB9;K7EL50	P27797;K7EJB9	Calreticulin	CALR	336
0	5.77607	5.82415	0	0	0	0	0	0	0	0	5.80766	0	6.04774	6.55049	6.06461	+		LPS 3h_CTRL 3h	2	2	2	8.8	8.8	8.8	25.357	0.0023256	11.542	7735100	4	0.181696	0.0495646	-2.90005	-1.73202	0.16961	0.163591	3.21379	1.80041	P28072;I3L3X7;A0A087X2I4	P28072;I3L3X7;A0A087X2I4	Proteasome subunit beta type-6;Proteasome subunit beta type	PSMB6	337
7.12189	7.44081	7.13475	7.27175	6.98806	7.50107	7.56934	7.52229	7.35603	7.51804	7.56232	7.61296	7.85548	7.58184	7.9217	7.81876				6	6	6	11.5	11.5	11.5	63.544	0	76.633	577480000	42	0.300097	0.142916	0.15289	1.24947	0.058046	0.0964444	0.282107	2.99183	P28799;K7EKL3;K7EMR1;K7EQ05;K7EQI0;K7EPL0	P28799;K7EKL3;K7EMR1	Granulins;Acrogranin;Paragranulin;Granulin-1;Granulin-2;Granulin-3;Granulin-4;Granulin-5;Granulin-6;Granulin-7	GRN	338
7.6834	5.93272	4.66576	0	7.85606	0	5.25096	5.06744	8.44864	5.84483	0	5.00212	8.69444	6.76858	6.812	6.83276				15	15	15	39.1	39.1	39.1	56.166	0	318.08	917040000	46	0.991262	0.970655	-0.0268543	-0.0118869	0.19798	0.217765	2.45304	1.64766	P28838;H0Y9Q1;H0Y983	P28838	Cytosol aminopeptidase	LAP3	339
5.30281	4.48721	0	0	0	6.03475	6.2082	5.18529	6.44898	5.59751	5.16853	0	7.01758	5.81761	5.29104	6.38405				3	3	3	11.2	11.2	11.2	30.188	0	17.512	20125000	3	0.516445	0.385515	1.90955	0.733369	0.317122	0.349986	1.82381	1.19744	P29218;E5RG13;E5RIP7;H0YBL1	P29218;E5RG13;E5RIP7;H0YBL1	Inositol monophosphatase 1	IMPA1	340
5.37575	6.89131	6.50165	7.03515	6.70095	6.99535	7.30016	7.05162	7.29927	7.3049	6.78915	7.15461	7.47059	6.93783	7.44196	7.53656	+		LPS 3h_CTRL 3h	5	5	5	16.3	16.3	16.3	38.091	0	55.133	228990000	39	0.167033	0.0378261	0.561052	1.81572	0.403235	0.48428	0.209754	0.970843	P29279	P29279	Connective tissue growth factor	CTGF	341
8.2136	7.51488	7.92209	8.37847	8.42411	8.13178	8.2521	8.20618	8.88025	8.20707	7.4807	7.9876	9.32974	7.05679	7.78998	7.60138				26	26	26	57.1	57.1	57.1	67.877	0	323.31	4603000000	173	0.229108	0.102179	0.246284	1.50617	0.633218	0.714729	-0.194431	-0.529372	P29401;A0A0B4J1R6;E9PFF2;F8W888;F8WAX4	P29401;A0A0B4J1R6;E9PFF2	Transketolase	TKT	342
7.26818	7.48401	6.63098	7.26477	6.90389	7.64978	7.45956	7.73066	7.45355	7.44989	6.96049	7.47505	7.40099	7.85369	7.89613	7.9846				5	5	5	17.8	17.8	17.8	31.554	0	107.79	578020000	59	0.356866	0.176995	0.273988	1.08621	0.113754	0.141909	0.449106	2.21327	P29966	P29966	Myristoylated alanine-rich C-kinase substrate	MARCKS	343
6.66006	7.29301	6.61577	6.52429	6.9404	7.98916	7.99751	7.71466	7.90507	7.26972	6.93131	6.38677	8.16723	7.5422	7.86605	7.82271	+		LPS 3h_CTRL 3h	10	10	10	55.8	55.8	55.8	25.035	0	116.72	720990000	48	0.0375662	0.0117931	0.887148	3.56947	0.0834476	0.135769	0.726333	2.55678	P30041	P30041	Peroxiredoxin-6	PRDX6	344
0	6.84438	4.86992	6.36981	5.16262	7.64719	7.73988	7.31503	7.62	6.89854	6.01355	6.14956	7.67859	7.07828	7.69326	7.19173	+		LPS 3h_CTRL 3h	9	9	9	49.5	49.5	49.5	22.222	0	187.12	306150000	29	0.0963434	0.00996985	2.44515	2.39458	0.148222	0.142354	0.74005	1.93648	P30085;Q5T0D2	P30085;Q5T0D2	UMP-CMP kinase	CMPK1	346
7.46519	7.80052	7.22261	7.61736	7.65015	8.26865	8.31397	8.20088	8.30382	7.98291	7.64503	7.64131	8.39604	8.2531	8.58475	8.50651	+		LPS 3h_CTRL 3h	10	10	10	72.2	72.2	72.2	21.057	0	79.336	2265800000	61	0.0543783	0.00768539	0.581994	3.07431	0.0834317	0.137087	0.541831	2.557	P30086	P30086	Phosphatidylethanolamine-binding protein 1;Hippocampal cholinergic neurostimulating peptide	PEBP1	347
7.73078	8.47128	8.1714	8.30758	7.811	8.42004	8.29508	8.36715	8.21296	8.42279	8.26879	8.34185	8.2977	7.92381	8.29946	8.24834				24	24	19	51.9	51.9	42.8	56.782	0	323.31	2952800000	157	0.249491	0.118849	0.0530561	1.42457	0.432693	0.510979	-0.119268	-0.903864	P30101	P30101	Protein disulfide-isomerase A3	PDIA3	348
0	6.2679	0	0	0	6.90932	6.6975	6.66355	7.1274	6.41196	0	6.2065	7.64327	5.91765	0	6.08948	+		LPS 3h_CTRL 3h	3	3	3	10.1	10.1	10.1	50.097	0	29.788	83197000	9	0.153345	0.0275969	3.50062	1.90189	0.916129	0.892943	-0.0238628	-0.114426	P30520	P30520	Adenylosuccinate synthetase isozyme 2	ADSS	349
6.6633	6.42104	6.37018	6.67348	6.39048	6.89768	6.60273	6.68932	7.14919	6.96818	6.42307	6.4087	7.26269	5.87431	6.46069	6.18432				3	3	3	3.9	3.9	3.9	98.335	0	21.338	85701000	16	0.529282	0.405775	0.113052	0.709323	0.369499	0.43569	-0.291782	-1.05342	P30530;M0R0W6	P30530	Tyrosine-protein kinase receptor UFO	AXL	350
0	6.28468	0	5.88835	0	6.97471	6.93475	6.43947	6.98652	6.24524	5.69956	0	7.28735	6.79366	6.34782	6.81355				4	4	4	14	14	14	42.741	0	26.379	69778000	13	0.300384	0.14253	2.04397	1.24857	0.28005	0.311684	2.07777	1.31481	P30740	P30740	Leukocyte elastase inhibitor	SERPINB1	351
6.00847	6.89943	0	6.66331	6.68473	7.44188	7.51606	7.40071	7.58813	7.09715	6.69464	6.52678	7.98176	6.69143	7.43019	7.09318				17	9	9	53.5	32	32	50.582	0	104.76	304070000	52	0.261561	0.126807	2.36804	1.37958	0.291551	0.323282	0.322463	1.27675	P31150;G5E9U5	P31150	Rab GDP dissociation inhibitor alpha	GDI1	352
5.71144	5.85459	5.34048	6.45703	6.19028	6.87049	6.78542	6.88542	7.35753	6.69247	5.35211	6.40912	7.75116	0	6.36037	5.79616	+		LPS 3h_CTRL 3h	5	5	5	14.9	14.9	14.9	43.66	0	74.637	116870000	17	0.0396392	0.0105231	0.842017	3.49446	0.46571	0.551404	-1.47588	-0.833515	P31153	P31153	S-adenosylmethionine synthase isoform type-2	MAT2A	353
6.53483	5.3375	4.94007	5.31927	6.41167	6.72323	6.91478	6.91379	7.24564	5.08361	0	5.62678	7.09492	0	0	0	+		LPS 3h_CTRL 3h	10	10	10	25	25	25	64.615	0	66.957	58818000	17	0.078652	0.00734463	1.20795	2.62515	0.173739	0.171813	-2.71528	-1.77644	P31939;H7C1S2;F8WEF0;C9JLK0	P31939	Bifunctional purine biosynthesis protein PURH;Phosphoribosylaminoimidazolecarboxamide formyltransferase;IMP cyclohydrolase	ATIC	354
7.02305	7.65121	7.11444	7.46488	7.45818	8.05319	8.28664	7.99083	8.16619	7.82321	7.50196	6.91219	8.88721	7.54607	7.87794	7.96217	+		LPS 3h_CTRL 3h	13	7	7	56.5	38.6	38.6	28.082	0	255.04	1758200000	63	0.0396299	0.0106875	0.633817	3.49478	0.198069	0.216748	0.467458	1.64722	P31946;Q4VY20;Q4VY19;A0A0J9YWE8;A0A0J9YWZ2	P31946	14-3-3 protein beta/alpha;14-3-3 protein beta/alpha, N-terminally processed	YWHAB	355
7.28538	7.58424	6.96886	7.60465	7.8658	8.04653	7.91882	8.02342	8.27612	7.97565	7.22686	7.32803	7.60312	7.07813	7.61402	7.47831	+		LPS 3h_CTRL 3h	4	1	1	13.3	3.2	3.2	27.774	0.0022472	9.9455	926610000	14	0.0154139	0	0.602863	4.99746	0.467803	0.553977	-0.258269	-0.829206	P31947	P31947	14-3-3 protein sigma	SFN	356
0	4.96063	0	0	0	5.73696	5.43323	5.74977	0	5.00552	4.5058	0	0	5.09851	6.38056	6.27147	+		LPS 3h_CTRL 3h	3	3	3	5.5	5.5	5.5	62.639	0	17.805	5999300	3	0.142379	0.0251475	2.98983	1.97768	0.255335	0.275805	2.0598	1.4025	P31948;H0YGI8;F5GXD8;F5H783	P31948	Stress-induced-phosphoprotein 1	STIP1	357
5.72286	7.1175	5.47968	6.66908	5.92291	7.45289	7.22199	6.99174	7.11361	7.32441	6.34651	6.22464	7.98776	6.82152	7.57316	7.62686	+		LPS 3h_CTRL 3h	5	5	5	73.3	73.3	73.3	11.74	0	93.208	296020000	32	0.173221	0.0423799	0.6501	1.77941	0.180806	0.18599	0.750037	1.73688	P31949	P31949	Protein S100-A11;Protein S100-A11, N-terminally processed	S100A11	358
0	6.04458	0	0	0	5.74058	6.53488	6.42259	6.1605	6.11378	0	5.60911	6.79034	5.88776	6.71617	6.69243				4	3	3	23.2	17.7	17.7	21.892	0	21.846	27955000	9	0.197172	0.0704151	3.16337	1.65166	0.284731	0.31713	2.05083	1.29912	P32119;A6NIW5	P32119;A6NIW5	Peroxiredoxin-2	PRDX2	359
7.31998	7.16492	7.21524	7.35447	7.83997	7.77058	7.87399	7.54618	8.06908	7.8381	7.35067	6.96068	8.2206	6.4813	6.60389	6.83217	+		LPS 3h_CTRL 3h	8	8	8	11.6	11.6	11.6	87.527	0	77.806	710480000	39	0.0180498	0	0.494029	4.71638	0.21951	0.236789	-0.520142	-1.5474	P33151;I3L1J2;H3BPG1	P33151;I3L1J2	Cadherin-5	CDH5	361
5.45477	0	0	5.29724	5.54386	5.78654	5.61455	5.07074	5.39889	5.58816	4.71528	0	5.90516	0	0	0				2	2	2	4.8	4.8	4.8	58.025	0.0023474	11.732	3467800	2	0.189771	0.0662152	2.81592	1.68916	0.217494	0.237833	-2.44929	-1.55631	P34059;H3BP66	P34059;H3BP66	N-acetylgalactosamine-6-sulfatase	GALNS	362
6.44968	0	4.5925	5.76807	6.61296	5.91479	6.07631	5.27235	7.51304	6.34813	0	5.82127	8.15403	5.88457	6.01578	5.39926				14	14	14	23.6	23.6	23.6	94.33	0	141.95	189850000	24	0.308154	0.145804	1.76654	1.22448	0.419431	0.504518	1.4428	0.933484	P34932;A0A087WYC1;A0A087WTS8	P34932;A0A087WYC1;A0A087WTS8	Heat shock 70 kDa protein 4	HSPA4	363
6.49449	6.63089	5.95082	6.35713	6.71799	7.41419	7.22766	6.97795	7.64542	6.45023	5.96546	6.45761	8.07423	6.88008	7.66954	7.39657	+		LPS 3h_CTRL 3h	11	11	10	39.1	39.1	37	42.621	0	252.28	316830000	34	0.0446915	0.00924324	0.726112	3.33083	0.062179	0.106667	0.875423	2.90638	P35237;A0A024QZX5;A0A087X1N8	P35237;A0A024QZX5;A0A087X1N8	Serpin B6	SERPINB6	364
0	5.8161	0	5.88589	0	6.92038	6.49853	6.70241	6.89156	6.62318	5.69333	6.18814	7.10897	5.88535	6.67807	6.53069				14	4	4	18.9	8.2	8.2	68.563	0	26.418	53744000	7	0.250902	0.120336	2.10483	1.41919	0.610046	0.677596	0.201717	0.567534	P35241;E9PNV3	P35241	Radixin	RDX	365
0	0	0	0	0	0	5.93009	0	5.80864	0	0	0	6.21091	5.47167	6.16664	5.84717				2	2	2	37.7	37.7	37.7	11.776	0	15.133	5587500	4	0.391002	0.231037	1.48252	1	0.0464742	0.0854074	4.47193	3.27862	P35754	P35754	Glutaredoxin-1	GLRX	366
0	6.09237	0	0	6.0016	6.25797	6.20409	0	6.37438	0	0	0	6.79528	6.10867	5.93684	5.82447	+		LPS 3h_CTRL 3h	2	2	2	12.7	12.7	12.7	22.519	0	13.148	17078000	5	0.173317	0.0422286	3.09282	1.77886	0.0456926	0.0904314	4.57272	3.30119	P36639	P36639	7,8-dihydro-8-oxoguanine triphosphatase	NUDT1	367
0	5.5136	0	0	0	7.01208	6.87104	6.72452	6.82291	6.39519	0	5.61005	7.44841	6.2605	6.76675	6.26614	+		LPS 3h_CTRL 3h	5	5	5	11.6	11.6	11.6	61.448	0	39.495	70478000	13	0.123194	0.0194844	3.77351	2.12843	0.305882	0.337201	1.97841	1.23146	P36871	P36871	Phosphoglucomutase-1	PGM1	368
0	0	0	5.04387	5.05736	5.19739	5.62072	5.07196	5.74934	5.19086	4.7681	0	6.09555	5.23985	5.88218	5.69258	+		LPS 3h_CTRL 3h	1	1	1	2.6	2.6	2.6	64.567	0.0059406	6.5273	4368100	1	0.0572614	0.00705155	3.97589	3.00891	0.264916	0.290525	1.80046	1.36748	P37173	P37173	TGF-beta receptor type-2	TGFBR2	369
0	6.21998	0	0	0	6.89462	6.80655	6.63745	7.30073	6.46919	5.64918	5.42791	7.7852	7.19978	7.1212	7.58874	+		LPS 3h_CTRL 3h	12	12	12	69	69	69	21.086	0	110.18	172730000	33	0.152214	0.0266406	3.52966	1.90941	0.0495976	0.0900339	1.21198	3.19298	X6RJP6;P37802	X6RJP6;P37802	Transgelin-2	TAGLN2	370
7.63516	7.86829	7.36201	7.74057	7.90167	8.42384	8.46745	8.28411	8.53434	8.13107	7.81796	7.76251	8.92774	7.65264	8.3311	8.01515	+		LPS 3h_CTRL 3h	14	14	14	36.8	36.8	36.8	37.54	0	323.31	2839600000	117	0.0390477	0.0110323	0.617759	3.51534	0.500291	0.578391	0.170188	0.764328	P37837;F2Z393;E9PM01;E9PKI8	P37837;F2Z393	Transaldolase	TALDO1	371
0	5.0717	0	0	5.18732	6.8012	6.64511	5.79121	6.55701	0	0	4.82724	7.14485	5.5961	6.58481	5.49728	+		LPS 3h_CTRL 3h	4	4	3	17.7	17.7	12.4	28.585	0	23.308	34059000	6	0.0206633	0	4.83829	4.48595	0.124938	0.141178	3.3597	2.11361	P39687;H0YN26;O43423	P39687;H0YN26	Acidic leucine-rich nuclear phosphoprotein 32 family member A	ANP32A	372
7.40341	7.4179	6.92281	7.35719	7.49772	7.92914	7.93119	7.85153	7.93759	7.73028	7.44675	7.28466	8.32079	7.29835	8.00169	7.64654	+		LPS 3h_CTRL 3h	12	12	12	41	41	41	36.426	0	149.18	917360000	47	0.066938	0.00628931	0.527065	2.81639	0.397745	0.475276	0.217023	0.983825	P40925;B9A041;B8ZZ51;C9JF79;C9JRL4;C9JLV6	P40925;B9A041;B8ZZ51	Malate dehydrogenase, cytoplasmic	MDH1	373
6.69592	7.61032	7.49757	7.64471	6.79712	7.85101	7.62439	7.61906	7.39028	7.88735	7.74656	7.57395	7.57115	7.3041	7.43254	7.54941	+		LPS 3h_CTRL 3h	14	14	14	53.3	53.3	53.3	35.503	0	195.03	599870000	68	0.135764	0.0246245	0.110763	2.02678	0.348379	0.414533	-0.185238	-1.10889	P40926;G3XAL0	P40926;G3XAL0	Malate dehydrogenase, mitochondrial;Malate dehydrogenase	MDH2	374
0	0	0	0	0	6.06138	6.31819	0	6.60382	0	0	0	6.97259	5.4823	6.25025	6.43891				2	2	2	9	9	9	31.608	0	14.659	21467000	5	0.181827	0.0605733	3.09489	1.73131	0.0483858	0.0861379	4.63506	3.22538	P42574;C9JXR7;A8MVM1	P42574;C9JXR7;A8MVM1	Caspase-3;Caspase-3 subunit p17;Caspase-3 subunit p12	CASP3	376
6.29944	6.63731	6.70319	7.13456	5.73181	7.6704	7.55583	7.45722	7.69121	7.37541	6.72871	6.6794	7.95811	6.21232	6.89843	6.51119				9	9	9	24.2	24.2	24.2	55.799	0	74.225	323580000	27	0.336269	0.163088	0.41019	1.14222	0.542754	0.612601	-0.22367	-0.684581	P42785;E9PQB5;E9PL85;E9PQN3;E9PKN6;E9PIG4;E9PNF7;E9PLY4;E9PNJ1;E9PL49	P42785	Lysosomal Pro-X carboxypeptidase	PRCP	377
7.52722	7.04821	7.61671	7.56812	7.92113	7.80731	7.8928	7.706	8.27923	7.72148	7.14947	7.55434	8.68249	6.98256	7.46954	7.26041	+		LPS 3h_CTRL 3h	17	17	17	34.8	34.8	34.8	71.607	0	323.31	1232300000	90	0.0604158	0.00714286	0.391748	2.94194	0.792924	0.835449	-0.0773827	-0.286812	P43121	P43121	Cell surface glycoprotein MUC18	MCAM	378
0	0	0	0	5.39548	6.66816	6.54341	6.48411	6.88308	5.7561	0	0	7.59935	0	4.89639	0	+		LPS 3h_CTRL 3h	6	6	6	21.4	21.4	21.4	55.52	0	49.274	59489000	8	0.000227429	0	6.27279	21.268	0.987971	0.981101	-0.0358589	-0.0163651	P43490;A0A0C4DFS8	P43490;A0A0C4DFS8	Nicotinamide phosphoribosyltransferase	NAMPT	379
0	5.31933	0	5.48928	0	6.29367	6.28253	5.96682	6.37251	5.82168	0	5.26062	6.78757	5.28271	6.47043	6.68755				2	2	2	6.2	6.2	6.2	33.83	0	14.859	22677000	3	0.278087	0.130139	1.9336	1.32147	0.301663	0.333191	1.94336	1.24456	P46108;I3L297	P46108;I3L297	Adapter molecule crk	CRK	380
6.0566	6.35862	0	6.03068	6.11671	6.49021	6.32112	6.5182	6.34029	5.88229	5.77954	0	6.60653	0	6.11873	6.07159				4	1	0	17.4	4.1	0	25.705	0.0059761	6.5382	24377000	2	0.334766	0.16236	1.75008	1.14644	0.940251	0.915819	0.198683	0.0813987	Q5T8R1;P46439;H3BRM6;Q5T8Q9;A6NNT0	Q5T8R1;P46439;H3BRM6;Q5T8Q9;A6NNT0	Glutathione S-transferase Mu 5	GSTM5;GSTM1;GSTM4	381
0	5.16527	0	0	0	6.5138	6.55517	6.37007	6.3413	6.01745	0	0	6.55957	6.95325	7.09674	7.00544	+		LPS 3h_CTRL 3h	6	6	6	2.8	2.8	2.8	270.63	0	36.164	47870000	9	0.125767	0.020821	3.56844	2.10665	0.134762	0.132491	3.81406	2.03447	P46821;D6RA40;D6RA32	P46821	Microtubule-associated protein 1B;MAP1B heavy chain;MAP1 light chain LC1	MAP1B	382
5.6919	0	0	0	5.95527	0	0	0	6.59402	0	0	0	7.0498	4.88372	5.42773	5.4288				2	2	2	6.6	6.6	6.6	32.668	0.0022989	11.407	17149000	2	0.391002	0.231281	0.0658427	1	0.0436915	0.0895	4.04901	3.36129	P46926;D6R917;D6RB13;D6RAY7;D6R9P4;D6RFF8	P46926;D6R917;D6RB13;D6RAY7;D6R9P4;D6RFF8	Glucosamine-6-phosphate isomerase 1;Glucosamine-6-phosphate isomerase	GNPDA1	383
4.71579	5.77817	5.70998	5.58027	5.56743	7.40601	7.04564	6.82642	7.06476	6.71847	4.92281	0	6.4991	5.87999	5.9648	4.7805	+		LPS 3h_CTRL 3h	5	5	5	7.6	7.6	7.6	80.699	0	29.771	67297000	10	0.00422809	0	1.26532	7.89965	0.455934	0.537866	1.10459	0.853873	P48147	P48147	Prolyl endopeptidase	PREP	384
6.54776	6.70994	5.76153	6.58963	6.60213	7.21463	7.14811	7.1951	7.54921	6.84877	6.47486	6.56799	7.8729	6.21224	6.81887	6.71635	+		LPS 3h_CTRL 3h	10	10	10	23.2	23.2	23.2	52.384	0	98.452	200560000	25	0.104644	0.0126445	0.637776	2.30359	0.85857	0.86467	0.0448805	0.193998	P48637	P48637	Glutathione synthetase	GSS	386
5.80026	6.40255	5.34286	5.99486	6.13117	7.56081	7.3195	7.2222	7.46691	6.76918	6.06845	6.4593	7.95529	7.4365	7.77466	7.61611	+		LPS 3h_CTRL 3h	14	14	14	10	10	10	177.44	0	122.84	337320000	49	0.0398367	0.0103636	1.17329	3.48757	0.0348196	0.109333	1.00468	3.67742	P48681	P48681	Nestin	NES	387
6.57636	6.78426	6.23495	0	0	7.42653	7.1177	6.99846	7.16667	6.98925	6.40458	6.957	7.29743	6.98327	7.38256	7.319				1	1	1	6.7	6.7	6.7	19.529	0	33.74	172750000	13	0.871968	0.802321	0.486779	0.175356	0.191006	0.204114	0.36619	1.68279	P49006	P49006	MARCKS-related protein	MARCKSL1	388
6.3082	0	0	0	6.65183	6.26449	6.23218	6.37658	7.40907	4.68387	0	4.7085	7.49223	5.4928	5.69608	5.49854	+		LPS 3h_CTRL 3h	7	7	7	18.4	18.4	18.4	53.801	0	45.598	70415000	12	0.0482008	0.00865823	4.80422	3.23041	0.249516	0.267144	1.84455	1.42448	P49189	P49189	4-trimethylaminobutyraldehyde dehydrogenase	ALDH9A1	389
0	0	0	0	0	0	0	0	0	0	0	0	0	6.23261	6.24932	6.43244				2	2	2	12.9	12.9	12.9	22.836	0.0024631	12.401	6190800	2	NaN	1	0	NaN	0.0577257	0.0950725	4.72859	2.99876	P49721;A0A087WVV1	P49721;A0A087WVV1	Proteasome subunit beta type-2	PSMB2	391
6.73947	7.53493	6.02073	7.08383	7.23644	8.1986	8.04411	7.82353	8.0677	7.7595	6.59949	6.83715	8.56933	7.69001	7.83356	7.92985	+		LPS 3h_CTRL 3h	23	23	15	64	64	42.5	50.663	0	323.31	1163900000	95	0.0682255	0.00621118	0.980929	2.7934	0.1041	0.134272	0.689726	2.30927	P50395;Q5SX87;Q5SX91;V9GYF8;Q5SX90;Q5SX86;V9GYJ7	P50395;Q5SX87	Rab GDP dissociation inhibitor beta	GDI2	392
5.31804	5.38678	4.91075	5.02596	0	6.10958	6.01866	5.79982	6.63096	5.77763	5.36689	5.45294	7.09086	5.96674	6.0571	6.14251				5	3	3	14.7	9.4	9.4	42.766	0	18.586	24774000	3	0.691028	0.66869	-0.67837	-0.437965	0.0237351	0.0858	0.507198	4.25915	P50452;C9JVA8;H7BXK7;A0A1B0GU38;C9JTJ8	P50452;C9JVA8;H7BXK7;A0A1B0GU38;C9JTJ8	Serpin B8	SERPINB8	393
6.00069	7.24846	5.71516	6.86119	6.68629	7.82668	7.69894	7.49434	7.90698	7.42672	6.77761	6.63439	8.37111	7.5944	8.03575	7.82157	+		LPS 3h_CTRL 3h	20	20	19	62.8	62.8	59.6	42.403	0	263.93	746600000	76	0.0642883	0.00653595	0.970183	2.86547	0.0646176	0.106621	0.769282	2.85923	P50453	P50453	Serpin B9	SERPINB9	394
0	6.5339	5.14451	6.27212	4.9456	6.22089	6.04653	6.57619	0	6.6116	6.11005	6.07635	7.13675	6.01502	0	6.55742				6	6	6	21.1	21.1	21.1	46.44	0	48.848	36978000	11	0.306836	0.145557	1.45967	1.22852	0.938484	0.914045	0.227801	0.0838141	P50454;E9PR70;E9PPV6;E9PJH8;E9PIG2;E9PRS3;E9PNX1;E9PK86;E9PMI5;E9PQ34;E9PLA6;E9PKH2;H0YEP8	P50454;E9PR70;E9PPV6;E9PJH8;E9PIG2;E9PRS3;E9PNX1;E9PK86;E9PMI5;E9PQ34	Serpin H1	SERPINH1	395
0	6.17716	0	0	0	7.20428	7.23037	7.04305	6.86079	6.56697	6.14638	0	7.53053	7.00762	7.6635	7.51636	+		LPS 3h_CTRL 3h	5	5	5	24.2	24.2	24.2	26.788	0	29.991	181060000	8	0.14091	0.0254606	3.82514	1.98834	0.227502	0.246424	2.53597	1.51293	P51858	P51858	Hepatoma-derived growth factor	HDGF	396
7.7076	7.50245	7.15259	7.64403	7.51391	8.48653	8.47659	8.22279	8.54094	7.98151	7.39071	7.55889	8.94476	7.02902	7.95657	7.6154	+		LPS 3h_CTRL 3h	19	19	19	49.5	49.5	49.5	53.139	0	323.31	2487700000	107	0.131368	0.0237597	0.673283	2.06102	0.960261	0.941634	0.0184263	0.0540947	P52209;K7EM49;K7EMN2;K7EPF6;K7ELN9	P52209	6-phosphogluconate dehydrogenase, decarboxylating	PGD	397
0	6.81703	6.03643	6.15509	5.56844	7.79233	7.83551	7.46367	7.33203	7.15803	5.9932	6.24652	8.10995	7.57627	7.82116	7.65074	+		LPS 3h_CTRL 3h	6	6	6	48.8	48.8	48.8	22.988	0	45.419	485110000	24	0.108446	0.0123519	2.41285	2.26478	0.0390742	0.107568	1.10708	3.5144	P52566;F5H6Q0;F5H3P3;F5H2R5;H0YGX7	P52566;F5H6Q0;F5H3P3;F5H2R5;H0YGX7	Rho GDP-dissociation inhibitor 2	ARHGDIB	398
0	0	0	0	0	6.14258	5.93059	5.36553	6.98956	0	0	0	6.99674	0	0	0	+		LPS 3h_CTRL 3h	4	4	4	21.9	21.9	21.9	41.268	0	74.409	22456000	7	0.0585464	0.00530233	4.35967	2.98108	0.391002	0.464248	0.00179565	1	P52788;H7C2R7	P52788	Spermine synthase	SMS	399
0	0	0	0	0	6.84775	6.61575	6.46589	6.28069	5.54017	0	5.32114	6.7695	0	6.16262	5.61236	+		LPS 3h_CTRL 3h	3	3	3	4.6	4.6	4.6	78.839	0	18.871	24311000	5	0.057823	0.00627523	4.98235	2.99665	0.892638	0.883455	0.35062	0.146748	P52888;K7EP46;K7EKB6;K7EL02	P52888;K7EP46	Thimet oligopeptidase	THOP1	400
0	0	0	0	0	5.29596	5.51737	5.03133	4.88656	0	0	0	6.28963	0	4.30177	0	+		LPS 3h_CTRL 3h	2	2	2	5.9	5.9	5.9	75.378	0.0024096	12.108	2679600	1	0.058059	0.00579661	3.96116	2.99154	0.254248	0.275755	1.42621	1.40657	P54136	P54136	Arginine--tRNA ligase, cytoplasmic	RARS	402
6.63655	6.61235	6.31014	6.7708	6.89739	7.5106	7.41355	7.38412	7.71054	6.96343	5.95247	6.75025	8.01288	6.64596	7.12349	6.18957	+		LPS 3h_CTRL 3h	7	7	7	21.2	21.2	21.2	42.966	0	71.231	296140000	18	0.0292703	0	0.718956	3.93308	0.725673	0.805433	0.148803	0.385357	P54687;F5H2F2;A0A087WYF2	P54687	Branched-chain-amino-acid aminotransferase, cytosolic	BCAT1	403
0	6.29673	0	0	0	6.42372	6.31118	5.26264	6.26095	6.3912	0	0	5.6779	6.1438	6.35862	6.55855	+		LPS 3h_CTRL 3h	2	2	2	6.6	6.6	6.6	43.171	0.0024213	12.168	18920000	6	0.177421	0.0454184	2.9252	1.7556	0.225471	0.244452	3.02168	1.52156	P54727;K7ENJ0;K7ELW1;Q5W0S5;P54725	P54727;K7ENJ0;K7ELW1;Q5W0S5;P54725	UV excision repair protein RAD23 homolog B;UV excision repair protein RAD23 homolog A	RAD23B;RAD23A	404
5.96243	6.55227	5.84863	5.78825	5.97208	7.30777	7.3539	7.05827	7.41157	5.68646	5.80043	5.19546	7.39569	6.53261	7.22352	6.97999	+		LPS 3h_CTRL 3h	8	8	8	32.6	32.6	32.6	40.545	0	286.68	142710000	23	0.0755107	0.00760234	0.885113	2.67279	0.0824124	0.133703	1.00948	2.57113	P55263	P55263	Adenosine kinase	ADK	406
0	5.62414	0	0	0	5.68123	6.15051	0	0	0	0	0	6.38607	5.717	6.36523	6.67063		+	LPS 6h_CTRL 6h	1	1	1	6.7	6.7	6.7	21.994	0	60.309	12271000	3	0.385916	0.204858	1.5519	1.01238	7.25824e-05	0	6.28473	31.1657	P55957	P55957	BH3-interacting domain death agonist;BH3-interacting domain death agonist p15;BH3-interacting domain death agonist p13;BH3-interacting domain death agonist p11	BID	407
4.56345	5.27898	0	5.21524	0	6.54683	6.39677	5.89022	6.27024	0	0	5.57946	6.98486	5.37197	5.56551	5.94781				3	3	3	23.7	23.7	23.7	26.599	0	20.045	21995000	4	0.701875	0.680991	0.944038	0.421338	0.125448	0.140349	3.00511	2.10933	P56537;A0A0U1RQV5	P56537	Eukaryotic translation initiation factor 6	EIF6	408
5.8623	6.55309	0	6.45838	6.58063	7.71399	7.69316	7.22624	7.72518	6.8493	6.28434	6.45829	8.10226	7.34914	7.72343	7.59037				5	5	5	59.3	59.3	59.3	12.895	0	114.51	434940000	37	0.22686	0.100144	2.58506	1.51565	0.0425242	0.0954667	0.862024	3.39799	P58546;C9JL85	P58546;C9JL85	Myotrophin	MTPN	409
8.49834	8.55609	8.12199	8.54261	8.53097	9.01916	9.00113	8.86309	9.14311	8.68601	8.38691	8.22606	9.4635	8.60636	9.04289	9.05254	+		LPS 3h_CTRL 3h	15	15	15	68.5	68.5	68.5	30.791	0	323.31	12488000000	277	0.0954139	0.0100711	0.42383	2.40536	0.120257	0.140704	0.430802	2.15397	P60174;U3KPZ0;U3KQF3;U3KPS5	P60174	Triosephosphate isomerase	TPI1	410
5.65162	5.78395	5.3378	5.61087	5.86309	6.75964	6.7248	0	6.75691	5.87432	5.43014	0	7.00078	6.13909	6.12821	6.3668				15	1	1	56	4.5	4.5	41.736	0	36.927	35265000	12	0.674119	0.642753	-0.759175	-0.464195	0.294691	0.324509	1.89338	1.26663	P60709;G5E9R0;E7EVS6;C9JZR7;C9JTX5;C9JUM1;Q6S8J3;A5A3E0;Q9BYX7;Q562R1;P0CG39;P0CG38;F8WCH0	P60709	Actin, cytoplasmic 1;Actin, cytoplasmic 1, N-terminally processed	ACTB	411
0	6.84415	0	5.97463	5.50413	6.97714	6.96719	6.97388	7.11136	6.77989	6.02641	6.0762	7.62286	6.89314	7.12434	7.21067	+		LPS 3h_CTRL 3h	7	7	7	17.7	17.7	17.7	46.153	0	48.665	136960000	22	0.134986	0.0247288	3.40089	2.03275	0.062311	0.105412	0.714284	2.90377	P60842;J3KTB5;J3KT12;J3QKZ9;J3QLN6;J3KS25;J3QR64;J3QL43;J3QS69;J3KSN7;E7EQG2;Q14240;J3KT04;J3KS93;E7EMV8;J3QQP0;E9PBH4;F8WE11;J3KTN0;I3L3H2;J3KSZ0;P38919	P60842;J3KTB5;J3KT12;J3QKZ9;J3QLN6;J3KS25;J3QR64;J3QL43;J3QS69	Eukaryotic initiation factor 4A-I	EIF4A1	412
0	6.006	0	4.90177	0	6.57567	6.74288	6.16146	6.36231	0	0	5.30884	7.09726	0	6.30088	0				3	2	2	16.8	11	11	21.258	0.0023148	11.525	28857000	3	0.261888	0.126448	2.14306	1.3784	0.867331	0.863953	0.431745	0.181798	P60953	P60953	Cell division control protein 42 homolog	CDC42	413
6.15005	6.37515	5.62334	6.06543	5.76078	7.49482	6.99456	6.92637	7.25876	6.25705	5.62445	6.02494	7.73974	6.7088	7.10082	7.1651	+		LPS 3h_CTRL 3h	7	6	6	38.8	34.5	34.5	18.506	0	41.796	164220000	20	0.154342	0.0272797	0.740642	1.89532	0.039125	0.104737	0.887315	3.51259	P60981;F6RFD5	P60981;F6RFD5	Destrin	DSTN	414
0	5.73434	0	5.93135	5.59793	6.74103	6.44812	6.76643	6.82281	6.317	5.84615	5.91021	7.31084	6.36414	6.6259	7.15448	+		LPS 3h_CTRL 3h	2	2	2	13.8	13.8	13.8	17.138	0	13.224	67455000	9	0.101181	0.0128889	3.47196	2.34044	0.0844169	0.146415	0.639798	2.54355	P61088;Q5JXB2;F8VZ29;F8VQQ8;F8VSD4;F8VV71	P61088;Q5JXB2;F8VZ29;F8VQQ8;F8VSD4;F8VV71	Ubiquitin-conjugating enzyme E2 N;Putative ubiquitin-conjugating enzyme E2 N-like	UBE2N;UBE2NL	415
0	0	0	0	0	6.59041	5.94275	6.03491	6.29625	5.99244	0	0	7.05084	0	6.09475	5.86195	+		LPS 3h_CTRL 3h	4	4	4	12.9	12.9	12.9	67.314	0	28.347	22029000	4	0.0582578	0.00551613	4.64202	2.98726	0.595673	0.660347	1.67971	0.591711	P61221;D6R9I9;D6RGF4	P61221;D6R9I9	ATP-binding cassette sub-family E member 1	ABCE1	416
7.24917	7.78936	7.18001	7.62038	7.79328	7.80335	7.84084	7.6532	7.95371	7.987	7.52242	7.65414	8.4264	7.57937	7.85734	8.02469	+		LPS 3h_CTRL 3h	3	3	3	35.3	35.3	35.3	13.714	0	288.26	1124300000	40	0.160959	0.0290706	0.31294	1.85291	0.411039	0.488776	0.192635	0.952672	P61769;H0YLF3;F5H6I0	P61769;H0YLF3;F5H6I0	Beta-2-microglobulin;Beta-2-microglobulin form pI 5.3	B2M	417
7.01699	7.31065	6.84579	7.31821	6.95304	7.42988	7.82219	7.78315	7.82643	7.38496	6.8287	7.09541	8.25489	7.43332	8.01578	7.81098				2	2	1	23.2	23.2	10.5	10.871	0	23.817	707540000	20	0.200417	0.0728723	0.374154	1.63571	0.0894432	0.14663	0.594865	2.47781	P61956;Q6EEV6	P61956;Q6EEV6	Small ubiquitin-related modifier 2;Small ubiquitin-related modifier 4	SUMO2;SUMO4	418
6.38575	6.74198	6.04481	6.50143	7.00771	7.24851	7.56365	7.37219	7.04383	7.12044	6.34936	6.58931	7.66053	6.92483	7.2925	7.31307	+		LPS 3h_CTRL 3h	4	4	4	58.3	58.3	58.3	14.478	0	323.31	225030000	18	0.0301731	0	0.879522	3.88743	0.126662	0.13849	0.521995	2.0992	P61970;H3BRV9	P61970;H3BRV9	Nuclear transport factor 2	NUTF2	419
7.35097	7.2539	6.89263	7.55099	7.73791	8.02845	8.17176	8.16723	8.37716	7.85343	7.22115	7.52603	8.74677	7.08874	7.79641	7.69491	+		LPS 3h_CTRL 3h	15	12	11	65.6	55.5	51.8	28.302	0	323.31	1588300000	122	0.0272944	0	0.764217	4.03961	0.787255	0.835293	0.0872668	0.294966	P61981;F8WEB6;A2IDB1	P61981	14-3-3 protein gamma;14-3-3 protein gamma, N-terminally processed	YWHAG	420
0	5.80245	0	0	0	5.50146	6.14873	6.20417	6.02662	5.66919	0	0	6.54567	5.95838	6.4464	6.41496				2	2	2	11.3	11.3	11.3	23.399	0.0023419	11.706	15307000	3	0.197772	0.0709625	3.01298	1.64869	0.144342	0.137186	3.4174	1.96361	P62070;E9PQK5;E9PQC5;E9PK85;P10301	P62070;E9PQK5;E9PQC5;E9PK85;P10301	Ras-related protein R-Ras2;Ras-related protein R-Ras	RRAS2;RRAS	421
8.112	8.10291	7.86786	8.46082	8.42017	8.94258	8.97949	9.04029	9.0717	8.73457	8.06393	8.36959	9.50364	8.20755	8.67756	8.3833	+		LPS 3h_CTRL 3h	23	23	20	71	71	61.2	29.174	0	253.15	9953400000	162	0.0259665	0	0.709734	4.11696	0.635767	0.715464	0.133066	0.525233	P62258;B4DJF2;I3L3T1;K7EIT4;K7EM20;I3L0W5	P62258	14-3-3 protein epsilon	YWHAE	422
8.77076	9.03981	8.38653	8.78866	8.81243	9.61488	9.50967	9.40121	9.74694	9.30839	8.82278	8.9273	9.88201	9.36864	9.60334	9.409	+		LPS 3h_CTRL 3h	8	8	7	88.6	88.6	88.6	5.0526	0	323.31	38744000000	143	0.0761952	0.00755814	0.588107	2.6622	0.11619	0.139941	0.364394	2.19059	P62328	P62328	Thymosin beta-4;Hematopoietic system regulatory peptide	TMSB4X	423
0	0	0	0	5.58366	6.52094	6.90103	6.44381	6.68839	5.99382	5.40143	0	7.60724	6.69925	7.17348	7.31927	+		LPS 3h_CTRL 3h	5	5	5	28.2	28.2	28.2	19.463	0	65.435	101810000	13	0.000182983	0	6.36236	22.875	0.185229	0.188038	2.6789	1.713	P62633;D6RAT4	P62633	Cellular nucleic acid-binding protein	CNBP	424
7.74158	8.32525	7.43949	8.11929	8.21048	8.90406	8.83975	8.83537	9.10473	8.46105	7.92709	8.03615	9.39547	8.91627	9.08518	9.03375	+		LPS 3h_CTRL 3h	12	12	12	70.9	70.9	70.9	18.012	0	323.31	10164000000	152	0.0324513	0.0145532	0.791013	3.77965	0.0402308	0.1074	0.725413	3.47396	P62937;F8WE65;C9J5S7;P0DN26;A0A0H2UH34;A0A0B4J2A2;A0A075B767;A0A075B759;Q9Y536;F5H284;E5RIZ5;P0DN37	P62937;F8WE65;C9J5S7	Peptidyl-prolyl cis-trans isomerase A;Peptidyl-prolyl cis-trans isomerase A, N-terminally processed;Peptidyl-prolyl cis-trans isomerase	PPIA	425
6.82657	7.45321	6.86231	7.17254	7.30801	7.99884	8.24082	8.0136	8.39717	7.67022	7.08192	7.27644	8.51989	8.01414	8.2284	8.11042	+		LPS 3h_CTRL 3h	6	6	6	73.1	73.1	73.1	11.951	0	101.73	1515900000	42	0.0285962	0	0.811659	3.96835	0.0779013	0.126186	0.611776	2.63632	P62942;Q5W0X3;Q1JUQ5;A0A087WZM5;Q5VVH2;Q1JUQ3;A0A087WTS4;A0A087WV48	P62942;Q5W0X3;Q1JUQ5;A0A087WZM5	Peptidyl-prolyl cis-trans isomerase FKBP1A;Peptidyl-prolyl cis-trans isomerase	FKBP1A;FKBP12-Exip2	426
5.50096	6.29502	0	4.76887	5.40271	6.51376	7.05896	6.66748	7.02706	6.71295	4.91896	5.0491	7.44333	6.02251	6.91861	6.67486				4	4	3	22.9	22.9	17.2	21.45	0	24.211	79987000	9	0.263966	0.126817	2.26951	1.37089	0.264054	0.292367	0.837806	1.37057	P63000;P60763;B1AH78;P15153;F8WET9;B1AH79;J3KSC4;J3QLK0;Q5JYX0;B1AH77;G3V4H1;G3V476;B1AH80;P84095;P17081;Q9H4E5	P63000;P60763;B1AH78;P15153	Ras-related C3 botulinum toxin substrate 1;Ras-related C3 botulinum toxin substrate 3;Ras-related C3 botulinum toxin substrate 2	RAC1;RAC3;RAC2	427
8.02522	8.00372	7.75395	8.22006	8.30967	8.87626	9.03631	8.8969	9.11324	8.55408	7.87277	8.24792	9.4687	8.02135	8.62158	8.40625	+		LPS 3h_CTRL 3h	17	14	12	60.4	50.2	46.5	27.745	0	323.31	8901500000	210	0.0330533	0.0139592	0.779048	3.75277	0.544995	0.613384	0.182468	0.680512	P63104;E7EX29;B0AZS6;B7Z2E6;H0YB80;E7ESK7;E5RIR4;E9PD24;E7EVZ2;E5RGE1	P63104;E7EX29;B0AZS6;B7Z2E6;H0YB80	14-3-3 protein zeta/delta	YWHAZ	428
6.18475	7.16113	5.69037	6.87022	6.75603	7.81407	7.85166	7.34301	7.63495	7.13523	6.87723	6.50958	8.16265	7.26694	7.78018	7.85416	+		LPS 3h_CTRL 3h	12	12	12	88.3	88.3	88.3	16.832	0	249.55	576580000	69	0.0952018	0.0101224	0.964578	2.40784	0.0676647	0.106578	0.726737	2.80335	P63241;I3L397;I3L504;Q6IS14;F8WCJ1;C9J7B5;C9J4W5;Q9GZV4	P63241;I3L397;I3L504;Q6IS14	Eukaryotic translation initiation factor 5A-1;Eukaryotic translation initiation factor 5A;Eukaryotic translation initiation factor 5A-1-like	EIF5A;EIF5AL1	429
7.66696	7.75293	7.20534	7.72976	7.94954	8.77991	8.74564	8.55436	8.90883	7.95903	7.35497	7.22298	9.04525	7.60274	7.91887	7.77619	+		LPS 3h_CTRL 3h	15	15	1	56	56	4.5	41.792	0	323.31	4025300000	135	0.0385774	0.0114	0.918612	3.53224	0.378491	0.442222	0.22431	1.03073	P63261;I3L3I0;I3L1U9;K7EM38;I3L3R2;J3KT65;I3L4N8	P63261;I3L3I0;I3L1U9	Actin, cytoplasmic 2;Actin, cytoplasmic 2, N-terminally processed	ACTG1	430
0	5.5205	0	0	4.69995	6.6412	6.77997	6.59323	6.53685	6.36269	5.50726	5.33449	7.25431	6.48686	6.66623	6.9162	+		LPS 3h_CTRL 3h	4	4	4	33.5	33.5	33.5	18.007	0	47.385	54898000	11	0.0353692	0.0122143	4.79846	3.65497	0.063952	0.10786	0.895574	2.87188	P63279;H3BPC4;H3BQQ9;B0QYN7	P63279;H3BPC4;H3BQQ9;B0QYN7	SUMO-conjugating enzyme UBC9	UBE2I	431
7.12258	6.965	7.38016	7.51088	7.71248	8.04423	8.19805	8.24122	8.58677	7.77166	7.47576	7.80436	8.80476	8.61566	8.70015	8.62376	+		LPS 3h_CTRL 3h	4	3	3	63.6	63.6	63.6	5.0256	0	145.91	3086900000	31	0.00436592	0	0.804341	7.8124	0.0334884	0.113103	0.776442	3.73374	P63313;CON__P21752	P63313	Thymosin beta-10	TMSB10	432
6.46261	7.56976	6.67994	7.18236	7.03806	7.85868	7.79485	7.725	7.87521	7.65179	6.95127	7.19866	8.20715	7.45183	7.95282	8.01481	+		LPS 3h_CTRL 3h	15	15	11	46	46	37.9	28.521	0	234.15	785850000	75	0.0360027	0.012	0.630485	3.62963	0.167786	0.16035	0.487423	1.81122	P67936;K7ENT6;K7EPV9;K7EMU5;K7ERG3;K7EPB9;Q5TCU3;Q5TCU8;P07951;CON__Q3SX28;U3KQK2	P67936	Tropomyosin alpha-4 chain	TPM4	433
5.64361	6.17759	5.75562	6.28396	6.50245	7.44846	7.26661	7.32535	7.63246	6.53113	5.8073	6.01216	7.73094	0	6.48427	5.96612	+		LPS 3h_CTRL 3h	8	1	1	23.1	4.2	4.2	42.051	0.0020704	6.8731	181090000	5	0.00368979	0	1.17052	8.28021	0.456437	0.536302	-1.45043	-0.852816	P68133;P68032;A6NL76;P63267;P62736;F8WB63;B8ZZJ2;C9JFL5;F6UVQ4;F6QUT6	P68133;P68032;A6NL76;P63267;P62736;F8WB63;B8ZZJ2;C9JFL5;F6UVQ4;F6QUT6	Actin, alpha skeletal muscle;Actin, alpha cardiac muscle 1;Actin, gamma-enteric smooth muscle;Actin, aortic smooth muscle	ACTA1;ACTC1;ACTG2;ACTA2	434
4.99598	6.22531	0	5.2039	0	7.21688	7.46991	6.93931	7.19659	6.58918	5.85044	0	7.6988	6.92304	7.42904	7.70359				7	7	7	63.6	63.6	63.6	17.861	0	88.603	213060000	16	0.645193	0.587341	1.30023	0.510017	0.243366	0.265328	2.52957	1.4483	P68036;A0A1B0GUS4	P68036	Ubiquitin-conjugating enzyme E2 L3	UBE2L3	435
0	6.46084	0	5.36925	5.42571	7.21696	7.05987	6.8935	7.14635	6.80255	0	0	7.5969	6.58942	6.73324	6.88243	+		LPS 3h_CTRL 3h	4	4	2	11.3	11.3	6	50.151	0	80.929	115980000	7	0.0932341	0.0102798	3.69149	2.43115	0.171576	0.169298	3.46327	1.78891	P68363;F8VVB9;F5H5D3;P68366;Q9BQE3;F8VX09;F8VWV9;F8VRZ4;F8VS66;A0A1W2PQM2;C9J2C0;Q9NY65;C9K0S6;F8VRK0;C9JDL2;C9JEV8;C9JDS9;C9JQ00;C9JJQ8;Q9H853;A6NHL2	P68363;F8VVB9;F5H5D3;P68366;Q9BQE3;F8VX09;F8VWV9;F8VRZ4;F8VS66;A0A1W2PQM2;C9J2C0;Q9NY65	Tubulin alpha-1B chain;Tubulin alpha-4A chain;Tubulin alpha-1C chain;Tubulin alpha-8 chain	TUBA1B;TUBA1C;TUBA4A;TUBA1A;TUBA8	436
6.03854	6.34163	6.3228	6.30925	6.06179	6.56799	6.74299	6.54711	6.96	6.61897	6.3002	5.44135	6.56164	6.0839	6.45906	6.54669	+		LPS 3h_CTRL 3h	2	2	2	4.2	4.2	4.2	54.966	0	13.347	48343000	14	0.0679963	0.00625	0.226916	2.79746	0.838558	0.852952	0.0826899	0.222014	P78324;H3BTT9;H3BUA5;H3BRP9;H3BV43;H3BML4;H9KV29;Q5TFQ8;O00241	P78324;H3BTT9;H3BUA5;H3BRP9;H3BV43;H3BML4;H9KV29;Q5TFQ8;O00241	Tyrosine-protein phosphatase non-receptor type substrate 1;Signal-regulatory protein beta-1 isoform 3;Signal-regulatory protein beta-1	SIRPA;SIRPB1	437
6.24704	6.8245	5.92717	6.30438	6.73479	7.75522	7.87906	7.52208	7.88412	7.27448	6.75378	6.57922	8.30876	6.73652	7.65262	7.27319	+		LPS 3h_CTRL 3h	7	7	7	42.3	42.3	42.3	27.566	0	140.48	560240000	29	0.0335552	0.0134118	1.14701	3.73085	0.32864	0.365081	0.369871	1.16383	P78417;Q5TA02;Q5TA01	P78417;Q5TA02;Q5TA01	Glutathione S-transferase omega-1	GSTO1	438
7.1807	7.71926	7.14662	7.46482	7.23779	8.13856	7.79324	7.8651	7.93846	7.76055	7.45113	7.47019	8.39768	7.92572	8.33463	8.28551	+		LPS 3h_CTRL 3h	11	11	11	79.7	79.7	79.7	22.693	0	157.27	1351200000	79	0.0519459	0.00804706	0.380824	3.13297	0.0400405	0.110154	0.580805	3.48051	P80723;U3KQP0	P80723	Brain acid soluble protein 1	BASP1	439
6.97814	6.76612	7.13726	0	6.24032	6.63405	6.374	0	6.67489	6.68776	6.24702	6.79678	6.74239	6.55725	6.81757	7.23267	+		LPS 3h_CTRL 3h	2	2	2	16.4	16.4	16.4	11.284	0	13.963	92954000	5	0.133204	0.0235574	-0.408286	-2.04656	0.241241	0.268222	0.235858	1.45669	P81605	P81605	Dermcidin;Survival-promoting peptide;DCD-1	DCD	440
5.46882	6.00385	5.88882	6.31921	5.8544	6.44199	6.63321	6.60995	6.97918	6.3565	5.82213	6.23063	7.53792	6.18373	6.92035	6.85354	+		LPS 3h_CTRL 3h	2	2	2	21.2	21.2	21.2	12.259	0	215.63	81682000	12	0.0178295	0	0.464713	4.73777	0.138306	0.134618	0.526775	2.00759	P84090;G3V279	P84090;G3V279	Enhancer of rudimentary homolog	ERH	441
8.27087	7.52476	7.57633	8.16776	8.30231	7.67739	5.97133	7.75272	8.30509	0	0	7.70798	8.5374	0	7.63159	7.58618				1	1	1	13.6	13.6	13.6	6.8998	0.0020492	6.8228	1391100000	5	0.335441	0.162938	-0.458992	-1.14454	0.383366	0.446025	1.93552	1.01864	P84101	P84101	Small EDRK-rich factor 2	SERF2	442
7.31645	7.5536	6.8029	7.28033	7.69988	7.44251	7.56238	7.53357	7.76856	7.91179	7.25404	7.32006	8.05488	7.2655	7.60532	7.45758	+		LPS 3h_CTRL 3h	11	11	11	2.9	2.9	2.9	468.83	0	112.7	610510000	64	0.171752	0.0411511	0.321264	1.78789	0.897747	0.880431	0.032208	0.139703	P98160	P98160	Basement membrane-specific heparan sulfate proteoglycan core protein;Endorepellin;LG3 peptide	HSPG2	443
0	5.92577	0	0	0	6.2704	4.5959	5.86541	6.31944	6.0677	0	0	6.88802	6.36847	6.37754	6.60743	+		LPS 3h_CTRL 3h	2	2	2	9.8	9.8	9.8	25.177	0	14.722	23233000	5	0.166395	0.0352993	2.70149	1.81955	0.142205	0.132214	3.46358	1.97894	Q00688	Q00688	Peptidyl-prolyl cis-trans isomerase FKBP3	FKBP3	444
6.15069	0	5.54284	6.03866	6.4313	6.31737	6.36711	6.59518	6.93674	6.29064	0	6.22588	7.70389	5.22251	5.90743	5.18797				5	5	5	19.9	19.9	19.9	38.324	0	31.853	77878000	5	0.261377	0.127168	1.99469	1.38026	0.537509	0.613851	1.14214	0.694156	Q00796;H0YLA4;H0YKB3	Q00796;H0YLA4	Sorbitol dehydrogenase	SORD	445
0	6.18551	0	5.85798	5.19582	7.33337	7.46495	6.9754	7.39552	6.50931	5.87185	6.19543	7.9557	7.13328	7.57625	7.28632	+		LPS 3h_CTRL 3h	6	6	6	39.3	39.3	39.3	15.164	0	39.091	253940000	18	0.0979492	0.0132736	3.73151	2.37625	0.0328433	0.117143	0.99486	3.76208	Q01469;I6L8B7	Q01469;I6L8B7	Fatty acid-binding protein, epidermal	FABP5	446
5.84172	0	0	0	5.69773	5.95166	6.26231	6.05408	7.093	5.68191	0	0	7.56191	5.39778	5.74371	5.69257	+		LPS 3h_CTRL 3h	6	6	6	18.7	18.7	18.7	51.901	0	53.486	55683000	8	0.0622436	0.00675676	4.53101	2.9051	0.172953	0.169417	2.90527	1.78095	Q01518;Q5T0R7;Q5T0R6;Q5T0R5;Q5T0R4;Q5T0R3;Q5T0R2;Q5T0R1;Q5T0R9	Q01518;Q5T0R7;Q5T0R6;Q5T0R5;Q5T0R4;Q5T0R3;Q5T0R2;Q5T0R1	Adenylyl cyclase-associated protein 1;Adenylyl cyclase-associated protein	CAP1	447
5.91833	6.75568	5.82728	6.04309	6.69651	7.39822	7.4923	7.24657	7.4659	7.05827	6.60673	6.83029	7.98308	7.42449	7.81682	7.79787	+		LPS 3h_CTRL 3h	16	16	16	13.1	13.1	13.1	191.48	0	104.96	389850000	39	0.0188196	0	1.07231	4.64421	0.0297148	0.0896923	0.765268	3.91038	Q02952	Q02952	A-kinase anchor protein 12	AKAP12	449
6.10319	6.97771	4.86292	6.70074	6.41656	7.52075	7.48844	7.29059	7.76993	7.04755	6.04415	6.20107	8.18693	7.105	7.5129	7.46328	+		LPS 3h_CTRL 3h	16	16	16	30.9	30.9	30.9	80.473	0	141.89	402850000	43	0.155508	0.0271756	1.01795	1.8877	0.0975024	0.145948	0.801353	2.38131	Q04446;E9PGM4	Q04446;E9PGM4	1,4-alpha-glucan-branching enzyme	GBE1	450
6.77953	7.02576	6.50387	6.70764	6.9604	7.6217	7.89017	7.66039	7.94923	7.11671	6.79582	6.98733	8.3211	7.01824	7.86398	7.69368	+		LPS 3h_CTRL 3h	8	8	8	53.8	53.8	53.8	20.777	0	149.13	660000000	52	0.0560693	0.007125	0.778967	3.03543	0.131173	0.135974	0.511981	2.06257	Q04760	Q04760	Lactoylglutathione lyase	GLO1	451
6.78249	6.91145	6.10568	7.02032	6.8762	7.68399	7.8511	7.64135	7.84997	7.35696	6.5182	6.81741	8.28389	6.76326	7.20669	7.06707	+		LPS 3h_CTRL 3h	13	10	10	50	39.8	39.8	28.218	0	128.03	525780000	50	0.100753	0.0129515	0.808176	2.34511	0.533976	0.612144	0.194595	0.700646	Q04917;A2IDB2	Q04917;A2IDB2	14-3-3 protein eta	YWHAH	452
0	4.79412	0	0	0	5.60952	5.50308	4.83221	5.47136	4.64892	0	0	6.16435	5.32315	5.50428	5.94578	+		LPS 3h_CTRL 3h	2	2	2	9.2	9.2	9.2	28.723	0	15.361	4068600	4	0.138753	0.0243167	2.78767	2.00425	0.115435	0.14203	3.20432	2.19756	Q06323;H0YKK6	Q06323;H0YKK6	Proteasome activator complex subunit 1	PSME1	453
0	5.30903	0	0	0	6.37181	5.86919	0	0	0	0	0	6.5415	6.69354	6.5033	6.82961		+	LPS 6h_CTRL 6h	2	2	2	12.5	12.5	12.5	21.184	0.0025	12.724	21656000	3	0.304188	0.142134	1.73299	1.2367	3.15181e-06	0	6.64199	88.7641	Q07812;I6LPK7;K4JQN1	Q07812;I6LPK7;K4JQN1	Apoptosis regulator BAX	BAX	454
5.67695	5.2243	4.9433	6.11234	5.76446	6.67192	6.68015	6.68972	7.10697	6.35984	5.04805	5.80417	7.48913	5.07386	5.22484	4.53694	+		LPS 3h_CTRL 3h	5	5	5	9	9	9	114.74	0	56.575	63981000	15	0.0861161	0.00864865	0.962342	2.5208	0.349803	0.414153	-0.498563	-1.10505	Q08174;D6RAX3;D6RBG2;H0Y9F5	Q08174;D6RAX3	Protocadherin-1	PCDH1	455
6.41905	6.47246	5.96534	6.43581	6.79432	7.22412	7.50699	7.21535	7.41184	6.97199	6.49642	6.35153	7.67867	6.27133	6.95716	6.77775	+		LPS 3h_CTRL 3h	9	9	9	23.9	23.9	23.9	46.382	0	65.902	185990000	16	0.0387893	0.0112131	0.862029	3.52459	0.707628	0.7893	0.113286	0.412579	Q12765;C9K052;B8ZZP4;C9J7U9	Q12765;C9K052	Secernin-1	SCRN1	456
6.60257	6.4112	5.97452	6.36536	7.17534	6.49096	6.2606	5.77703	6.94898	7.02882	6.37981	6.80992	7.04548	5.60213	6.24837	6.5527				5	5	5	11.4	11.4	11.4	54.64	0	44.56	75613000	14	0.746338	0.718438	0.0875678	0.354619	0.295897	0.327507	-0.429712	-1.26278	Q12805;C9JQX7;C9J4J8;C9JPZ9;Q580Q6;A0A0U1RQV3;C9JUM4	Q12805	EGF-containing fibulin-like extracellular matrix protein 1	EFEMP1	457
6.98214	7.04068	6.09992	7.43004	6.90824	7.15217	6.56665	6.91732	7.32617	7.68705	7.19557	7.14429	7.41002	5.49525	6.52545	6.72638				6	6	6	19.5	19.5	19.5	34.985	0	40.046	217160000	26	0.992418	0.974172	-0.00210249	-0.0103146	0.201466	0.217209	-0.798995	-1.63062	Q12841;C9J5G4;H7C4W4	Q12841	Follistatin-related protein 1	FSTL1	458
0	0	0	0	0	5.91993	6.12879	5.9225	5.49769	0	0	4.26696	7.34735	6.45083	6.85873	6.74849	+		LPS 3h_CTRL 3h	5	5	5	19.2	19.2	19.2	34.352	0	28.845	41249000	6	0.0577424	0.00670588	4.4928	2.9984	0.0431069	0.0933913	4.41019	3.37951	Q12904	Q12904	Aminoacyl tRNA synthase complex-interacting multifunctional protein 1;Endothelial monocyte-activating polypeptide 2	AIMP1	459
0	0	0	5.39912	5.03222	6.75035	6.79432	6.27439	6.47336	5.74022	0	5.23396	7.0917	5.84409	6.43557	6.04052	+		LPS 3h_CTRL 3h	4	4	4	11.2	11.2	11.2	52.39	0	38.21	34664000	9	0.0396019	0.0108571	4.86304	3.49576	0.273486	0.305257	1.99109	1.33727	Q13228;C9JVL0;F2Z2W8;F8WCR4;H0Y532;A6PVX1	Q13228;C9JVL0;F2Z2W8;F8WCR4;H0Y532;A6PVX1	Selenium-binding protein 1	SELENBP1	460
0	0	0	0	0	0	0	5.3499	0	0	0	0	5.5801	0	6.13194	5.79922				1	1	1	1.6	1.6	1.6	71.456	0.0057915	6.4288	2588900	1	0.391002	0.231786	1.33747	1	0.0580853	0.0951233	4.37781	2.99098	Q13409	Q13409	Cytoplasmic dynein 1 intermediate chain 2	DYNC1I2	461
7.23045	6.4422	6.93221	7.17219	7.42429	6.80262	7.07606	7.26576	7.66147	7.3142	6.9337	7.17875	7.96738	6.11511	6.72643	6.98656	+		LPS 3h_CTRL 3h	9	9	9	20.2	20.2	20.2	65.102	0	57.574	305980000	24	0.0419063	0.0095	0.197921	3.41794	0.380925	0.442852	-0.323161	-1.02467	Q13740;F5GXJ9;H7C543	Q13740;F5GXJ9	CD166 antigen	ALCAM	462
0	0	0	0	0	6.6515	6.82214	5.93752	6.73155	0	0	4.83999	7.19937	5.8028	6.49937	6.58517	+		LPS 3h_CTRL 3h	3	3	3	15	15	15	26.319	0	25.206	40912000	9	0.0586356	0.00526154	4.85279	2.97918	0.0923664	0.145284	3.62879	2.44162	Q13907;C9JKM8;C9JD53;Q9BXS1	Q13907;C9JKM8	Isopentenyl-diphosphate Delta-isomerase 1	IDI1	463
5.96033	7.04603	6.40273	6.51936	6.39335	7.69302	7.76002	7.46703	7.60834	7.2656	6.45074	6.59027	7.82686	7.6109	7.948	7.75366	+		LPS 3h_CTRL 3h	9	9	9	47.9	47.9	47.9	15.945	0	90.183	475620000	53	0.0242815	0	0.846246	4.22278	0.0811107	0.133212	0.806119	2.58948	Q14019;H3BT58	Q14019;H3BT58	Coactosin-like protein	COTL1	464
0	0	0	0	0	6.65746	6.93926	6.60907	6.80147	5.70555	5.10558	0	7.16714	6.35301	6.86849	7.03671	+		LPS 3h_CTRL 3h	14	7	7	5.6	3.1	3.1	291.02	0	47.288	59488000	10	0.0577977	0.00639252	5.05145	2.9972	0.213278	0.236955	2.45319	1.57525	Q14315	Q14315	Filamin-C	FLNC	465
5.36393	5.55215	5.41828	5.7241	5.38478	5.84118	0	5.6627	6.48029	5.9494	5.23548	5.53414	6.83555	0	0	0				2	2	2	1.9	1.9	1.9	106.87	0.0025189	12.77	14050000	2	0.417272	0.26657	-1.29245	-0.938387	0.0709245	0.119404	-4.09094	-2.74693	Q14697;F5H6X6;E9PKU7	Q14697;F5H6X6;E9PKU7	Neutral alpha-glucosidase AB	GANAB	466
0	0	0	0	0	6.29212	6.08736	0	6.10612	0	0	0	6.53384	6.2935	6.48073	6.41236				2	2	2	10.7	10.7	10.7	29.717	0.002331	11.655	15453000	5	0.181777	0.0580132	3.09487	1.73158	0.0462315	0.0870189	4.90357	3.28558	Q14847;C9J9W2	Q14847;C9J9W2	LIM and SH3 domain protein 1	LASP1	467
0	5.3276	0	4.88745	0	6.58331	6.94925	6.17149	6.76759	6.16212	5.31892	0	6.94771	5.61801	7.00979	6.72905				3	3	3	10	10	10	35.869	0	18.346	46934000	6	0.224482	0.0987273	2.37225	1.5258	0.306795	0.337366	2.01398	1.22865	Q14914;F2Z3J9	Q14914;F2Z3J9	Prostaglandin reductase 1	PTGR1	468
0	0	0	0	6.08618	4.56484	5.91911	5.8101	7.12274	6.15945	0	0	7.69982	0	5.81152	4.47857	+		LPS 3h_CTRL 3h	10	10	10	13.4	13.4	13.4	97.169	0	82.321	68218000	10	0.000523627	0	5.59506	16.0747	0.690873	0.779778	1.17693	0.438204	Q14974;J3KTM9;J3QR48;J3QKQ5;J3KS06;J3QRG4	Q14974;J3KTM9	Importin subunit beta-1	KPNB1	469
0	5.57855	0	5.28115	5.3157	7.47385	6.88288	7.0535	7.27439	6.37709	5.11291	5.64612	7.29206	7.15308	7.46186	7.51104	+		LPS 3h_CTRL 3h	3	3	3	29.2	29.2	29.2	15.04	0	27.611	166480000	9	0.0525841	0.00786207	3.96656	3.11725	0.097902	0.14469	1.25188	2.37678	Q15121;B1AKZ5	Q15121;B1AKZ5	Astrocytic phosphoprotein PEA-15	PEA15	470
6.61632	7.47835	6.88246	7.4009	6.36543	7.54659	7.5853	7.51368	7.47477	7.63471	7.22657	7.32656	7.58598	6.81672	7.46094	7.59552				9	9	9	28.7	28.7	28.7	38.89	0	101.14	400090000	49	0.48415	0.344439	0.158245	0.7961	0.856281	0.864473	-0.0508636	-0.197192	Q15293;E9PP27	Q15293	Reticulocalbin-1	RCN1	472
0	0	0	0	0	5.67764	5.72066	0	5.08146	5.36845	0	0	6.42099	5.41427	5.50463	5.58731	+		LPS 3h_CTRL 3h	2	2	2	11.9	11.9	11.9	31.54	0	17.129	4958000	3	0.181695	0.0485461	2.84957	1.73203	0.116497	0.13892	3.11932	2.18778	Q15404	Q15404	Ras suppressor protein 1	RSU1	473
5.93344	7.29148	6.3483	6.51591	0	7.25775	7.34351	6.93947	7.30376	7.53042	7.33594	7.05277	7.88866	6.95117	7.6203	7.84767				3	3	2	40.4	40.4	27.3	10.666	0	21.511	360420000	14	0.531536	0.408806	-1.1371	-0.705149	0.435624	0.511424	0.27123	0.89743	Q15651	Q15651	High mobility group nucleosome-binding domain-containing protein 3	HMGN3	474
0	0	0	0	0	5.21304	4.90027	4.68901	5.36547	0	0	0	6.64928	5.11578	5.5612	0	+		LPS 3h_CTRL 3h	2	2	2	4.8	4.8	4.8	58.768	0	22.904	5477700	2	0.0581936	0.00556098	3.70058	2.98864	0.119492	0.139461	2.9902	2.16075	Q16222;Q3KQV9	Q16222;Q3KQV9	UDP-N-acetylhexosamine pyrophosphorylase;UDP-N-acetylgalactosamine pyrophosphorylase;UDP-N-acetylglucosamine pyrophosphorylase;UDP-N-acetylhexosamine pyrophosphorylase-like protein 1	UAP1;UAP1L1	475
6.69063	7.45539	6.36337	7.00949	7.22251	7.38675	7.55832	7.23596	7.7684	7.73067	7.28119	7.45679	8.18161	7.10479	7.45398	7.46697	+		LPS 3h_CTRL 3h	11	11	11	45	45	45	29.13	0	95.894	523080000	43	0.180046	0.0446272	0.471164	1.74104	0.975438	0.961173	-0.00742435	-0.0334206	Q16270	Q16270	Insulin-like growth factor-binding protein 7	IGFBP7	476
6.11504	0	5.92035	6.54496	6.20398	5.94555	5.35447	6.23785	6.59786	6.63058	0	5.98934	7.15688	4.95729	5.56964	5.33951				5	5	5	5.5	5.5	5.5	126.97	0	30.074	34320000	8	0.468165	0.331301	1.29038	0.828462	0.595181	0.66209	0.951386	0.592546	Q16531;F5GY55	Q16531;F5GY55	DNA damage-binding protein 1	DDB1	477
8.11167	8.44177	7.73281	8.15232	8.17525	8.90155	8.90198	8.76613	8.86937	8.39345	8.1118	7.94595	9.22324	8.33891	8.93197	8.72249	+		LPS 3h_CTRL 3h	26	26	26	58.4	58.4	58.4	54.529	0	323.31	7457300000	233	0.0863498	0.00860215	0.576583	2.51772	0.104003	0.135355	0.474009	2.31029	Q16658;C9JFC0;A0A0A0MSB2;C9JPH9	Q16658	Fascin	FSCN1	478
7.22373	7.0282	6.54607	7.31898	7.48012	8.10616	8.11866	8.01507	8.24551	7.55125	6.63672	7.23512	8.72005	6.9161	7.56602	7.19579	+		LPS 3h_CTRL 3h	11	11	6	50.7	50.7	18.8	32.642	0	223.47	1263300000	45	0.048636	0.00855	0.900755	3.2186	0.62581	0.707572	0.182338	0.541468	Q32Q12;P22392;J3KPD9;O60361;E7ERL0;F6XY72;E5RHP0;C9K028	Q32Q12;P22392;J3KPD9;O60361	Nucleoside diphosphate kinase;Nucleoside diphosphate kinase B;Putative nucleoside diphosphate kinase	NME1-NME2;NME2;NME2P1	479
5.69939	6.70975	5.59491	6.60965	5.95668	7.3102	7.5406	7.32535	7.4974	7.04735	6.14442	5.19684	7.8227	6.36129	7.38989	7.41014	+		LPS 3h_CTRL 3h	8	8	8	35.2	35.2	35.2	35.536	0	146.89	250470000	17	0.0969042	0.01142	0.879785	2.38813	0.300794	0.336774	0.774502	1.24728	Q53FA7;H7BZH6	Q53FA7	Quinone oxidoreductase PIG3	TP53I3	480
0	0	0	5.77308	6.13922	5.88717	5.99568	6.15957	6.94208	0	0	5.7196	7.15812	0	5.30183	0	+		LPS 3h_CTRL 3h	3	3	3	8.7	8.7	8.7	62.138	0	23.406	29044000	4	0.0466772	0.00912	4.60214	3.27283	0.98354	0.973192	-0.0504321	-0.022394	Q5T6H7;Q9NQW7;Q5T6H3;Q5T6H2	Q5T6H7;Q9NQW7;Q5T6H3;Q5T6H2	Xaa-Pro aminopeptidase 1	XPNPEP1	482
0	0	0	0	0	6.21524	6.41405	6.2642	6.42998	0	0	0	6.57847	5.92621	6.34404	0	+		LPS 3h_CTRL 3h	1	1	1	8.6	8.6	8.6	15.805	0.0021882	7.9221	15605000	3	0.0577186	0.00684	4.72337	2.99892	0.174495	0.174536	3.10469	1.77212	Q6GMV3	Q6GMV3	Putative peptidyl-tRNA hydrolase PTRHD1	PTRHD1	483
0	0	0	0	0	6.64106	6.54391	0	0	6.62914	0	0	6.68807	5.98128	6.34678	6.41405				1	1	1	4.5	4.5	4.5	35.079	0.0020534	6.8252	22782000	3	0.181707	0.0525387	3.29624	1.73196	0.0780345	0.128122	4.70026	2.63433	Q6UXN9	Q6UXN9	WD repeat-containing protein 82	WDR82	484
0	5.56684	0	4.96676	0	6.43367	5.7919	5.85399	0	0	0	5.27286	6.73568	6.26569	6.72144	6.57471				1	1	1	0.9	0.9	0.9	156.27	0.0021277	7.0804	21003000	4	0.247764	0.116082	1.88649	1.4312	0.0284889	0.08064	5.25617	3.97407	Q86UP2	Q86UP2	Kinectin	KTN1	485
0	0	0	0	0	6.30162	6.49998	5.39723	6.5513	0	0	0	6.79549	6.05732	6.52749	6.39049	+		LPS 3h_CTRL 3h	2	2	2	25.9	25.9	25.9	15.876	0	13.993	22185000	2	0.0593945	0.0049927	4.5497	2.96313	0.0511079	0.0907742	4.80487	3.15398	Q86WQ0;F5H0B6;U3KQ53	Q86WQ0;F5H0B6;U3KQ53	Nuclear receptor 2C2-associated protein	NR2C2AP	486
0	0	0	0	4.94723	6.02457	6.06896	5.80046	6.19223	0	0	0	0	0	5.8608	6.27841	+		LPS 3h_CTRL 3h	1	1	1	1.8	1.8	1.8	72.832	0.0059172	6.4964	7131600	2	0.00020914	0	5.71031	21.8738	0.647195	0.731795	1.48674	0.506805	Q8N0X7	Q8N0X7	Spartin	SPG20	487
6.1765	7.8886	7.22435	7.70259	6.55252	7.8468	7.57191	7.71494	7.55986	7.97513	7.70184	7.61926	7.78559	7.7159	7.81557	8.07489				9	9	9	25	25	25	47.628	0	96.228	829020000	61	0.210892	0.0804321	0.173533	1.58615	0.435233	0.510667	0.133966	0.898285	Q8NBS9	Q8NBS9	Thioredoxin domain-containing protein 5	TXNDC5	488
0	0	0	0	0	5.4613	0	0	5.69553	5.0472	0	0	5.3349	5.64443	6.1577	6.22181				2	2	2	7.8	7.8	7.8	44.965	0	16.478	4658300	3	0.391002	0.231483	1.36533	1	0.171664	0.167516	3.15402	1.7884	Q8NC51	Q8NC51	Plasminogen activator inhibitor 1 RNA-binding protein	SERBP1	489
0	0	0	0	5.29594	0	0	5.50463	0	0	0	0	6.22559	5.02436	5.40477	0				1	1	1	6.6	6.6	6.6	31.674	0.0021322	7.1175	2558200	1	0.181809	0.0595948	2.70014	1.7314	0.0599162	0.10805	4.16368	2.95225	Q8NCW5	Q8NCW5	NAD(P)H-hydrate epimerase	APOA1BP	491
0	0	0	0	0	5.71348	5.68909	0	5.75404	0	0	0	6.21235	5.71368	5.90791	6.1211	+		LPS 3h_CTRL 3h	1	1	1	6.9	6.9	6.9	24.269	0.0022075	8.2646	5851700	3	0.181692	0.0473836	2.85064	1.73204	0.0447253	0.08592	4.55025	3.32982	Q8NDC0	Q8NDC0	MAPK-interacting and spindle-stabilizing protein-like	MAPK1IP1L	492
0	5.93291	6.08511	6.07372	6.44623	7.00728	7.1438	6.91858	6.40205	6.91326	6.64861	6.42088	7.20496	5.5419	6.4985	5.55653				5	5	5	10.9	10.9	10.9	65.471	0	38.624	76129000	13	0.18266	0.0625769	2.35603	1.72679	0.462974	0.547908	-0.395728	-0.839175	Q8NHP8	Q8NHP8	Putative phospholipase B-like 2;Putative phospholipase B-like 2 32 kDa form;Putative phospholipase B-like 2 45 kDa form	PLBD2	494
0	0	0	0	0	6.20472	5.88934	0	6.15685	5.804	5.23774	0	7.06017	5.88684	6.19879	6.41742				2	2	2	7.7	7.7	7.7	23.423	0	13.553	21073000	2	0.181906	0.0620583	3.02351	1.73087	0.246451	0.266033	2.09116	1.43627	Q8TEA8	Q8TEA8	D-tyrosyl-tRNA(Tyr) deacylase 1	DTD1	495
0	0	0	5.50395	0	6.60248	6.31114	6.07177	6.43207	5.65415	0	5.56117	0	6.70053	6.90086	7.01178	+		LPS 3h_CTRL 3h	1	1	1	9	9	9	18.925	0.0021053	7.0194	36185000	5	0.155716	0.0269697	3.37036	1.88634	0.804145	0.84428	0.741445	0.270747	Q8WW12	Q8WW12	PEST proteolytic signal-containing nuclear protein	PCNP	496
4.95708	0	0	0	0	5.46214	5.9382	5.21861	6.85134	0	0	0	7.25583	4.77653	5.34412	4.97184				8	8	8	12.6	12.6	12.6	96.864	0	71.062	26912000	8	0.348264	0.171306	2.91547	1.1092	0.0446359	0.0876735	3.87424	3.3325	Q92598;A0A0A0MSM0;D6RJ96;E9PDE8;O95757;R4GN69	Q92598;A0A0A0MSM0	Heat shock protein 105 kDa	HSPH1	497
0	0	0	0	0	6.32389	6.09174	0	6.05296	0	4.97583	0	0	6.11451	6.36831	6.20358				1	1	1	0.8	0.8	0.8	141.15	0.0075472	6.3417	9802400	1	0.181801	0.058059	3.10391	1.73145	0.554237	0.619806	1.9144	0.663867	Q92797	Q92797	Symplekin	SYMPK	498
6.75471	6.29833	6.41802	6.88865	7.01616	7.11042	7.00612	6.89037	7.26404	6.94768	6.54435	6.50621	7.55581	6.41499	6.55545	6.21762	+		LPS 3h_CTRL 3h	4	4	4	15.7	15.7	15.7	35.964	0	27.427	136960000	17	0.102089	0.0128269	0.415841	2.33063	0.521698	0.603224	-0.129605	-0.723473	Q92820	Q92820	Gamma-glutamyl hydrolase	GGH	499
0	6.61933	6.36545	6.6756	5.83492	5.93248	6.54362	6.91006	7.08325	6.69333	6.5304	6.78437	7.18574	6.78911	6.95987	7.44229				3	3	3	22	22	22	18.795	0	17.522	109210000	7	0.421439	0.268337	1.39017	0.928944	0.0999609	0.141042	0.321413	2.35379	Q969H8;M0QXF7;M0QYN0	Q969H8;M0QXF7;M0QYN0	Myeloid-derived growth factor	MYDGF	501
6.20066	7.22045	6.7038	7.04399	6.42671	7.34457	6.94327	6.90604	6.99927	7.29491	6.88258	6.86703	7.16791	6.72561	7.10394	7.22269				3	3	3	11.9	11.9	11.9	37.493	0	68.956	170070000	29	0.28733	0.135989	0.112921	1.29053	0.84587	0.857242	0.0440909	0.211753	Q96D15;M0QZH0;M0QYB8	Q96D15;M0QZH0	Reticulocalbin-3	RCN3	502
0	0	0	0	0	5.82623	5.94169	5.94007	5.91755	5.71095	0	0	6.26217	5.38686	5.77748	6.08314	+		LPS 3h_CTRL 3h	1	1	1	3.3	3.3	3.3	28.048	0.0058708	6.4675	7639300	4	0.057692	0.00697959	4.427	2.9995	0.181812	0.185773	2.97029	1.73139	Q96DG6	Q96DG6	Carboxymethylenebutenolidase homolog	CMBL	503
0	0	0	0	0	5.96831	6.4183	5.91445	6.04587	0	0	0	6.54202	0	5.44055	5.47664	+		LPS 3h_CTRL 3h	3	3	3	11.9	11.9	11.9	38.137	0	19.611	9541100	3	0.0580469	0.00584615	4.57527	2.99181	0.154746	0.147887	2.85333	1.89267	Q96EM0;D6RC46;E9PKK7	Q96EM0;D6RC46;E9PKK7	Trans-3-hydroxy-L-proline dehydratase	L3HYPDH	504
0	0	0	0	0	6.26131	5.64453	5.90716	0	5.99714	5.19268	0	6.67551	5.98607	6.73512	6.48864	+		LPS 3h_CTRL 3h	2	2	2	22.3	22.3	22.3	11.801	0.0023981	12.052	18443000	4	0.0581683	0.00560656	4.45325	2.98919	0.120762	0.13972	3.67388	2.14953	Q96FQ6	Q96FQ6	Protein S100-A16	S100A16	505
5.90933	6.1914	0	6.4592	6.33433	7.05549	7.23149	7.08479	7.28702	6.64974	5.75764	5.87312	7.59728	6.29715	6.81121	6.65132				9	9	9	19.3	19.3	19.3	68.283	0	61.525	125750000	18	0.260034	0.125577	2.28655	1.38515	0.241874	0.267576	0.447356	1.45418	Q96G03;E9PD70;E7ENQ8	Q96G03	Phosphoglucomutase-2	PGM2	506
7.42881	7.29778	6.68162	7.06066	7.57819	7.992	8.14026	7.81875	8.321	7.79683	7.17029	7.40766	8.63483	7.06603	7.73352	7.29829	+		LPS 3h_CTRL 3h	17	17	17	54.5	54.5	54.5	52.878	0	183.82	1235100000	91	0.0651447	0.00645161	0.765079	2.84933	0.976061	0.961259	0.00921965	0.0325724	Q96KP4;J3QKT2;J3KSV5;A0A087WYZ1;J3QQN6;J3QR27;J3QLU1;J3QKQ0;J3QRD0;J3QL02;A0A087WVS2;J3QRA8;J3KRD5;J3QRH4;J3KSS4;J3QRP4	Q96KP4	Cytosolic non-specific dipeptidase	CNDP2	507
7.50594	7.67161	7.28598	7.59394	7.60344	8.23093	8.34688	8.18293	8.16349	7.97315	7.68055	7.6357	8.64011	8.06726	8.50554	8.33911	+		LPS 3h_CTRL 3h	12	12	12	76.7	76.7	76.7	19.891	0	323.31	2176400000	91	0.0609513	0.00699301	0.576678	2.931	0.0469212	0.0823571	0.524782	3.26592	Q99497;K7ELW0;K7EN27	Q99497;K7ELW0;K7EN27	Protein deglycase DJ-1	PARK7	508
6.89243	7.29418	6.34669	6.99642	7.11571	7.65214	7.85204	7.55019	7.91625	7.35717	7.11618	6.62799	8.2211	7.52204	7.84823	7.75677	+		LPS 3h_CTRL 3h	9	9	9	38.9	38.9	38.9	35.548	0	131.85	654040000	43	0.107164	0.0124093	0.660091	2.27768	0.0758214	0.1275	0.582636	2.66797	Q9BRF8	Q9BRF8	Serine/threonine-protein phosphatase CPPED1	CPPED1	509
0	5.84257	0	0	0	6.45992	6.7196	6.57655	6.60677	0	0	5.75927	7.0865	6.44745	7.00082	6.58689	+		LPS 3h_CTRL 3h	2	2	2	12.2	12.2	12.2	25.75	0.0025063	12.732	46100000	5	0.15424	0.0273846	3.47837	1.89599	0.126686	0.137579	3.68891	2.099	Q9BS40	Q9BS40	Latexin	LXN	510
0	0	0	0	5.86322	5.91384	5.74481	5.93862	6.65985	5.15824	0	0	6.8461	4.69153	4.89944	5.34967	+		LPS 3h_CTRL 3h	3	3	3	8.1	8.1	8.1	39.149	0	19.372	15055000	3	8.72773e-07	0	5.86512	136.195	0.201479	0.216204	2.49216	1.63056	Q9BV20	Q9BV20	Methylthioribose-1-phosphate isomerase	MRI1	511
0	5.53377	0	5.74904	0	6.45352	6.09854	6.17725	6.15993	6.12499	4.85909	5.27832	6.53309	5.68916	6.13245	5.95176				1	1	1	7.8	7.8	7.8	21.498	0.0040486	6.645	15696000	1	0.28248	0.134028	1.86162	1.30663	0.277072	0.311099	0.471033	1.32493	Q9BV57	Q9BV57	1,2-dihydroxy-3-keto-5-methylthiopentene dioxygenase	ADI1	512
7.80282	8.05053	7.24264	7.93177	7.67363	8.27073	8.48285	8.24388	8.49307	8.19681	7.83862	7.28827	8.89102	8.06614	8.34723	8.63962				5	5	5	67.7	67.7	67.7	10.438	0	106.95	3161400000	31	0.254587	0.122478	0.410829	1.4053	0.181364	0.184139	0.531811	1.73383	Q9H299;Q5T123	Q9H299;Q5T123	SH3 domain-binding glutamic acid-rich-like protein 3	SH3BGRL3	513
6.7331	6.97437	5.99724	6.76983	7.00316	7.89858	7.82223	7.68973	7.7994	7.37838	6.63143	6.36793	8.16068	6.60135	7.75029	7.43979	+		LPS 3h_CTRL 3h	18	18	18	38	38	38	72.595	0	207.01	552680000	64	0.054023	0.00777273	0.984788	3.08266	0.389642	0.4572	0.443741	1.00329	Q9H4A4;A6NKB8;A0A087WU27;A0A087WUS4;C9JMZ3;H7C2T3	Q9H4A4;A6NKB8	Aminopeptidase B	RNPEP	514
0	0	0	0	5.76377	5.64244	5.98716	0	0	0	0	5.91407	6.41197	6.46304	6.59098	6.65745	+		LPS 3h_CTRL 3h	2	2	2	5.5	5.5	5.5	47.145	0.0023866	11.994	16766000	3	0.0578361	0.00616216	4.34834	2.99637	0.0390194	0.110556	5.05234	3.51635	Q9H8Y8	Q9H8Y8	Golgi reassembly-stacking protein 2	GORASP2	515
5.5961	5.44562	0	5.64685	5.65555	6.51652	6.37579	6.67604	6.58958	5.89937	0	5.63579	7.07269	6.07037	6.50946	6.32533				4	4	4	13.4	13.4	13.4	51.172	0	26.009	35430000	5	0.233265	0.107692	2.13383	1.4889	0.286773	0.317004	1.96328	1.29237	Q9H993	Q9H993	Protein-glutamate O-methyltransferase	ARMT1	516
0	5.24768	0	0	5.7017	6.53127	6.7036	6.62933	6.63619	6.13786	0	5.05633	7.19299	5.6487	6.50938	6.00204	+		LPS 3h_CTRL 3h	3	3	3	5.5	5.5	5.5	68.559	0	27.026	39482000	10	0.0289278	0	5.07956	3.95087	0.317578	0.348784	1.88068	1.19609	Q9NPY3	Q9NPY3	Complement component C1q receptor	CD93	517
0	0	0	0	0	6.34463	6.17522	0	0	0	0	0	6.69813	5.59432	0	5.80579				1	1	1	4.8	4.8	4.8	30.062	0.0022272	8.7686	9730900	1	0.181748	0.0546933	3.12996	1.73173	0.059402	0.100557	4.52456	2.96297	Q9NQ88	Q9NQ88	Fructose-2,6-bisphosphatase TIGAR	TIGAR	518
0	5.89317	0	0	5.50998	6.61081	6.86565	6.78249	6.80338	6.18811	5.83525	5.40912	7.32251	6.38301	6.71193	6.89917	+		LPS 3h_CTRL 3h	4	4	4	24.6	24.6	24.6	30.608	0	30.346	63937000	9	0.0416807	0.00977143	4.96894	3.42531	0.0692066	0.118565	0.770187	2.77625	Q9NQR4;H7C579	Q9NQR4;H7C579	Omega-amidase NIT2	NIT2	519
6.65865	7.19659	6.36508	6.9677	6.56823	7.90785	7.91468	7.92104	7.74282	7.43183	7.02173	6.79478	8.278	7.435	7.91256	8.21851	+		LPS 3h_CTRL 3h	4	4	4	51.2	51.2	51.2	13.832	0	160.05	845170000	29	0.105088	0.0125258	0.780944	2.29897	0.0970894	0.147228	0.713228	2.38602	Q9NRX4	Q9NRX4	14 kDa phosphohistidine phosphatase	PHPT1	520
5.58878	6.38383	0	5.79088	5.5412	6.49105	6.10085	6.31496	6.72504	6.16876	5.60595	5.90134	7.24817	6.50061	6.82185	6.55078				3	3	3	21.2	21.2	21.2	18.048	0	20.02	49247000	9	0.341379	0.166715	1.67115	1.12801	0.0373849	0.0993939	0.680079	3.57628	Q9NWV4	Q9NWV4	UPF0587 protein C1orf123	C1orf123	521
0	0	0	0	0	0	5.88761	5.8172	6.0122	5.35093	0	0	6.5781	5.69174	6.05239	5.71945				1	1	1	3.3	3.3	3.3	38.946	0.0021368	7.2035	8610700	3	0.181702	0.0502237	2.9262	1.73199	0.136871	0.133512	3.16964	2.01838	Q9NX46	Q9NX46	Poly(ADP-ribose) glycohydrolase ARH3	ADPRHL2	523
0	0	0	0	0	5.8126	5.7014	0	0	0	0	0	6.37967	5.76376	0	6.6647				2	2	2	5.3	5.3	5.3	46.898	0.0025126	12.76	8750500	4	0.18172	0.052604	2.8785	1.73189	0.0586603	0.0965867	4.70203	2.97865	Q9NY27;H7C559;C9IZ04	Q9NY27;H7C559;C9IZ04	Serine/threonine-protein phosphatase 4 regulatory subunit 2	PPP4R2	524
6.766	6.93751	6.70205	7.23208	7.2601	7.83667	7.82698	7.79944	7.90342	7.59063	6.66136	6.78218	8.18543	6.50063	7.24217	6.87005	+		LPS 3h_CTRL 3h	18	18	18	31.6	31.6	31.6	82.588	0	237.34	565780000	69	0.0135134	0	0.771386	5.24224	0.930201	0.904036	-0.034826	-0.0951425	Q9NY33;G3V1D3;G3V180;E9PKK8;E9PQ14;E9PPK9;E9PQF2;E9PNX5	Q9NY33;G3V1D3;G3V180	Dipeptidyl peptidase 3	DPP3	525
0	0	0	0	0	6.05637	6.39222	6.2854	0	0	0	0	6.58005	6.09096	6.94199	6.79432	+	+	LPS 3h_CTRL 3h;LPS 6h_CTRL 6h	2	2	2	3.7	3.7	3.7	61.161	0.002381	11.969	25548000	2	0.0578076	0.00633333	4.6835	2.99698	4.90141e-05	0	6.60183	35.5335	Q9NZN4	Q9NZN4	EH domain-containing protein 2	EHD2	526
0	0	0	0	0	7.28979	6.46118	5.49027	5.68093	4.66058	0	0	6.27149	6.78677	6.99197	6.28733	+		LPS 3h_CTRL 3h	2	2	2	35.8	35.8	35.8	9.0564	0	32.628	42959000	2	0.0612926	0.00689655	4.81031	2.9241	0.0833307	0.138431	3.99901	2.55839	Q9P1F3;Q5SZC9	Q9P1F3;Q5SZC9	Costars family protein ABRACL	ABRACL	527
7.03185	6.88146	6.57862	6.92265	7.38399	7.28939	7.36194	7.15204	7.48337	7.32172	6.8562	6.65441	7.75232	6.61727	7.14635	7.15806	+		LPS 3h_CTRL 3h	7	7	7	25.1	25.1	25.1	33.868	0	51.624	263710000	34	0.0339609	0.0129057	0.443195	3.71343	0.761839	0.838588	0.0895741	0.331843	Q9UBR2	Q9UBR2	Cathepsin Z	CTSZ	530
7.27846	7.4325	6.59936	6.79241	7.42398	7.15806	7.02181	7.04922	7.07813	6.9463	6.58808	6.84903	7.07788	0	6.71442	5.68408				4	4	4	13.8	13.8	13.8	54.341	0	26.244	168260000	13	0.422965	0.269173	0.137585	0.925509	0.319117	0.350048	-1.99629	-1.19153	Q9UHL4;R4GMU5;R4GMV4;R4GNE8	Q9UHL4	Dipeptidyl peptidase 2	DPP7	531
5.38682	5.15682	0	5.58683	6.06666	5.89367	7.18631	6.80454	7.41194	5.39164	5.52214	0	7.52862	7.05162	7.60736	7.28742				5	5	5	28	28	28	28.932	0	56.536	155770000	10	0.218401	0.091633	2.45518	1.55229	0.171653	0.168402	2.78732	1.78846	Q9UHY7;A0A0C4DGY8;D6RA00	Q9UHY7;A0A0C4DGY8;D6RA00	Enolase-phosphatase E1	ENOPH1	532
6.413	7.23272	6.35453	6.92087	6.71935	7.65879	7.71454	7.59561	7.90131	7.51034	6.82491	6.68543	8.3382	6.83836	7.61097	7.12061	+		LPS 3h_CTRL 3h	16	16	16	51.8	51.8	51.8	43.786	0	124.55	575140000	46	0.0606786	0.00704225	0.691793	2.93656	0.493555	0.578225	0.246535	0.777481	Q9UQ80;F8VR77;F8W0A3;H0YIN7;F8VZ69	Q9UQ80;F8VR77	Proliferation-associated protein 2G4	PA2G4	533
0	5.63835	0	0	0	5.72366	5.92748	6.20118	6.0911	5.91672	0	5.12428	6.33341	6.37251	6.69527	6.16277	+		LPS 3h_CTRL 3h	4	4	4	11.5	11.5	11.5	38.242	0	23.26	16516000	4	0.177422	0.045258	3.05349	1.75559	0.264131	0.290055	2.10797	1.37029	Q9Y266;A0A0A0MSS4;A0A0A0MSU9	Q9Y266;A0A0A0MSS4;A0A0A0MSU9	Nuclear migration protein nudC	NUDC	534
0	4.93628	0	0	0	5.49093	6.35319	5.31129	4.77703	4.8029	6.10992	4.57306	6.35168	6.0794	6.48015	6.31612	+		LPS 3h_CTRL 3h	7	3	3	43.4	22.3	22.3	18.736	0	18.227	12844000	4	0.1561	0.0267669	3.05478	1.88385	0.0269835	0.0916364	1.24111	4.05728	Q9Y281;F8WDN3;G3V2U0	Q9Y281	Cofilin-2	CFL2	535
0	0	0	0	0	6.56366	6.46984	0	0	6.1052	0	0	0	6.2061	6.50455	6.54327				1	1	1	7.1	7.1	7.1	33.733	0.0021459	7.2624	16182000	4	0.181707	0.0514189	3.25837	1.73196	0.176827	0.179898	3.28718	1.75892	Q9Y316	Q9Y316	Protein MEMO1	MEMO1	536
0	0	0	0	4.49324	0	6.09698	5.58657	5.3689	0	0	4.66436	6.33714	5.92498	5.59853	5.46444	+		LPS 3h_CTRL 3h	2	2	2	12.7	12.7	12.7	18.237	0.0024155	12.135	5650200	5	0.0619109	0.00680272	4.04419	2.91171	0.0997021	0.142237	3.32296	2.35665	Q9Y3C6	Q9Y3C6	Peptidyl-prolyl cis-trans isomerase-like 1	PPIL1	537
0	6.43014	0	5.71225	5.95329	7.29585	7.38048	7.02086	7.49084	6.92275	5.67458	6.18602	7.48797	7.30343	7.59824	7.63199	+		LPS 3h_CTRL 3h	5	5	5	28.3	28.3	28.3	22.875	0	94.235	233090000	22	0.0989535	0.0131429	3.87702	2.36497	0.128524	0.135792	0.936863	2.08389	Q9Y5Z4;Q5THN1;C9IZA0	Q9Y5Z4	Heme-binding protein 2	HEBP2	538
6.95889	6.90488	5.86064	6.91138	7.10992	7.51117	7.63008	7.5824	7.84666	7.32924	6.81254	6.68932	8.10144	6.68142	7.49164	7.13049	+		LPS 3h_CTRL 3h	11	11	11	33.5	33.5	33.5	40.422	0	85.466	430850000	37	0.102336	0.0127656	0.799448	2.32798	0.574985	0.63964	0.181811	0.627256	Q9Y617	Q9Y617	Phosphoserine aminotransferase	PSAT1	539
5.72572	6.84364	5.62633	6.43586	6.07635	7.67849	7.60843	7.54093	7.42012	6.85824	6.26307	6.09632	8.04009	7.10575	7.3025	7.50526	+		LPS 3h_CTRL 3h	11	11	11	51.8	51.8	51.8	28.772	0	122.03	346000000	30	0.0524446	0.00795349	1.06816	3.12066	0.046123	0.0886923	0.828964	3.2887	Q9Y696	Q9Y696	Chloride intracellular channel protein 4	CLIC4	540
